# Supplementary material for: Huntingtin-Interacting Protein 1-Related (HIP1R) Regulates Rheumatoid Arthritis Synovial Fibroblast Invasiveness
Source: Cells. 2025 Mar 23;14(7):483. doi: 10.3390/cells14070483 (PMC11987873; doi:10.3390/cells14070483)
Supplement: Supplementary file 1 [file cells-14-00483-s001.zip]

Archive with 9 entries (9 files):
- Supplemental Figure S1. qPCR confirmatin.tif
- Supplemental Methods_RNAseq methods.pdf
- Supplemental Table S1. Gene Ontology siRNA HIP1R vs control.xlsx
- Supplemental Table S2. DEG in siRNA HIP1R vs siRNA control.xlsx
- Supplemental Table S3. DO enrichment siRNA HIP1 vs control.xlsx
- Supplemental Table S4. KEGG siRNA HIP1 vs control.xlsx
- Supplemental Table S5. Gene Ontology siRNA HIP1 vs. control.xlsx
- Supplemental Table S6. DEG in siRNA HIP1 vs siRNA control.xlsx
- Supplemental Table S7. HIP1 and HIP1R shared GO processes.xlsx
