# Supplementary material for: Huntingtin-Interacting Protein 1-Related (HIP1R) Regulates Rheumatoid Arthritis Synovial Fibroblast Invasiveness
Source: Cells. 2025 Mar 23;14(7):483. doi: 10.3390/cells14070483 (PMC11987873; doi:10.3390/cells14070483)
Supplement: Supplementary file 1 [file cells-14-00483-s001.zip › Supplemental Table S1. Gene Ontology siRNA HIP1R vs control.xlsx]

## Sheet: GO enrich siHIP1r vs siCTL
Supplemental Table S1. Gene Ontology (GO) pathways and processes enriched among the DEGs in siRNA HIP1R versus siRNA control.
Category	GOID	Description	GeneRatio	BgRatio	pvalue	padj	-log10(adj pvalue)	geneID	geneName	Count	Down	Up
CC	GO:0097449	astrocyte projection	2|26	10|14716	0.000133905	0.0121854	1.91416	ENSG00000205336/ENSG00000092820	GPR56/EZR	2	2	0
CC	GO:0097386	glial cell projection	2|26	15|14716	0.000310751	0.0141392	1.84958	ENSG00000205336/ENSG00000092820	GPR56/EZR	2	2	0
BP	GO:0051057	positive regulation of small GTPase mediated signal transduction	3|23	50|13903	7.36822e-05	0.0420457	1.37628	ENSG00000205336/ENSG00000189056/ENSG00000113721	GPR56/RELN/PDGFRB	3	3	0
BP	GO:2000586	regulation of platelet-derived growth factor receptor-beta signaling pathway	2|23	10|13903	0.000116863	0.0420457	1.37628	ENSG00000130787/ENSG00000113721	HIP1R/PDGFRB	2	2	0
BP	GO:0021819	layer formation in cerebral cortex	2|23	11|13903	0.000142689	0.0420457	1.37628	ENSG00000205336/ENSG00000189056	GPR56/RELN	2	2	0
BP	GO:0035791	platelet-derived growth factor receptor-beta signaling pathway	2|23	13|13903	0.000201952	0.0446313	1.35036	ENSG00000130787/ENSG00000113721	HIP1R/PDGFRB	2	2	0
