# Supplementary material for: Huntingtin-Interacting Protein 1-Related (HIP1R) Regulates Rheumatoid Arthritis Synovial Fibroblast Invasiveness
Source: Cells. 2025 Mar 23;14(7):483. doi: 10.3390/cells14070483 (PMC11987873; doi:10.3390/cells14070483)
Supplement: Supplementary file 1 [file cells-14-00483-s001.zip › Supplemental Table S2. DEG in siRNA HIP1R vs siRNA control.xlsx]

## Sheet: DEG siHIP1R vs siCTL
Supplemental Table S2. All genes expressed DEG identified in siRNA HIP1R versus siRNA Control analyses*.
gene_id	gene_name	gene_description	siHIP1R (mean)	siCTL (mean)	log2foldchange	pvalue	padjust	-log10(pvalue)
Genes with increased expression in siRNA HIP1R
ENSG00000127954	STEAP4	STEAP4 metalloreductase [Source:HGNC Symbol;Acc:HGNC:21923]	426.281	120.921	1.81972	5.83699e-07	0.000868829	3.06107
ENSG00000003137	CYP26B1	cytochrome P450 family 26 subfamily B member 1 [Source:HGNC Symbol;Acc:HGNC:20581]	643.362	245.544	1.38969	2.6328e-06	0.0022831	2.64147
ENSG00000166106	ADAMTS15	ADAM metallopeptidase with thrombospondin type 1 motif 15 [Source:HGNC Symbol;Acc:HGNC:16305]	1685.69	644.156	1.38742	4.90348e-06	0.00361436	2.44197
ENSG00000154930	ACSS1	acyl-CoA synthetase short chain family member 1 [Source:HGNC Symbol;Acc:HGNC:16091]	110.832	38.4937	1.5303	0.00012291	0.0624805	1.20426
ENSG00000159792	PSKH1	protein serine kinase H1 [Source:HGNC Symbol;Acc:HGNC:9529]	1691.37	718.541	1.23441	0.000163423	0.0777155	1.10949
ENSG00000122861	PLAU	plasminogen activator, urokinase [Source:HGNC Symbol;Acc:HGNC:9052]	8365.95	4215.74	0.988827	0.000198282	0.0859729	1.06564
ENSG00000221955	SLC12A8	solute carrier family 12 member 8 [Source:HGNC Symbol;Acc:HGNC:15595]	657.793	324.51	1.02019	0.000224822	0.0931266	1.03093
ENSG00000204103	MAFB	MAF bZIP transcription factor B [Source:HGNC Symbol;Acc:HGNC:6408]	437.587	196.165	1.15779	0.000242546	0.0954205	1.02036
ENSG00000179862	CITED4	Cbp/p300 interacting transactivator with Glu/Asp rich carboxy-terminal domain 4 [Source:HGNC Symbol;Acc:HGNC:18696]	126.244	46.7979	1.43037	0.000245962	0.0954205	1.02036
ENSG00000144476	ACKR3	atypical chemokine receptor 3 [Source:HGNC Symbol;Acc:HGNC:23692]	2298.37	1109.47	1.05099	0.00027038	0.0972183	1.01225
ENSG00000159388	BTG2	BTG anti-proliferation factor 2 [Source:HGNC Symbol;Acc:HGNC:1131]	866.8	439.289	0.980545	0.000286483	0.100555	0.997595
ENSG00000117122	MFAP2	microfibril associated protein 2 [Source:HGNC Symbol;Acc:HGNC:7033]	1122.87	531.677	1.07842	0.000432152	0.139988	0.853908
ENSG00000221869	CEBPD	CCAAT/enhancer binding protein delta [Source:HGNC Symbol;Acc:HGNC:1835]	1938.63	887.127	1.12783	0.00043312	0.139988	0.853908
ENSG00000160404	TOR2A	torsin family 2 member A [Source:HGNC Symbol;Acc:HGNC:11996]	222.199	99.3433	1.16208	0.000458311	0.141842	0.848196
ENSG00000133048	CHI3L1	chitinase 3 like 1 [Source:HGNC Symbol;Acc:HGNC:1932]	20888.8	9956.73	1.06903	0.000482582	0.142285	0.846842
ENSG00000133466	C1QTNF6	C1q and TNF related 6 [Source:HGNC Symbol;Acc:HGNC:14343]	420.417	201.76	1.0593	0.000563963	0.157864	0.801717
ENSG00000130513	GDF15	growth differentiation factor 15 [Source:HGNC Symbol;Acc:HGNC:30142]	1130.7	541.545	1.06303	0.000578294	0.157874	0.801689
ENSG00000138135	CH25H	cholesterol 25-hydroxylase [Source:HGNC Symbol;Acc:HGNC:1907]	86.6924	28.9187	1.57462	0.000688719	0.167602	0.775721
ENSG00000157368	IL34	interleukin 34 [Source:HGNC Symbol;Acc:HGNC:28529]	122.833	46.7341	1.38749	0.000701057	0.167602	0.775721
ENSG00000134198	TSPAN2	tetraspanin 2 [Source:HGNC Symbol;Acc:HGNC:20659]	58.859	18.1907	1.68149	0.000704878	0.167602	0.775721
ENSG00000163739	CXCL1	C-X-C motif chemokine ligand 1 [Source:HGNC Symbol;Acc:HGNC:4602]	365.282	158.622	1.20812	0.000850815	0.199091	0.700949
ENSG00000169105	CHST14	carbohydrate sulfotransferase 14 [Source:HGNC Symbol;Acc:HGNC:24464]	1175.9	600.491	0.969249	0.00124035	0.273211	0.563503
ENSG00000148926	ADM	adrenomedullin [Source:HGNC Symbol;Acc:HGNC:259]	5150.88	2783.29	0.887984	0.0012417	0.273211	0.563503
ENSG00000059145	UNKL	unkempt family like zinc finger [Source:HGNC Symbol;Acc:HGNC:14184]	1100.27	564.575	0.96227	0.00130918	0.275713	0.559543
ENSG00000105327	BBC3	BCL2 binding component 3 [Source:HGNC Symbol;Acc:HGNC:17868]	367.216	166.85	1.13609	0.00156325	0.320075	0.494749
ENSG00000119283	TRIM67	tripartite motif containing 67 [Source:HGNC Symbol;Acc:HGNC:31859]	101.334	37.3489	1.42782	0.00186109	0.358661	0.445315
ENSG00000030110	BAK1	BCL2 antagonist/killer 1 [Source:HGNC Symbol;Acc:HGNC:949]	932.003	466.522	0.997174	0.00196505	0.366899	0.435453
ENSG00000196739	COL27A1	collagen type XXVII alpha 1 chain [Source:HGNC Symbol;Acc:HGNC:22986]	230.81	108.062	1.09194	0.00196615	0.366899	0.435453
ENSG00000140406	MESDC1	talin rod domain containing 1 [Source:HGNC Symbol;Acc:HGNC:13519]	1104.75	557.205	0.986975	0.00218521	0.402679	0.395041
ENSG00000181026	AEN	apoptosis enhancing nuclease [Source:HGNC Symbol;Acc:HGNC:25722]	1578.61	858.45	0.878609	0.00226364	0.411983	0.385121
ENSG00000108551	RASD1	ras related dexamethasone induced 1 [Source:HGNC Symbol;Acc:HGNC:15828]	79.0009	26.3525	1.58449	0.00296383	0.531929	0.274146
ENSG00000108950	FAM20A	FAM20A, golgi associated secretory pathway pseudokinase [Source:HGNC Symbol;Acc:HGNC:23015]	300.032	156.228	0.942027	0.00299485	0.531929	0.274146
ENSG00000154783	FGD5	FYVE, RhoGEF and PH domain containing 5 [Source:HGNC Symbol;Acc:HGNC:19117]	39.5711	11.9264	1.72469	0.00331366	0.540496	0.267208
ENSG00000090339	ICAM1	intercellular adhesion molecule 1 [Source:HGNC Symbol;Acc:HGNC:5344]	218.81	104.29	1.06842	0.00337918	0.540496	0.267208
ENSG00000087088	BAX	BCL2 associated X, apoptosis regulator [Source:HGNC Symbol;Acc:HGNC:959]	2834.58	1519.81	0.899226	0.00344597	0.540496	0.267208
ENSG00000176531	PHLDB3	pleckstrin homology like domain family B member 3 [Source:HGNC Symbol;Acc:HGNC:30499]	216.964	100.777	1.10327	0.00346242	0.540496	0.267208
ENSG00000198947	DMD	dystrophin [Source:HGNC Symbol;Acc:HGNC:2928]	94.9806	43.9126	1.11325	0.00412247	0.600451	0.221523
ENSG00000176454	LPCAT4	lysophosphatidylcholine acyltransferase 4 [Source:HGNC Symbol;Acc:HGNC:30059]	1171.7	641.005	0.870401	0.00419381	0.600451	0.221523
ENSG00000128262	POM121L9P	POM121 transmembrane nucleoporin like 9, pseudogene [Source:HGNC Symbol;Acc:HGNC:30080]	77.7842	34.0181	1.19143	0.00422867	0.600451	0.221523
ENSG00000132481	TRIM47	tripartite motif containing 47 [Source:HGNC Symbol;Acc:HGNC:19020]	1169.16	612.943	0.930991	0.00438439	0.615568	0.210724
ENSG00000186603	HPDL	4-hydroxyphenylpyruvate dioxygenase like [Source:HGNC Symbol;Acc:HGNC:28242]	38.0871	11.7709	1.67805	0.00456374	0.619879	0.207693
ENSG00000088854	C20orf194	chromosome 20 open reading frame 194 [Source:HGNC Symbol;Acc:HGNC:17721]	1212.3	728.902	0.733476	0.00458328	0.619879	0.207693
ENSG00000119280	C1orf198	chromosome 1 open reading frame 198 [Source:HGNC Symbol;Acc:HGNC:25900]	1638.52	967.365	0.760225	0.00466358	0.625005	0.204116
ENSG00000166224	SGPL1	sphingosine-1-phosphate lyase 1 [Source:HGNC Symbol;Acc:HGNC:10817]	1113.17	639.191	0.800011	0.0054489	0.69286	0.159355
ENSG00000186193	SAPCD2	suppressor APC domain containing 2 [Source:HGNC Symbol;Acc:HGNC:28055]	200.716	100.854	0.988373	0.00567588	0.715161	0.145596
ENSG00000146232	NFKBIE	NFKB inhibitor epsilon [Source:HGNC Symbol;Acc:HGNC:7799]	221.869	114.084	0.955781	0.00583366	0.71627	0.144923
ENSG00000123689	G0S2	G0/G1 switch 2 [Source:HGNC Symbol;Acc:HGNC:30229]	635.88	339.651	0.903936	0.0061837	0.744907	0.127898
ENSG00000261786	RP4-555D20.2		530.028	285.581	0.894431	0.00628923	0.747709	0.126268
ENSG00000171163	ZNF692	zinc finger protein 692 [Source:HGNC Symbol;Acc:HGNC:26049]	247.506	131.123	0.919925	0.00658366	0.764317	0.116727
ENSG00000184163	FAM132A	C1q and TNF related 12 [Source:HGNC Symbol;Acc:HGNC:32308]	39.2135	11.195	1.78506	0.00661445	0.764317	0.116727
ENSG00000146826	C7orf43	chromosome 7 open reading frame 43 [Source:HGNC Symbol;Acc:HGNC:25604]	466.516	262.137	0.830391	0.00663631	0.764317	0.116727
ENSG00000175711	B3GNTL1	UDP-GlcNAc:betaGal beta-1,3-N-acetylglucosaminyltransferase like 1 [Source:HGNC Symbol;Acc:HGNC:21727]	147.38	73.3521	1.00644	0.00678528	0.767119	0.115137
ENSG00000116691	MIIP	migration and invasion inhibitory protein [Source:HGNC Symbol;Acc:HGNC:25715]	351.724	188.929	0.896242	0.00745005	0.807564	0.0928232
ENSG00000153574	RPIA	ribose 5-phosphate isomerase A [Source:HGNC Symbol;Acc:HGNC:10297]	361.412	197.419	0.873496	0.00762566	0.819642	0.0863757
ENSG00000134222	PSRC1	proline and serine rich coiled-coil 1 [Source:HGNC Symbol;Acc:HGNC:24472]	625.54	352.671	0.826655	0.00770943	0.819642	0.0863757
ENSG00000229119	CTB-63M22.1		51.8162	13.2069	1.95975	0.00777795	0.819642	0.0863757
ENSG00000225138	CTD-2228K2.7	SLC9A3 antisense RNA 1 [Source:HGNC Symbol;Acc:HGNC:40550]	261.484	140.318	0.899231	0.0079986	0.83039	0.080718
ENSG00000179698	KIAA1875	WD repeat domain 97 [Source:HGNC Symbol;Acc:HGNC:26959]	40.8237	13.9627	1.54158	0.00820907	0.8372	0.0771707
ENSG00000178860	MSC	musculin [Source:HGNC Symbol;Acc:HGNC:7321]	539.841	300.571	0.84431	0.00838698	0.846855	0.0721911
ENSG00000114019	AMOTL2	angiomotin like 2 [Source:HGNC Symbol;Acc:HGNC:17812]	5547.94	3328.59	0.736919	0.00848635	0.85106	0.0700398
ENSG00000177943	MAMDC4	MAM domain containing 4 [Source:HGNC Symbol;Acc:HGNC:24083]	143.55	72.7379	0.984235	0.00862014	0.85306	0.0690207
ENSG00000099875	MKNK2	MAP kinase interacting serine/threonine kinase 2 [Source:HGNC Symbol;Acc:HGNC:7111]	4407.09	2554.32	0.786732	0.00867953	0.85306	0.0690207
ENSG00000108179	PPIF	peptidylprolyl isomerase F [Source:HGNC Symbol;Acc:HGNC:9259]	2131.06	1282.48	0.732507	0.00874314	0.85306	0.0690207
ENSG00000158859	ADAMTS4	ADAM metallopeptidase with thrombospondin type 1 motif 4 [Source:HGNC Symbol;Acc:HGNC:220]	61.1754	27.2354	1.16285	0.00939509	0.882181	0.0544424
ENSG00000185650	ZFP36L1	ZFP36 ring finger protein like 1 [Source:HGNC Symbol;Acc:HGNC:1107]	6681.43	4309.88	0.632548	0.0101271	0.921924	0.0353051
ENSG00000157873	TNFRSF14	TNF receptor superfamily member 14 [Source:HGNC Symbol;Acc:HGNC:11912]	380.598	205.33	0.890178	0.0101968	0.921924	0.0353051
ENSG00000164761	TNFRSF11B	TNF receptor superfamily member 11b [Source:HGNC Symbol;Acc:HGNC:11909]	1092.71	607.604	0.84763	0.0102741	0.921924	0.0353051
ENSG00000101224	CDC25B	cell division cycle 25B [Source:HGNC Symbol;Acc:HGNC:1726]	5743.36	3579	0.682292	0.0106852	0.94324	0.0253777
ENSG00000140451	PIF1	PIF1 5'-to-3' DNA helicase [Source:HGNC Symbol;Acc:HGNC:26220]	312.223	177.539	0.814519	0.0107833	0.946231	0.0240028
ENSG00000065485	PDIA5	protein disulfide isomerase family A member 5 [Source:HGNC Symbol;Acc:HGNC:24811]	1990.89	1231.23	0.693811	0.0110215	0.950168	0.0221997
ENSG00000131759	RARA	retinoic acid receptor alpha [Source:HGNC Symbol;Acc:HGNC:9864]	849.352	502.677	0.756196	0.011176	0.956192	0.019455
ENSG00000123610	TNFAIP6	TNF alpha induced protein 6 [Source:HGNC Symbol;Acc:HGNC:11898]	198.587	104.228	0.935724	0.0112882	0.956192	0.019455
ENSG00000106404	CLDN15	claudin 15 [Source:HGNC Symbol;Acc:HGNC:2036]	106.68	55.3577	0.94157	0.0113307	0.956192	0.019455
ENSG00000073060	SCARB1	scavenger receptor class B member 1 [Source:HGNC Symbol;Acc:HGNC:1664]	570.14	320.659	0.82941	0.0123729	0.956192	0.019455
ENSG00000233016	SNHG7	small nucleolar RNA host gene 7 [Source:HGNC Symbol;Acc:HGNC:28254]	606.403	343.455	0.820809	0.0124332	0.956192	0.019455
ENSG00000197191	C9orf169	cysteine rich tail 1 [Source:HGNC Symbol;Acc:HGNC:30529]	44.0597	15.4031	1.50541	0.0126375	0.956192	0.019455
ENSG00000223749	MIR503HG	MIR503 host gene [Source:HGNC Symbol;Acc:HGNC:28258]	105.202	46.6975	1.18157	0.0131687	0.956192	0.019455
ENSG00000100906	NFKBIA	NFKB inhibitor alpha [Source:HGNC Symbol;Acc:HGNC:7797]	1004.03	634.564	0.662772	0.0133798	0.956192	0.019455
ENSG00000181274	FRAT2	FRAT2, WNT signaling pathway regulator [Source:HGNC Symbol;Acc:HGNC:16048]	169.648	96.0994	0.820811	0.013386	0.956192	0.019455
ENSG00000167992	VWCE	von Willebrand factor C and EGF domains [Source:HGNC Symbol;Acc:HGNC:26487]	656.775	383.548	0.775081	0.0133961	0.956192	0.019455
ENSG00000196182	STK40	serine/threonine kinase 40 [Source:HGNC Symbol;Acc:HGNC:21373]	1415.43	816.19	0.793535	0.0138192	0.956192	0.019455
ENSG00000129467	ADCY4	adenylate cyclase 4 [Source:HGNC Symbol;Acc:HGNC:235]	378.148	220.562	0.778016	0.0138326	0.956192	0.019455
ENSG00000124702	KLHDC3	kelch domain containing 3 [Source:HGNC Symbol;Acc:HGNC:20704]	2594.97	1489.75	0.800335	0.0138605	0.956192	0.019455
ENSG00000242125	SNHG3	small nucleolar RNA host gene 3 [Source:HGNC Symbol;Acc:HGNC:10118]	304.882	178.897	0.773545	0.0138814	0.956192	0.019455
ENSG00000185163	DDX51	DEAD-box helicase 51 [Source:HGNC Symbol;Acc:HGNC:20082]	353.643	200.963	0.813191	0.0143796	0.956192	0.019455
ENSG00000115525	ST3GAL5	ST3 beta-galactoside alpha-2,3-sialyltransferase 5 [Source:HGNC Symbol;Acc:HGNC:10872]	169.411	92.1186	0.88042	0.0144137	0.956192	0.019455
ENSG00000129195	FAM64A	PICALM interacting mitotic regulator [Source:HGNC Symbol;Acc:HGNC:25483]	615.43	371.332	0.728831	0.014444	0.956192	0.019455
ENSG00000108691	CCL2	C-C motif chemokine ligand 2 [Source:HGNC Symbol;Acc:HGNC:10618]	1200.76	660.879	0.862685	0.0144927	0.956192	0.019455
ENSG00000213694	S1PR3	sphingosine-1-phosphate receptor 3 [Source:HGNC Symbol;Acc:HGNC:3167]	794.474	492.93	0.688675	0.0148291	0.956192	0.019455
ENSG00000099998	GGT5	gamma-glutamyltransferase 5 [Source:HGNC Symbol;Acc:HGNC:4260]	1028.98	595.473	0.789505	0.0148741	0.956192	0.019455
ENSG00000128342	LIF	LIF, interleukin 6 family cytokine [Source:HGNC Symbol;Acc:HGNC:6596]	275.572	154.877	0.828157	0.0149751	0.956192	0.019455
ENSG00000112096	SOD2	superoxide dismutase 2 [Source:HGNC Symbol;Acc:HGNC:11180]	15822.9	10254.3	0.625766	0.0155059	0.956192	0.019455
ENSG00000272849	RP11-347I19.8		22.7563	6.24436	1.85738	0.0156676	0.956192	0.019455
ENSG00000241852	C8orf58	chromosome 8 open reading frame 58 [Source:HGNC Symbol;Acc:HGNC:32233]	229.159	135.661	0.755779	0.0158431	0.956192	0.019455
ENSG00000196814	MVB12B	multivesicular body subunit 12B [Source:HGNC Symbol;Acc:HGNC:23368]	304.989	177.619	0.778234	0.0158529	0.956192	0.019455
ENSG00000168209	DDIT4	DNA damage inducible transcript 4 [Source:HGNC Symbol;Acc:HGNC:24944]	2157.29	1259.07	0.776532	0.0162545	0.956192	0.019455
ENSG00000152784	PRDM8	PR/SET domain 8 [Source:HGNC Symbol;Acc:HGNC:13993]	1032.25	645.338	0.677537	0.016455	0.956192	0.019455
ENSG00000180447	GAS1	growth arrest specific 1 [Source:HGNC Symbol;Acc:HGNC:4165]	676.277	414.322	0.70556	0.0166838	0.956192	0.019455
ENSG00000130592	LSP1	lymphocyte-specific protein 1 [Source:HGNC Symbol;Acc:HGNC:6707]	5635.31	3362.46	0.74491	0.0168502	0.956192	0.019455
ENSG00000134470	IL15RA	interleukin 15 receptor subunit alpha [Source:HGNC Symbol;Acc:HGNC:5978]	87.5762	45.7642	0.941411	0.0168643	0.956192	0.019455
ENSG00000173653	RCE1	Ras converting CAAX endopeptidase 1 [Source:HGNC Symbol;Acc:HGNC:13721]	373.372	217.02	0.782134	0.0168905	0.956192	0.019455
ENSG00000161381	PLXDC1	plexin domain containing 1 [Source:HGNC Symbol;Acc:HGNC:20945]	761.454	476.512	0.675265	0.0169412	0.956192	0.019455
ENSG00000069998	CECR5	haloacid dehalogenase like hydrolase domain containing 5 [Source:HGNC Symbol;Acc:HGNC:1843]	623.845	367.349	0.762945	0.0174007	0.956192	0.019455
ENSG00000135100	HNF1A	HNF1 homeobox A [Source:HGNC Symbol;Acc:HGNC:11621]	22.7625	6.27745	1.8462	0.01751	0.956192	0.019455
ENSG00000088826	SMOX	spermine oxidase [Source:HGNC Symbol;Acc:HGNC:15862]	851.433	484.529	0.812389	0.017565	0.956192	0.019455
ENSG00000170891	CYTL1	cytokine like 1 [Source:HGNC Symbol;Acc:HGNC:24435]	41.2246	17.0984	1.27547	0.0179145	0.956192	0.019455
ENSG00000188396	TCTEX1D4	Tctex1 domain containing 4 [Source:HGNC Symbol;Acc:HGNC:32315]	30.1049	9.24847	1.68196	0.0179215	0.956192	0.019455
ENSG00000185347	C14orf80	chromosome 14 open reading frame 80 [Source:HGNC Symbol;Acc:HGNC:20127]	388.791	212.682	0.868618	0.0181334	0.956192	0.019455
ENSG00000231574	RP11-91K9.1	long intergenic non-protein coding RNA 2015 [Source:HGNC Symbol;Acc:HGNC:52850]	42.0949	15.9941	1.38986	0.0183146	0.956192	0.019455
ENSG00000269688	AC008982.2		23.1252	6.74005	1.76669	0.0183603	0.956192	0.019455
ENSG00000107796	ACTA2	actin, alpha 2, smooth muscle, aorta [Source:HGNC Symbol;Acc:HGNC:130]	484.566	300.508	0.690394	0.0187645	0.956192	0.019455
ENSG00000149428	HYOU1	hypoxia up-regulated 1 [Source:HGNC Symbol;Acc:HGNC:16931]	7370.37	4733.85	0.638648	0.0190878	0.956192	0.019455
ENSG00000198018	ENTPD7	ectonucleoside triphosphate diphosphohydrolase 7 [Source:HGNC Symbol;Acc:HGNC:19745]	730.364	465.469	0.649388	0.0191301	0.956192	0.019455
ENSG00000198818	SFT2D1	SFT2 domain containing 1 [Source:HGNC Symbol;Acc:HGNC:21102]	678.422	404.706	0.744905	0.0193128	0.956192	0.019455
ENSG00000149798	CDC42EP2	CDC42 effector protein 2 [Source:HGNC Symbol;Acc:HGNC:16263]	1571.88	965.731	0.702565	0.0199373	0.956192	0.019455
ENSG00000137135	ARHGEF39	Rho guanine nucleotide exchange factor 39 [Source:HGNC Symbol;Acc:HGNC:25909]	161.605	92.127	0.813742	0.0201213	0.956192	0.019455
ENSG00000161513	FDXR	ferredoxin reductase [Source:HGNC Symbol;Acc:HGNC:3642]	772.995	447.993	0.785715	0.0201229	0.956192	0.019455
ENSG00000099840	IZUMO4	IZUMO family member 4 [Source:HGNC Symbol;Acc:HGNC:26950]	27.4272	7.77454	1.82456	0.0204266	0.956192	0.019455
ENSG00000119943	PYROXD2	pyridine nucleotide-disulphide oxidoreductase domain 2 [Source:HGNC Symbol;Acc:HGNC:23517]	182.996	107.407	0.768891	0.0205886	0.956192	0.019455
ENSG00000066230	SLC9A3	solute carrier family 9 member A3 [Source:HGNC Symbol;Acc:HGNC:11073]	83.9572	43.0345	0.962904	0.0208588	0.956192	0.019455
ENSG00000157227	MMP14	matrix metallopeptidase 14 [Source:HGNC Symbol;Acc:HGNC:7160]	39854.6	25315.9	0.654696	0.0209813	0.956192	0.019455
ENSG00000240929	HIST2H2BB	histone cluster 2 H2B family member b (pseudogene) [Source:HGNC Symbol;Acc:HGNC:20654]	19.9136	5.38413	1.88929	0.0211827	0.956192	0.019455
ENSG00000141574	SECTM1	secreted and transmembrane 1 [Source:HGNC Symbol;Acc:HGNC:10707]	2144.92	1316.11	0.704371	0.0212788	0.956192	0.019455
ENSG00000187479	C11orf96	chromosome 11 open reading frame 96 [Source:HGNC Symbol;Acc:HGNC:38675]	545.117	325.639	0.743049	0.0217463	0.956192	0.019455
ENSG00000135390	ATP5G2	ATP synthase, H+ transporting, mitochondrial Fo complex subunit C2 (subunit 9) [Source:HGNC Symbol;Acc:HGNC:842]	1841.61	1126.21	0.709729	0.0218644	0.956192	0.019455
ENSG00000159403	C1R	complement C1r [Source:HGNC Symbol;Acc:HGNC:1246]	4814.41	3038.93	0.664042	0.0223241	0.956192	0.019455
ENSG00000182109	RP11-69E11.4		26.6819	8.23273	1.70312	0.0225766	0.956192	0.019455
ENSG00000175040	CHST2	carbohydrate sulfotransferase 2 [Source:HGNC Symbol;Acc:HGNC:1970]	1139	704.078	0.693241	0.0230464	0.956192	0.019455
ENSG00000166592	RRAD	RRAD, Ras related glycolysis inhibitor and calcium channel regulator [Source:HGNC Symbol;Acc:HGNC:10446]	58.596	26.4697	1.14384	0.0234452	0.956192	0.019455
ENSG00000162729	IGSF8	immunoglobulin superfamily member 8 [Source:HGNC Symbol;Acc:HGNC:17813]	647.326	386.069	0.745385	0.0234635	0.956192	0.019455
ENSG00000205559	CHKB-AS1	CHKB antisense RNA 1 (head to head) [Source:HGNC Symbol;Acc:HGNC:40146]	32.4093	12.716	1.33349	0.0235177	0.956192	0.019455
ENSG00000061273	HDAC7	histone deacetylase 7 [Source:HGNC Symbol;Acc:HGNC:14067]	4007.37	2563.9	0.644253	0.02352	0.956192	0.019455
ENSG00000124762	CDKN1A	cyclin dependent kinase inhibitor 1A [Source:HGNC Symbol;Acc:HGNC:1784]	21689.7	13518.1	0.682083	0.0237859	0.956192	0.019455
ENSG00000130813	C19orf66	chromosome 19 open reading frame 66 [Source:HGNC Symbol;Acc:HGNC:25649]	323.908	201.535	0.6837	0.0238058	0.956192	0.019455
ENSG00000167103	PIP5KL1	phosphatidylinositol-4-phosphate 5-kinase like 1 [Source:HGNC Symbol;Acc:HGNC:28711]	61.8337	31.1599	0.995209	0.0242804	0.956192	0.019455
ENSG00000141179	PCTP	phosphatidylcholine transfer protein [Source:HGNC Symbol;Acc:HGNC:8752]	201.217	119.967	0.74322	0.0245269	0.956192	0.019455
ENSG00000269388	AC018755.16		28.9858	11.1424	1.39171	0.0245631	0.956192	0.019455
ENSG00000146678	IGFBP1	insulin like growth factor binding protein 1 [Source:HGNC Symbol;Acc:HGNC:5469]	72.4006	34.9716	1.04713	0.0248838	0.956192	0.019455
ENSG00000177917	ARL6IP6	ADP ribosylation factor like GTPase 6 interacting protein 6 [Source:HGNC Symbol;Acc:HGNC:24048]	687.908	445.57	0.627538	0.0249667	0.956192	0.019455
ENSG00000187266	EPOR	erythropoietin receptor [Source:HGNC Symbol;Acc:HGNC:3416]	136.594	80.2824	0.76782	0.0250424	0.956192	0.019455
ENSG00000204291	COL15A1	collagen type XV alpha 1 chain [Source:HGNC Symbol;Acc:HGNC:2192]	4108.61	2731.97	0.588551	0.0252174	0.956192	0.019455
ENSG00000069399	BCL3	B-cell CLL/lymphoma 3 [Source:HGNC Symbol;Acc:HGNC:998]	1218.05	763.586	0.673628	0.0253013	0.956192	0.019455
ENSG00000152229	PSTPIP2	proline-serine-threonine phosphatase interacting protein 2 [Source:HGNC Symbol;Acc:HGNC:9581]	200.561	120.626	0.731724	0.0255711	0.956192	0.019455
ENSG00000152284	TCF7L1	transcription factor 7 like 1 [Source:HGNC Symbol;Acc:HGNC:11640]	477.087	291.114	0.71229	0.0256066	0.956192	0.019455
ENSG00000166987	MBD6	methyl-CpG binding domain protein 6 [Source:HGNC Symbol;Acc:HGNC:20445]	997.135	615.093	0.696179	0.0256846	0.956192	0.019455
ENSG00000130810	PPAN	peter pan homolog (Drosophila) [Source:HGNC Symbol;Acc:HGNC:9227]	89.9859	48.0557	0.903436	0.0258445	0.956192	0.019455
ENSG00000263053	RP11-1055B8.6		93.5145	44.1295	1.07562	0.0258991	0.956192	0.019455
ENSG00000114631	PODXL2	podocalyxin like 2 [Source:HGNC Symbol;Acc:HGNC:17936]	42.7959	17.8788	1.25346	0.0259479	0.956192	0.019455
ENSG00000143847	PPFIA4	PTPRF interacting protein alpha 4 [Source:HGNC Symbol;Acc:HGNC:9248]	439.326	282.222	0.640156	0.0259679	0.956192	0.019455
ENSG00000171621	SPSB1	splA/ryanodine receptor domain and SOCS box containing 1 [Source:HGNC Symbol;Acc:HGNC:30628]	1078.21	685.029	0.653707	0.0261084	0.956192	0.019455
ENSG00000077454	LRCH4	leucine rich repeats and calponin homology domain containing 4 [Source:HGNC Symbol;Acc:HGNC:6691]	765.302	467.752	0.710499	0.0266257	0.956192	0.019455
ENSG00000184584	TMEM173	transmembrane protein 173 [Source:HGNC Symbol;Acc:HGNC:27962]	1499.72	965.327	0.635397	0.0268623	0.956192	0.019455
ENSG00000154134	ROBO3	roundabout guidance receptor 3 [Source:HGNC Symbol;Acc:HGNC:13433]	395.668	242.317	0.708428	0.0268906	0.956192	0.019455
ENSG00000188242	CTD-2228K2.5	uncharacterized LOC25845 [Source:NCBI gene;Acc:25845]	193.676	106.833	0.857339	0.027058	0.956192	0.019455
ENSG00000250742	RP11-834C11.4	long intergenic non-protein coding RNA 2381 [Source:HGNC Symbol;Acc:HGNC:53304]	413.267	261.847	0.657943	0.0271236	0.956192	0.019455
ENSG00000112655	PTK7	protein tyrosine kinase 7 (inactive) [Source:HGNC Symbol;Acc:HGNC:9618]	1109.26	716.163	0.630952	0.0271728	0.956192	0.019455
ENSG00000173267	SNCG	synuclein gamma [Source:HGNC Symbol;Acc:HGNC:11141]	250.444	151.915	0.719956	0.0272528	0.956192	0.019455
ENSG00000100836	PABPN1	poly(A) binding protein nuclear 1 [Source:HGNC Symbol;Acc:HGNC:8565]	1174.03	737.395	0.670973	0.0273546	0.956192	0.019455
ENSG00000126453	BCL2L12	BCL2 like 12 [Source:HGNC Symbol;Acc:HGNC:13787]	511.922	325.244	0.654737	0.0274164	0.956192	0.019455
ENSG00000247092	SNHG10	small nucleolar RNA host gene 10 [Source:HGNC Symbol;Acc:HGNC:27510]	46.9208	22.5731	1.05598	0.0275689	0.956192	0.019455
ENSG00000132386	SERPINF1	serpin family F member 1 [Source:HGNC Symbol;Acc:HGNC:8824]	3870.89	2384.99	0.699106	0.0276363	0.956192	0.019455
ENSG00000182704	TSKU	tsukushi, small leucine rich proteoglycan [Source:HGNC Symbol;Acc:HGNC:28850]	1736.84	1084.22	0.679537	0.0278356	0.956192	0.019455
ENSG00000211450	C11orf31	selenoprotein H [Source:HGNC Symbol;Acc:HGNC:18251]	1032.56	628.226	0.716803	0.0280812	0.956192	0.019455
ENSG00000196449	YRDC	yrdC N6-threonylcarbamoyltransferase domain containing [Source:HGNC Symbol;Acc:HGNC:28905]	221.494	129.092	0.78298	0.0283542	0.956192	0.019455
ENSG00000198355	PIM3	Pim-3 proto-oncogene, serine/threonine kinase [Source:HGNC Symbol;Acc:HGNC:19310]	702.861	450.58	0.640981	0.0285545	0.956192	0.019455
ENSG00000116017	ARID3A	AT-rich interaction domain 3A [Source:HGNC Symbol;Acc:HGNC:3031]	558.959	327.637	0.768171	0.0285765	0.956192	0.019455
ENSG00000106333	PCOLCE	procollagen C-endopeptidase enhancer [Source:HGNC Symbol;Acc:HGNC:8738]	4148.3	2487.63	0.738153	0.0286244	0.956192	0.019455
ENSG00000143320	CRABP2	cellular retinoic acid binding protein 2 [Source:HGNC Symbol;Acc:HGNC:2339]	1271.04	818.953	0.634369	0.0287667	0.956192	0.019455
ENSG00000146021	KLHL3	kelch like family member 3 [Source:HGNC Symbol;Acc:HGNC:6354]	82.4168	45.4017	0.858629	0.0288469	0.956192	0.019455
ENSG00000121775	TMEM39B	transmembrane protein 39B [Source:HGNC Symbol;Acc:HGNC:25510]	566.378	360.747	0.650206	0.0290807	0.956192	0.019455
ENSG00000172349	IL16	interleukin 16 [Source:HGNC Symbol;Acc:HGNC:5980]	248.938	150.814	0.721782	0.0295148	0.956192	0.019455
ENSG00000221821	C6orf226	chromosome 6 open reading frame 226 [Source:HGNC Symbol;Acc:HGNC:34431]	107.64	58.928	0.867507	0.0295421	0.956192	0.019455
ENSG00000116962	NID1	nidogen 1 [Source:HGNC Symbol;Acc:HGNC:7821]	9683.19	6635.86	0.545197	0.0299521	0.956192	0.019455
ENSG00000182179	UBA7	ubiquitin like modifier activating enzyme 7 [Source:HGNC Symbol;Acc:HGNC:12471]	845.872	544.655	0.634532	0.0300967	0.956192	0.019455
ENSG00000113070	HBEGF	heparin binding EGF like growth factor [Source:HGNC Symbol;Acc:HGNC:3059]	132.543	79.4665	0.738051	0.0301575	0.956192	0.019455
ENSG00000144749	LRIG1	leucine rich repeats and immunoglobulin like domains 1 [Source:HGNC Symbol;Acc:HGNC:17360]	1816.06	1207.16	0.58895	0.0304471	0.956192	0.019455
ENSG00000167703	SLC43A2	solute carrier family 43 member 2 [Source:HGNC Symbol;Acc:HGNC:23087]	1010.33	613.135	0.719968	0.0308105	0.956192	0.019455
ENSG00000237149	ZNF503-AS2	ZNF503 antisense RNA 2 [Source:HGNC Symbol;Acc:HGNC:23525]	304.789	181.845	0.742917	0.0308941	0.956192	0.019455
ENSG00000171631	P2RY6	pyrimidinergic receptor P2Y6 [Source:HGNC Symbol;Acc:HGNC:8543]	404.906	240.076	0.753522	0.0309142	0.956192	0.019455
ENSG00000242299	RP11-234A1.1		63.2478	21.2681	1.5705	0.0309375	0.956192	0.019455
ENSG00000125965	GDF5	growth differentiation factor 5 [Source:HGNC Symbol;Acc:HGNC:4220]	1536.54	1004.41	0.612923	0.0309556	0.956192	0.019455
ENSG00000254093	PINX1	PIN2/TERF1 interacting telomerase inhibitor 1 [Source:HGNC Symbol;Acc:HGNC:30046]	127.592	73.7538	0.788454	0.0312969	0.956192	0.019455
ENSG00000170345	FOS	Fos proto-oncogene, AP-1 transcription factor subunit [Source:HGNC Symbol;Acc:HGNC:3796]	85.0164	45.2573	0.920031	0.0313205	0.956192	0.019455
ENSG00000126391	FRMD8	FERM domain containing 8 [Source:HGNC Symbol;Acc:HGNC:25462]	2252.3	1428.58	0.656722	0.0313458	0.956192	0.019455
ENSG00000149257	SERPINH1	serpin family H member 1 [Source:HGNC Symbol;Acc:HGNC:1546]	20200.7	12912.5	0.645606	0.031477	0.956192	0.019455
ENSG00000088038	CNOT3	CCR4-NOT transcription complex subunit 3 [Source:HGNC Symbol;Acc:HGNC:7879]	950.772	612.009	0.635441	0.0317387	0.956192	0.019455
ENSG00000108773	KAT2A	lysine acetyltransferase 2A [Source:HGNC Symbol;Acc:HGNC:4201]	862.503	558	0.628355	0.0317975	0.956192	0.019455
ENSG00000138449	SLC40A1	solute carrier family 40 member 1 [Source:HGNC Symbol;Acc:HGNC:10909]	649.064	404.161	0.683682	0.032184	0.956192	0.019455
ENSG00000146858	ZC3HAV1L	zinc finger CCCH-type containing, antiviral 1 like [Source:HGNC Symbol;Acc:HGNC:22423]	281.712	173.212	0.699103	0.0324982	0.956192	0.019455
ENSG00000136997	MYC	MYC proto-oncogene, bHLH transcription factor [Source:HGNC Symbol;Acc:HGNC:7553]	1753.95	1173.98	0.579629	0.03263	0.956192	0.019455
ENSG00000175063	UBE2C	ubiquitin conjugating enzyme E2 C [Source:HGNC Symbol;Acc:HGNC:15937]	1097.39	704.324	0.640595	0.0326356	0.956192	0.019455
ENSG00000183160	TMEM119	transmembrane protein 119 [Source:HGNC Symbol;Acc:HGNC:27884]	16129	10492.9	0.620197	0.0327704	0.956192	0.019455
ENSG00000143443	C1orf56	chromosome 1 open reading frame 56 [Source:HGNC Symbol;Acc:HGNC:26045]	150.948	91.6816	0.716433	0.0329574	0.956192	0.019455
ENSG00000124216	SNAI1	snail family transcriptional repressor 1 [Source:HGNC Symbol;Acc:HGNC:11128]	107.535	60.7445	0.834302	0.0330132	0.956192	0.019455
ENSG00000156521	TYSND1	trypsin domain containing 1 [Source:HGNC Symbol;Acc:HGNC:28531]	703.838	437.677	0.684232	0.0331365	0.956192	0.019455
ENSG00000213339	QTRT1	queuine tRNA-ribosyltransferase catalytic subunit 1 [Source:HGNC Symbol;Acc:HGNC:23797]	684.501	431.096	0.666302	0.0332588	0.956192	0.019455
ENSG00000123388	HOXC11	homeobox C11 [Source:HGNC Symbol;Acc:HGNC:5123]	240.213	139.364	0.782582	0.0333196	0.956192	0.019455
ENSG00000272734	ADIRF-AS1	ADIRF antisense RNA 1 [Source:HGNC Symbol;Acc:HGNC:45127]	164.697	100.74	0.710422	0.0333351	0.956192	0.019455
ENSG00000139636	LMBR1L	limb development membrane protein 1 like [Source:HGNC Symbol;Acc:HGNC:18268]	601.14	386.458	0.636533	0.0340126	0.956192	0.019455
ENSG00000271646	RP11-326I11.3		63.4485	32.0768	0.9806	0.0342858	0.956192	0.019455
ENSG00000148362	C9orf142	PAXX, non-homologous end joining factor [Source:HGNC Symbol;Acc:HGNC:27849]	384.891	229.571	0.746437	0.0343436	0.956192	0.019455
ENSG00000090447	TFAP4	transcription factor AP-4 [Source:HGNC Symbol;Acc:HGNC:11745]	216.081	125.025	0.786673	0.0343637	0.956192	0.019455
ENSG00000109610	SOD3	superoxide dismutase 3 [Source:HGNC Symbol;Acc:HGNC:11181]	567.969	336.885	0.755121	0.0344289	0.956192	0.019455
ENSG00000250588	IQCJ-SCHIP1		274.881	156.993	0.805449	0.034758	0.956192	0.019455
ENSG00000224594	RPL29P19		32.6787	12.5114	1.3844	0.0348481	0.956192	0.019455
ENSG00000132003	ZSWIM4	zinc finger SWIM-type containing 4 [Source:HGNC Symbol;Acc:HGNC:25704]	319.256	197.491	0.692017	0.0348767	0.956192	0.019455
ENSG00000173376	NDNF	neuron derived neurotrophic factor [Source:HGNC Symbol;Acc:HGNC:26256]	18.7234	4.7094	1.95746	0.0350715	0.956192	0.019455
ENSG00000232956	SNHG15	small nucleolar RNA host gene 15 [Source:HGNC Symbol;Acc:HGNC:27797]	152.817	90.7269	0.757069	0.035079	0.956192	0.019455
ENSG00000168890	TMEM150A	transmembrane protein 150A [Source:HGNC Symbol;Acc:HGNC:24677]	360.302	236.818	0.606812	0.0354364	0.956192	0.019455
ENSG00000179041	RRS1	ribosome biogenesis regulator homolog [Source:HGNC Symbol;Acc:HGNC:17083]	603.773	396.121	0.608176	0.0356387	0.956192	0.019455
ENSG00000160917	CPSF4	cleavage and polyadenylation specific factor 4 [Source:HGNC Symbol;Acc:HGNC:2327]	715.84	436.463	0.712599	0.0358289	0.956192	0.019455
ENSG00000100307	CBX7	chromobox 7 [Source:HGNC Symbol;Acc:HGNC:1557]	717.74	458.543	0.645922	0.0366812	0.956192	0.019455
ENSG00000186222	BLOC1S4	biogenesis of lysosomal organelles complex 1 subunit 4 [Source:HGNC Symbol;Acc:HGNC:24206]	400.083	235.221	0.766452	0.0368377	0.956192	0.019455
ENSG00000253230	LINC00599	long intergenic non-protein coding RNA 599 [Source:HGNC Symbol;Acc:HGNC:27231]	17.0533	5.07226	1.7873	0.0368454	0.956192	0.019455
ENSG00000108839	ALOX12	arachidonate 12-lipoxygenase, 12S type [Source:HGNC Symbol;Acc:HGNC:429]	67.4993	35.8601	0.913724	0.0370446	0.956192	0.019455
ENSG00000262877	RP11-1055B8.4		15.413	4.2364	1.8844	0.0372298	1	0
ENSG00000139182	CLSTN3	calsyntenin 3 [Source:HGNC Symbol;Acc:HGNC:18371]	334.012	212.976	0.64936	0.0372449	0.956192	0.019455
ENSG00000173531	MST1	macrophage stimulating 1 [Source:HGNC Symbol;Acc:HGNC:7380]	87.3472	42.8283	1.03536	0.0373205	0.956192	0.019455
ENSG00000234814	SVILP1	supervillin pseudogene 1 [Source:HGNC Symbol;Acc:HGNC:44959]	69.9641	36.3519	0.932289	0.0376745	0.956192	0.019455
ENSG00000164967	RPP25L	ribonuclease P/MRP subunit p25 like [Source:HGNC Symbol;Acc:HGNC:19909]	217.091	127.329	0.768066	0.0377121	0.956192	0.019455
ENSG00000162878	PKDCC	protein kinase domain containing, cytoplasmic [Source:HGNC Symbol;Acc:HGNC:25123]	372.642	226.851	0.715443	0.0378351	0.956192	0.019455
ENSG00000187961	KLHL17	kelch like family member 17 [Source:HGNC Symbol;Acc:HGNC:24023]	301.614	177.395	0.766631	0.0378478	0.956192	0.019455
ENSG00000063169	GLTSCR1	BRD4 interacting chromatin remodeling complex associated protein [Source:HGNC Symbol;Acc:HGNC:4332]	409.283	246.986	0.726737	0.0380302	0.956192	0.019455
ENSG00000239268	RP11-384F7.2		13.9605	3.72196	1.90034	0.0380902	1	0
ENSG00000196476	C20orf96	chromosome 20 open reading frame 96 [Source:HGNC Symbol;Acc:HGNC:16227]	98.013	51.863	0.920634	0.0382142	0.956192	0.019455
ENSG00000205090	TMEM240	transmembrane protein 240 [Source:HGNC Symbol;Acc:HGNC:25186]	67.661	34.0999	0.977352	0.0383429	0.956192	0.019455
ENSG00000134259	NGF	nerve growth factor [Source:HGNC Symbol;Acc:HGNC:7808]	299.302	182.199	0.715453	0.0384069	0.956192	0.019455
ENSG00000117399	CDC20	cell division cycle 20 [Source:HGNC Symbol;Acc:HGNC:1723]	2035.98	1364.29	0.577702	0.0384229	0.956192	0.019455
ENSG00000164051	CCDC51	coiled-coil domain containing 51 [Source:HGNC Symbol;Acc:HGNC:25714]	518.764	330.363	0.651092	0.0384596	0.956192	0.019455
ENSG00000006118	TMEM132A	transmembrane protein 132A [Source:HGNC Symbol;Acc:HGNC:31092]	572.152	343.551	0.734229	0.038613	0.956192	0.019455
ENSG00000168005	C11orf84	chromosome 11 open reading frame 84 [Source:HGNC Symbol;Acc:HGNC:25115]	496.68	318.556	0.64014	0.0386923	0.956192	0.019455
ENSG00000161980	POLR3K	RNA polymerase III subunit K [Source:HGNC Symbol;Acc:HGNC:14121]	218.631	128.185	0.768944	0.0390416	0.956192	0.019455
ENSG00000076604	TRAF4	TNF receptor associated factor 4 [Source:HGNC Symbol;Acc:HGNC:12034]	707.042	440.714	0.681461	0.0392876	0.956192	0.019455
ENSG00000163703	CRELD1	cysteine rich with EGF like domains 1 [Source:HGNC Symbol;Acc:HGNC:14630]	666.345	436.82	0.609607	0.0400422	0.956192	0.019455
ENSG00000213654	GPSM3	G protein signaling modulator 3 [Source:HGNC Symbol;Acc:HGNC:13945]	67.1287	32.0732	1.05277	0.040398	0.956192	0.019455
ENSG00000236624	CCDC163P		70.2967	38.67	0.859969	0.0404525	0.956192	0.019455
ENSG00000223403	MEG9	maternally expressed 9 (non-protein coding) [Source:HGNC Symbol;Acc:HGNC:43874]	71.5377	39.5067	0.865456	0.0404832	0.956192	0.019455
ENSG00000169297	NR0B1	nuclear receptor subfamily 0 group B member 1 [Source:HGNC Symbol;Acc:HGNC:7960]	101.711	58.3953	0.796124	0.0406327	0.956192	0.019455
ENSG00000233559	AC016831.7	long intergenic non-protein coding RNA 513 [Source:HGNC Symbol;Acc:HGNC:43566]	17.823	5.34747	1.70601	0.0407588	0.956192	0.019455
ENSG00000221990	C5orf55	EXOC3 antisense RNA 1 [Source:HGNC Symbol;Acc:HGNC:25175]	123.918	72.4086	0.77762	0.0409091	0.956192	0.019455
ENSG00000175264	CHST1	carbohydrate sulfotransferase 1 [Source:HGNC Symbol;Acc:HGNC:1969]	97.1275	52.5796	0.878953	0.0410675	0.956192	0.019455
ENSG00000117318	ID3	inhibitor of DNA binding 3, HLH protein [Source:HGNC Symbol;Acc:HGNC:5362]	2663.28	1713.63	0.636246	0.0410804	0.956192	0.019455
ENSG00000136717	BIN1	bridging integrator 1 [Source:HGNC Symbol;Acc:HGNC:1052]	1975.1	1249.02	0.660658	0.0413967	0.956192	0.019455
ENSG00000215769	hsa-mir-6080	ARHGAP27P1-BPTFP1-KPNA2P3 readthrough, transcribed pseudogene [Source:HGNC Symbol;Acc:HGNC:52873]	45.9184	22.2293	1.03195	0.0416846	0.956192	0.019455
ENSG00000140511	HAPLN3	hyaluronan and proteoglycan link protein 3 [Source:HGNC Symbol;Acc:HGNC:21446]	413.067	256.971	0.682965	0.0418197	0.956192	0.019455
ENSG00000221968	FADS3	fatty acid desaturase 3 [Source:HGNC Symbol;Acc:HGNC:3576]	1485.1	1005.29	0.562861	0.0420554	0.956192	0.019455
ENSG00000105229	PIAS4	protein inhibitor of activated STAT 4 [Source:HGNC Symbol;Acc:HGNC:17002]	698.906	440.028	0.66655	0.0420708	0.956192	0.019455
ENSG00000225697	SLC26A6	solute carrier family 26 member 6 [Source:HGNC Symbol;Acc:HGNC:14472]	397.381	249.996	0.667539	0.0425435	0.956192	0.019455
ENSG00000172432	GTPBP2	GTP binding protein 2 [Source:HGNC Symbol;Acc:HGNC:4670]	1428.88	963.411	0.568877	0.042667	0.956192	0.019455
ENSG00000273015	LINC00938		181.185	113.766	0.668725	0.0428145	0.956192	0.019455
ENSG00000117643	MAN1C1	mannosidase alpha class 1C member 1 [Source:HGNC Symbol;Acc:HGNC:19080]	1545.23	1051.03	0.555708	0.0428921	0.956192	0.019455
ENSG00000263105	RP11-95P2.3		22.2496	6.10797	1.85364	0.0431215	0.956192	0.019455
ENSG00000153046	CDYL	chromodomain Y like [Source:HGNC Symbol;Acc:HGNC:1811]	807.742	558.314	0.532703	0.0432644	0.956192	0.019455
ENSG00000059377	TBXAS1	thromboxane A synthase 1 [Source:HGNC Symbol;Acc:HGNC:11609]	151.606	89.8106	0.751782	0.0434607	0.956192	0.019455
ENSG00000162745	OLFML2B	olfactomedin like 2B [Source:HGNC Symbol;Acc:HGNC:24558]	2139.06	1484.07	0.527568	0.0435973	0.956192	0.019455
ENSG00000266916	CTD-3064H18.1	ZNF793 antisense RNA 1 (head to head) [Source:HGNC Symbol;Acc:HGNC:51303]	14.9999	3.8831	1.92569	0.0439421	1	0
ENSG00000175197	DDIT3	DNA damage inducible transcript 3 [Source:HGNC Symbol;Acc:HGNC:2726]	263.635	151.572	0.80073	0.044359	0.956192	0.019455
ENSG00000245522	RP11-540A21.2		104.366	61.5821	0.760973	0.0446992	0.956192	0.019455
ENSG00000221883	ARIH2OS	ariadne RBR E3 ubiquitin protein ligase 2 opposite strand [Source:HGNC Symbol;Acc:HGNC:34425]	26.1873	10.8022	1.28539	0.0449088	0.956192	0.019455
ENSG00000088298	EDEM2	ER degradation enhancing alpha-mannosidase like protein 2 [Source:HGNC Symbol;Acc:HGNC:15877]	1142.94	782.852	0.545694	0.0452893	0.956192	0.019455
ENSG00000204149	AGAP6	ArfGAP with GTPase domain, ankyrin repeat and PH domain 6 [Source:HGNC Symbol;Acc:HGNC:23466]	118.279	64.8874	0.869129	0.0453003	0.956192	0.019455
ENSG00000185049	NELFA	negative elongation factor complex member A [Source:HGNC Symbol;Acc:HGNC:12768]	501.722	312.404	0.683066	0.0454388	0.956192	0.019455
ENSG00000168310	IRF2	interferon regulatory factor 2 [Source:HGNC Symbol;Acc:HGNC:6117]	602.982	416.454	0.534624	0.04574	0.956192	0.019455
ENSG00000241528	RP1-130H16.16		28.4347	11.1942	1.34566	0.0464293	0.956192	0.019455
ENSG00000272092	RP11-350N15.5		32.8604	14.8539	1.15833	0.0464378	0.956192	0.019455
ENSG00000125657	TNFSF9	TNF superfamily member 9 [Source:HGNC Symbol;Acc:HGNC:11939]	218.78	140.339	0.641176	0.0465658	0.956192	0.019455
ENSG00000235706	DICER1-AS1	DICER1 antisense RNA 1 [Source:HGNC Symbol;Acc:HGNC:43017]	14.4677	3.55248	2.01063	0.0466675	1	0
ENSG00000171703	TCEA2	transcription elongation factor A2 [Source:HGNC Symbol;Acc:HGNC:11614]	616.168	377.33	0.706753	0.0468726	0.956192	0.019455
ENSG00000120500	ARR3	arrestin 3 [Source:HGNC Symbol;Acc:HGNC:710]	14.3237	3.98199	1.83523	0.047007	1	0
ENSG00000272016	RP11-215G15.5		72.4186	40.7569	0.827012	0.0470139	0.956192	0.019455
ENSG00000106484	MEST	mesoderm specific transcript [Source:HGNC Symbol;Acc:HGNC:7028]	2220.93	1533.78	0.534231	0.0470775	0.956192	0.019455
ENSG00000196781	TLE1	transducin like enhancer of split 1 [Source:HGNC Symbol;Acc:HGNC:11837]	487.651	319.939	0.607707	0.0471753	0.956192	0.019455
ENSG00000170537	TMC7	transmembrane channel like 7 [Source:HGNC Symbol;Acc:HGNC:23000]	135.077	82.9776	0.696318	0.0472687	0.956192	0.019455
ENSG00000160951	PTGER1	prostaglandin E receptor 1 [Source:HGNC Symbol;Acc:HGNC:9593]	28.7472	11.2508	1.3482	0.0473026	0.956192	0.019455
ENSG00000166145	SPINT1	serine peptidase inhibitor, Kunitz type 1 [Source:HGNC Symbol;Acc:HGNC:11246]	49.8751	22.9922	1.11126	0.0476892	0.956192	0.019455
ENSG00000159111	MRPL10	mitochondrial ribosomal protein L10 [Source:HGNC Symbol;Acc:HGNC:14055]	720.082	477.724	0.59175	0.0477142	0.956192	0.019455
ENSG00000186301	MST1P2	macrophage stimulating 1 pseudogene 2 [Source:HGNC Symbol;Acc:HGNC:7383]	47.3728	21.6044	1.1376	0.0477778	0.956192	0.019455
ENSG00000139192	TAPBPL	TAP binding protein like [Source:HGNC Symbol;Acc:HGNC:30683]	263.198	169.107	0.639171	0.0481326	0.956192	0.019455
ENSG00000125835	SNRPB	small nuclear ribonucleoprotein polypeptides B and B1 [Source:HGNC Symbol;Acc:HGNC:11153]	1566.73	996.283	0.653505	0.0481975	0.956192	0.019455
ENSG00000136114	THSD1	thrombospondin type 1 domain containing 1 [Source:HGNC Symbol;Acc:HGNC:17754]	674.173	464.066	0.5392	0.0482046	0.956192	0.019455
ENSG00000238227	C9orf69	transmembrane protein 250 [Source:HGNC Symbol;Acc:HGNC:31009]	3772.18	2406.5	0.648193	0.0485523	0.956192	0.019455
ENSG00000108106	UBE2S	ubiquitin conjugating enzyme E2 S [Source:HGNC Symbol;Acc:HGNC:17895]	4116.04	2563.47	0.682969	0.048796	0.956192	0.019455
ENSG00000229043	AC091729.9		152.14	90.7392	0.748806	0.0488364	0.956192	0.019455
ENSG00000179431	FJX1	four jointed box 1 [Source:HGNC Symbol;Acc:HGNC:17166]	2685.22	1735.45	0.629431	0.0488479	0.956192	0.019455
ENSG00000178972	AC097658.1		24.4202	7.38253	1.70379	0.0488885	0.956192	0.019455
ENSG00000198203	SULT1C2	sulfotransferase family 1C member 2 [Source:HGNC Symbol;Acc:HGNC:11456]	47.4589	22.7163	1.05061	0.0495306	0.956192	0.019455
ENSG00000236871	LINC00106	long intergenic non-protein coding RNA 106 [Source:HGNC Symbol;Acc:HGNC:31843]	95.9446	55.5471	0.782096	0.0496084	0.956192	0.019455
ENSG00000143429	AC027612.6		1139.34	786.034	0.535857	0.049625	0.956192	0.019455
ENSG00000259065	RP5-1021I20.1		15.6881	5.15803	1.59179	0.0498214	0.956192	0.019455
ENSG00000136048	DRAM1	DNA damage regulated autophagy modulator 1 [Source:HGNC Symbol;Acc:HGNC:25645]	2457.26	1693.44	0.537119	0.0501314	0.956192	0.019455
ENSG00000135451	TROAP	trophinin associated protein [Source:HGNC Symbol;Acc:HGNC:12327]	405.425	265.168	0.614712	0.05025	0.956192	0.019455
ENSG00000143867	OSR1	odd-skipped related transciption factor 1 [Source:HGNC Symbol;Acc:HGNC:8111]	1148.52	780.877	0.556511	0.0505595	0.956192	0.019455
ENSG00000169718	DUS1L	dihydrouridine synthase 1 like [Source:HGNC Symbol;Acc:HGNC:30086]	1223.74	807.851	0.598741	0.0507448	0.956192	0.019455
ENSG00000047634	SCML1	sex comb on midleg like 1 (Drosophila) [Source:HGNC Symbol;Acc:HGNC:10580]	411.366	249.434	0.725564	0.0510223	0.956192	0.019455
ENSG00000103168	TAF1C	TATA-box binding protein associated factor, RNA polymerase I subunit C [Source:HGNC Symbol;Acc:HGNC:11534]	631.852	417.231	0.599281	0.0510518	0.956192	0.019455
ENSG00000105655	ISYNA1	inositol-3-phosphate synthase 1 [Source:HGNC Symbol;Acc:HGNC:29821]	82.2605	46.9677	0.811591	0.0512033	0.956192	0.019455
ENSG00000261067	RP11-264B17.3		14.4487	4.27511	1.73665	0.0512916	1	0
ENSG00000179598	PLD6	phospholipase D family member 6 [Source:HGNC Symbol;Acc:HGNC:30447]	93.847	55.9191	0.74229	0.0514544	0.956192	0.019455
ENSG00000251474	RPL32P3	ribosomal protein L32 pseudogene 3 [Source:HGNC Symbol;Acc:HGNC:27024]	105.694	63.3679	0.740572	0.0517383	0.956192	0.019455
ENSG00000241634	RP11-381E24.1		19.1745	6.66468	1.49991	0.0519271	0.956192	0.019455
ENSG00000227827	RP11-958N24.2		149.77	89.2792	0.7427	0.0519436	0.956192	0.019455
ENSG00000077312	SNRPA	small nuclear ribonucleoprotein polypeptide A [Source:HGNC Symbol;Acc:HGNC:11151]	1001.19	674.748	0.569121	0.0519888	0.956192	0.019455
ENSG00000074660	SCARF1	scavenger receptor class F member 1 [Source:HGNC Symbol;Acc:HGNC:16820]	23.7079	9.97588	1.25509	0.0520022	0.956192	0.019455
ENSG00000099953	MMP11	matrix metallopeptidase 11 [Source:HGNC Symbol;Acc:HGNC:7157]	31.2074	12.6829	1.27922	0.052193	0.956192	0.019455
ENSG00000103152	MPG	N-methylpurine DNA glycosylase [Source:HGNC Symbol;Acc:HGNC:7211]	1448.87	960.516	0.59269	0.052353	0.956192	0.019455
ENSG00000145536	ADAMTS16	ADAM metallopeptidase with thrombospondin type 1 motif 16 [Source:HGNC Symbol;Acc:HGNC:17108]	37.6497	17.9861	1.0681	0.0523572	0.956192	0.019455
ENSG00000108688	CCL7	C-C motif chemokine ligand 7 [Source:HGNC Symbol;Acc:HGNC:10634]	49.0175	25.0324	0.974755	0.052457	0.956192	0.019455
ENSG00000139263	LRIG3	leucine rich repeats and immunoglobulin like domains 3 [Source:HGNC Symbol;Acc:HGNC:30991]	1080.23	748.071	0.530368	0.0526674	0.956192	0.019455
ENSG00000159208	C1orf51	circadian associated repressor of transcription [Source:HGNC Symbol;Acc:HGNC:25200]	297.132	185.868	0.681012	0.05277	0.956192	0.019455
ENSG00000112651	MRPL2	mitochondrial ribosomal protein L2 [Source:HGNC Symbol;Acc:HGNC:14056]	406.822	274.062	0.570027	0.0528841	0.956192	0.019455
ENSG00000133250	ZNF414	zinc finger protein 414 [Source:HGNC Symbol;Acc:HGNC:20630]	294.454	192.724	0.610634	0.053165	0.956192	0.019455
ENSG00000161249	DMKN	dermokine [Source:HGNC Symbol;Acc:HGNC:25063]	337.596	211.194	0.676143	0.0534421	0.956192	0.019455
ENSG00000064666	CNN2	calponin 2 [Source:HGNC Symbol;Acc:HGNC:2156]	3594.52	2457.54	0.548494	0.0538171	0.956192	0.019455
ENSG00000108797	CNTNAP1	contactin associated protein 1 [Source:HGNC Symbol;Acc:HGNC:8011]	2324.94	1600.56	0.538666	0.0540432	0.956192	0.019455
ENSG00000149451	ADAM33	ADAM metallopeptidase domain 33 [Source:HGNC Symbol;Acc:HGNC:15478]	841.158	554.668	0.60052	0.054266	0.956192	0.019455
ENSG00000159199	ATP5G1	ATP synthase, H+ transporting, mitochondrial Fo complex subunit C1 (subunit 9) [Source:HGNC Symbol;Acc:HGNC:841]	903.326	598.432	0.594616	0.0544069	0.956192	0.019455
ENSG00000103253	HAGHL	hydroxyacylglutathione hydrolase like [Source:HGNC Symbol;Acc:HGNC:14177]	191.929	115.127	0.735111	0.0544447	0.956192	0.019455
ENSG00000244291	C7orf13		52.9383	26.8613	0.98669	0.054507	0.956192	0.019455
ENSG00000124875	CXCL6	C-X-C motif chemokine ligand 6 [Source:HGNC Symbol;Acc:HGNC:10643]	294.272	180.846	0.707141	0.0548997	0.956192	0.019455
ENSG00000131669	NINJ1	ninjurin 1 [Source:HGNC Symbol;Acc:HGNC:7824]	870.809	574.643	0.599863	0.0549903	0.956192	0.019455
ENSG00000225554	RP11-527D7.1		75.5876	41.9765	0.84903	0.0550418	0.956192	0.019455
ENSG00000104856	RELB	RELB proto-oncogene, NF-kB subunit [Source:HGNC Symbol;Acc:HGNC:9956]	426.988	280.115	0.606465	0.0552717	0.956192	0.019455
ENSG00000186577	C6orf1	small integral membrane protein 29 [Source:HGNC Symbol;Acc:HGNC:1340]	899.756	572.76	0.651802	0.0552966	0.956192	0.019455
ENSG00000136490	LIMD2	LIM domain containing 2 [Source:HGNC Symbol;Acc:HGNC:28142]	127.33	78.7204	0.695247	0.0553585	0.956192	0.019455
ENSG00000153551	CMTM7	CKLF like MARVEL transmembrane domain containing 7 [Source:HGNC Symbol;Acc:HGNC:19178]	265.692	168.319	0.662175	0.0557001	0.956192	0.019455
ENSG00000111653	ING4	inhibitor of growth family member 4 [Source:HGNC Symbol;Acc:HGNC:19423]	297.222	200.003	0.573816	0.055743	0.956192	0.019455
ENSG00000170619	COMMD5	COMM domain containing 5 [Source:HGNC Symbol;Acc:HGNC:17902]	580.559	374.186	0.633017	0.0558857	0.956192	0.019455
ENSG00000170638	TRABD	TraB domain containing [Source:HGNC Symbol;Acc:HGNC:28805]	774.008	516.252	0.584119	0.05611	0.956192	0.019455
ENSG00000235374	SSR4P1	signal sequence receptor subunit 4 pseudogene 1 [Source:HGNC Symbol;Acc:HGNC:23131]	16.715	5.93727	1.50132	0.0563107	0.956192	0.019455
ENSG00000267523	CTD-2537I9.12		19.4132	7.27444	1.40894	0.0564419	0.956192	0.019455
ENSG00000187244	BCAM	basal cell adhesion molecule (Lutheran blood group) [Source:HGNC Symbol;Acc:HGNC:6722]	59.6041	33.1954	0.842414	0.0564806	0.956192	0.019455
ENSG00000161558	TMEM143	transmembrane protein 143 [Source:HGNC Symbol;Acc:HGNC:25603]	258.756	167.895	0.621512	0.0565058	0.956192	0.019455
ENSG00000064995	TAF11	TATA-box binding protein associated factor 11 [Source:HGNC Symbol;Acc:HGNC:11544]	439.82	299.178	0.556007	0.0566787	0.956192	0.019455
ENSG00000075914	EXOSC7	exosome component 7 [Source:HGNC Symbol;Acc:HGNC:28112]	490.1	330.501	0.569921	0.0567842	0.956192	0.019455
ENSG00000184232	OAF	out at first homolog [Source:HGNC Symbol;Acc:HGNC:28752]	11227.8	7559.24	0.570729	0.0570677	0.956192	0.019455
ENSG00000187605	TET3	tet methylcytosine dioxygenase 3 [Source:HGNC Symbol;Acc:HGNC:28313]	400.84	261.603	0.612879	0.0573631	0.956192	0.019455
ENSG00000184985	SORCS2	sortilin related VPS10 domain containing receptor 2 [Source:HGNC Symbol;Acc:HGNC:16698]	516.761	335.486	0.621962	0.0574556	0.956192	0.019455
ENSG00000101439	CST3	cystatin C [Source:HGNC Symbol;Acc:HGNC:2475]	7781.82	5160.51	0.592807	0.057495	0.956192	0.019455
ENSG00000119915	ELOVL3	ELOVL fatty acid elongase 3 [Source:HGNC Symbol;Acc:HGNC:18047]	24.3906	9.04028	1.44263	0.0575738	0.956192	0.019455
ENSG00000221978	CCNL2	cyclin L2 [Source:HGNC Symbol;Acc:HGNC:20570]	2068.96	1419.43	0.544307	0.0580904	0.956192	0.019455
ENSG00000204264	PSMB8	proteasome subunit beta 8 [Source:HGNC Symbol;Acc:HGNC:9545]	966.35	663.957	0.541183	0.0581234	0.956192	0.019455
ENSG00000106100	NOD1	nucleotide binding oligomerization domain containing 1 [Source:HGNC Symbol;Acc:HGNC:16390]	213.16	137.323	0.629159	0.0581314	0.956192	0.019455
ENSG00000099804	CDC34	cell division cycle 34 [Source:HGNC Symbol;Acc:HGNC:1734]	1442.98	961.034	0.586038	0.0581643	0.956192	0.019455
ENSG00000186615	KTN1-AS1	KTN1 antisense RNA 1 [Source:HGNC Symbol;Acc:HGNC:19842]	111.157	66.1451	0.747784	0.0582756	0.956192	0.019455
ENSG00000186205	2024-03-01	mitochondrial amidoxime reducing component 1 [Source:HGNC Symbol;Acc:HGNC:26189]	23.3441	9.44149	1.30025	0.0583809	0.956192	0.019455
ENSG00000108515	ENO3	enolase 3 [Source:HGNC Symbol;Acc:HGNC:3354]	85.3719	48.1862	0.817998	0.05849	0.956192	0.019455
ENSG00000144802	NFKBIZ	NFKB inhibitor zeta [Source:HGNC Symbol;Acc:HGNC:29805]	168.642	108.149	0.645358	0.0591225	0.956192	0.019455
ENSG00000125611	CHCHD5	coiled-coil-helix-coiled-coil-helix domain containing 5 [Source:HGNC Symbol;Acc:HGNC:17840]	311.676	192.589	0.691779	0.0591245	0.956192	0.019455
ENSG00000198715	C1orf85	glycosylated lysosomal membrane protein [Source:HGNC Symbol;Acc:HGNC:29436]	2285.47	1563.69	0.547547	0.059592	0.956192	0.019455
ENSG00000037042	TUBG2	tubulin gamma 2 [Source:HGNC Symbol;Acc:HGNC:12419]	524.709	348.877	0.588519	0.0596077	0.956192	0.019455
ENSG00000171462	DLK2	delta like non-canonical Notch ligand 2 [Source:HGNC Symbol;Acc:HGNC:21113]	35.4331	16.8818	1.05663	0.0600447	0.956192	0.019455
ENSG00000099992	TBC1D10A	TBC1 domain family member 10A [Source:HGNC Symbol;Acc:HGNC:23609]	290.628	184.542	0.653574	0.0600486	0.956192	0.019455
ENSG00000205250	E2F4	E2F transcription factor 4 [Source:HGNC Symbol;Acc:HGNC:3118]	1394.08	961.3	0.536255	0.0603621	0.956192	0.019455
ENSG00000070761	C16orf80	cilia and flagella associated protein 20 [Source:HGNC Symbol;Acc:HGNC:29523]	583.339	396.147	0.558194	0.0603727	0.956192	0.019455
ENSG00000164442	CITED2	Cbp/p300 interacting transactivator with Glu/Asp rich carboxy-terminal domain 2 [Source:HGNC Symbol;Acc:HGNC:1987]	6546.91	4625.41	0.501198	0.0607231	0.956192	0.019455
ENSG00000113108	APBB3	amyloid beta precursor protein binding family B member 3 [Source:HGNC Symbol;Acc:HGNC:20708]	237.902	149.125	0.676782	0.0607585	0.956192	0.019455
ENSG00000197599	CCDC154	coiled-coil domain containing 154 [Source:HGNC Symbol;Acc:HGNC:34454]	13.9415	3.99155	1.77979	0.0607927	1	0
ENSG00000164604	GPR85	G protein-coupled receptor 85 [Source:HGNC Symbol;Acc:HGNC:4536]	345.005	218.961	0.657803	0.0611534	0.956192	0.019455
ENSG00000028277	POU2F2	POU class 2 homeobox 2 [Source:HGNC Symbol;Acc:HGNC:9213]	233.846	152.84	0.610137	0.0614271	0.956192	0.019455
ENSG00000068745	IP6K2	inositol hexakisphosphate kinase 2 [Source:HGNC Symbol;Acc:HGNC:17313]	670.016	468.171	0.518396	0.0614933	0.956192	0.019455
ENSG00000160767	FAM189B	family with sequence similarity 189 member B [Source:HGNC Symbol;Acc:HGNC:1233]	2356.73	1581.8	0.574965	0.0615765	0.956192	0.019455
ENSG00000267534	S1PR2	sphingosine-1-phosphate receptor 2 [Source:HGNC Symbol;Acc:HGNC:3169]	258.997	155.034	0.737829	0.0616811	0.956192	0.019455
ENSG00000162692	VCAM1	vascular cell adhesion molecule 1 [Source:HGNC Symbol;Acc:HGNC:12663]	50.8594	24.6424	1.05597	0.0620011	0.956192	0.019455
ENSG00000250133	HOXC-AS2	HOXC cluster antisense RNA 2 [Source:HGNC Symbol;Acc:HGNC:43750]	42.7392	22.0813	0.954715	0.0621341	0.956192	0.019455
ENSG00000137441	FGFBP2	fibroblast growth factor binding protein 2 [Source:HGNC Symbol;Acc:HGNC:29451]	32.1149	15.3939	1.05123	0.0621766	0.956192	0.019455
ENSG00000087152	ATXN7L3	ataxin 7 like 3 [Source:HGNC Symbol;Acc:HGNC:25416]	2402.37	1656.78	0.535805	0.0623365	0.956192	0.019455
ENSG00000126457	PRMT1	protein arginine methyltransferase 1 [Source:HGNC Symbol;Acc:HGNC:5187]	2516.72	1693.41	0.571475	0.0624068	0.956192	0.019455
ENSG00000266053	RP11-143J12.2	NDUFV2 antisense RNA 1 [Source:HGNC Symbol;Acc:HGNC:50826]	48.1975	25.7335	0.893427	0.062473	0.956192	0.019455
ENSG00000145632	PLK2	polo like kinase 2 [Source:HGNC Symbol;Acc:HGNC:19699]	759.517	500.331	0.603656	0.0628496	0.956192	0.019455
ENSG00000213390	ARHGAP19	Rho GTPase activating protein 19 [Source:HGNC Symbol;Acc:HGNC:23724]	288.261	195.464	0.562122	0.0630529	0.956192	0.019455
ENSG00000095397	DFNB31	whirlin [Source:HGNC Symbol;Acc:HGNC:16361]	155.132	92.9303	0.737928	0.063285	0.956192	0.019455
ENSG00000146067	FAM193B	family with sequence similarity 193 member B [Source:HGNC Symbol;Acc:HGNC:25524]	488.775	328.138	0.574697	0.0633614	0.956192	0.019455
ENSG00000244104	RN7SL659P	RNA, 7SL, cytoplasmic 659, pseudogene [Source:HGNC Symbol;Acc:HGNC:46675]	13.115	3.69365	1.82107	0.0635812	1	0
ENSG00000164054	SHISA5	shisa family member 5 [Source:HGNC Symbol;Acc:HGNC:30376]	5319.08	3628.16	0.551823	0.0636821	0.956192	0.019455
ENSG00000158850	B4GALT3	beta-1,4-galactosyltransferase 3 [Source:HGNC Symbol;Acc:HGNC:926]	434.381	287.897	0.593543	0.0637435	0.956192	0.019455
ENSG00000090776	EFNB1	ephrin B1 [Source:HGNC Symbol;Acc:HGNC:3226]	560.355	361.3	0.631449	0.0637479	0.956192	0.019455
ENSG00000004777	ARHGAP33	Rho GTPase activating protein 33 [Source:HGNC Symbol;Acc:HGNC:23085]	282.336	182.896	0.627741	0.0637522	0.956192	0.019455
ENSG00000112699	GMDS	GDP-mannose 4,6-dehydratase [Source:HGNC Symbol;Acc:HGNC:4369]	585.876	406.95	0.526687	0.0639118	0.956192	0.019455
ENSG00000184381	PLA2G6	phospholipase A2 group VI [Source:HGNC Symbol;Acc:HGNC:9039]	124.586	79.9893	0.64074	0.0639197	0.956192	0.019455
ENSG00000228327	RP11-206L10.2		31.2885	13.0231	1.24098	0.0639535	0.956192	0.019455
ENSG00000104897	SF3A2	splicing factor 3a subunit 2 [Source:HGNC Symbol;Acc:HGNC:10766]	1161.29	787.038	0.560864	0.0640744	0.956192	0.019455
ENSG00000166851	PLK1	polo like kinase 1 [Source:HGNC Symbol;Acc:HGNC:9077]	1722.02	1218.47	0.499066	0.0641686	0.956192	0.019455
ENSG00000079974	RABL2B	RAB, member of RAS oncogene family like 2B [Source:HGNC Symbol;Acc:HGNC:9800]	484.964	335.514	0.531752	0.0646744	0.956192	0.019455
ENSG00000178531	CTXN1	cortexin 1 [Source:HGNC Symbol;Acc:HGNC:31108]	380.903	239.273	0.66944	0.064755	0.956192	0.019455
ENSG00000213676	ATF6B	activating transcription factor 6 beta [Source:HGNC Symbol;Acc:HGNC:2349]	1579.86	1113.76	0.504734	0.0649516	0.956192	0.019455
ENSG00000184164	CRELD2	cysteine rich with EGF like domains 2 [Source:HGNC Symbol;Acc:HGNC:28150]	1891.87	1294.7	0.547186	0.0650621	0.956192	0.019455
ENSG00000010318	PHF7	PHD finger protein 7 [Source:HGNC Symbol;Acc:HGNC:18458]	192.605	125.078	0.620575	0.0651638	0.956192	0.019455
ENSG00000175274	TP53I11	tumor protein p53 inducible protein 11 [Source:HGNC Symbol;Acc:HGNC:16842]	2704.53	1850.3	0.547477	0.0652624	0.956192	0.019455
ENSG00000004059	ARF5	ADP ribosylation factor 5 [Source:HGNC Symbol;Acc:HGNC:658]	1730.97	1213.76	0.512086	0.0655169	0.956192	0.019455
ENSG00000232859	LYRM9	LYR motif containing 9 [Source:HGNC Symbol;Acc:HGNC:27314]	61.6143	34.7917	0.830121	0.0657023	0.956192	0.019455
ENSG00000186185	KIF18B	kinesin family member 18B [Source:HGNC Symbol;Acc:HGNC:27102]	987.29	688.29	0.520869	0.0659617	0.956192	0.019455
ENSG00000254615	RP11-395G23.3		91.9328	54.7991	0.743903	0.0660656	0.956192	0.019455
ENSG00000260454	RP11-367F23.2		385.386	264.554	0.542633	0.0661881	0.956192	0.019455
ENSG00000090581	GNPTG	N-acetylglucosamine-1-phosphate transferase gamma subunit [Source:HGNC Symbol;Acc:HGNC:23026]	2152.17	1441.59	0.578149	0.0664586	0.956192	0.019455
ENSG00000229512	AC068580.5		15.3189	3.90663	1.9382	0.0665459	1	0
ENSG00000171282	RP11-1055B8.7		1866.32	1202.92	0.633093	0.0668077	0.956192	0.019455
ENSG00000240065	PSMB9	proteasome subunit beta 9 [Source:HGNC Symbol;Acc:HGNC:9546]	292.15	185.115	0.656097	0.0679355	0.956192	0.019455
ENSG00000259863	SH3RF3-AS1	SH3RF3 antisense RNA 1 [Source:HGNC Symbol;Acc:HGNC:44168]	210.443	123.285	0.767817	0.0679525	0.956192	0.019455
ENSG00000104852	SNRNP70	small nuclear ribonucleoprotein U1 subunit 70 [Source:HGNC Symbol;Acc:HGNC:11150]	4205.92	2881.99	0.545272	0.0682179	0.956192	0.019455
ENSG00000111641	NOP2	NOP2 nucleolar protein [Source:HGNC Symbol;Acc:HGNC:7867]	1047.2	734.457	0.511616	0.0683697	0.956192	0.019455
ENSG00000085998	POMGNT1	protein O-linked mannose N-acetylglucosaminyltransferase 1 (beta 1,2-) [Source:HGNC Symbol;Acc:HGNC:19139]	2644.55	1821.31	0.53785	0.0684303	0.956192	0.019455
ENSG00000082074	FYB	FYN binding protein 1 [Source:HGNC Symbol;Acc:HGNC:4036]	15.9255	5.01564	1.67184	0.0684556	0.956192	0.019455
ENSG00000135473	PAN2	PAN2 poly(A) specific ribonuclease subunit [Source:HGNC Symbol;Acc:HGNC:20074]	397.194	272.292	0.547775	0.0685689	0.956192	0.019455
ENSG00000163453	IGFBP7	insulin like growth factor binding protein 7 [Source:HGNC Symbol;Acc:HGNC:5476]	4078.02	2556.68	0.673988	0.0688468	0.956192	0.019455
ENSG00000182685	BRICD5	BRICHOS domain containing 5 [Source:HGNC Symbol;Acc:HGNC:28309]	50.8028	27.1413	0.900966	0.0690128	0.956192	0.019455
ENSG00000160813	PPP1R35	protein phosphatase 1 regulatory subunit 35 [Source:HGNC Symbol;Acc:HGNC:28320]	163.266	99.0067	0.725072	0.0690189	0.956192	0.019455
ENSG00000118495	PLAGL1	PLAG1 like zinc finger 1 [Source:HGNC Symbol;Acc:HGNC:9046]	1489.69	1070.19	0.477605	0.069157	0.956192	0.019455
ENSG00000176444	CLK2	CDC like kinase 2 [Source:HGNC Symbol;Acc:HGNC:2069]	397.323	269.97	0.560445	0.069333	0.956192	0.019455
ENSG00000185499	MUC1	mucin 1, cell surface associated [Source:HGNC Symbol;Acc:HGNC:7508]	239.33	160.613	0.577335	0.069623	0.956192	0.019455
ENSG00000254726	MEX3A	mex-3 RNA binding family member A [Source:HGNC Symbol;Acc:HGNC:33482]	46.3695	23.5153	0.986498	0.0696365	0.956192	0.019455
ENSG00000130988	RGN	regucalcin [Source:HGNC Symbol;Acc:HGNC:9989]	49.7074	26.1299	0.929047	0.0699929	0.956192	0.019455
ENSG00000065618	COL17A1	collagen type XVII alpha 1 chain [Source:HGNC Symbol;Acc:HGNC:2194]	165.088	107.383	0.614496	0.070114	0.956192	0.019455
ENSG00000178026	FAM211B	leucine rich repeat containing 75B [Source:HGNC Symbol;Acc:HGNC:33155]	137.915	84.0813	0.712276	0.0702439	0.956192	0.019455
ENSG00000225511	LINC00475	long intergenic non-protein coding RNA 475 [Source:HGNC Symbol;Acc:HGNC:23569]	37.2365	18.9265	0.976199	0.0704274	0.956192	0.019455
ENSG00000171763	SPATA5L1	spermatogenesis associated 5 like 1 [Source:HGNC Symbol;Acc:HGNC:28762]	189.312	123.658	0.613654	0.0704514	0.956192	0.019455
ENSG00000006327	TNFRSF12A	TNF receptor superfamily member 12A [Source:HGNC Symbol;Acc:HGNC:18152]	5128.69	3359.57	0.610237	0.0707672	0.956192	0.019455
ENSG00000083838	ZNF446	zinc finger protein 446 [Source:HGNC Symbol;Acc:HGNC:21036]	156.295	100.188	0.639569	0.0708793	0.956192	0.019455
ENSG00000167797	CDK2AP2	cyclin dependent kinase 2 associated protein 2 [Source:HGNC Symbol;Acc:HGNC:30833]	694.611	471.501	0.558887	0.0710157	0.956192	0.019455
ENSG00000197989	SNHG12	small nucleolar RNA host gene 12 [Source:HGNC Symbol;Acc:HGNC:30062]	117.271	66.063	0.835727	0.0713382	0.956192	0.019455
ENSG00000100979	PLTP	phospholipid transfer protein [Source:HGNC Symbol;Acc:HGNC:9093]	2278.62	1585.95	0.522933	0.0716512	0.956192	0.019455
ENSG00000270001	RP11-218C14.8		12.8901	4.11398	1.65267	0.0716988	1	0
ENSG00000257038	RP11-800A3.7		41.1558	20.5651	1.00341	0.0717226	0.956192	0.019455
ENSG00000231327	AC016700.5	long intergenic non-protein coding RNA 1816 [Source:HGNC Symbol;Acc:HGNC:52621]	20.39	8.19964	1.3136	0.0717767	0.956192	0.019455
ENSG00000115163	CENPA	centromere protein A [Source:HGNC Symbol;Acc:HGNC:1851]	403.542	282.404	0.516791	0.0721067	0.956192	0.019455
ENSG00000128272	ATF4	activating transcription factor 4 [Source:HGNC Symbol;Acc:HGNC:786]	5986	4308.91	0.474359	0.0721266	0.956192	0.019455
ENSG00000173638	SLC19A1	solute carrier family 19 member 1 [Source:HGNC Symbol;Acc:HGNC:10937]	668.257	427.35	0.643586	0.0722277	0.956192	0.019455
ENSG00000272913	RP11-440D17.3		50.7907	28.3548	0.849122	0.0724495	0.956192	0.019455
ENSG00000185559	DLK1	delta like non-canonical Notch ligand 1 [Source:HGNC Symbol;Acc:HGNC:2907]	32.1036	14.8029	1.12488	0.0726918	0.956192	0.019455
ENSG00000172890	NADSYN1	NAD synthetase 1 [Source:HGNC Symbol;Acc:HGNC:29832]	985.837	704.371	0.484926	0.0726938	0.956192	0.019455
ENSG00000134686	PHC2	polyhomeotic homolog 2 [Source:HGNC Symbol;Acc:HGNC:3183]	2696.19	1902.88	0.50266	0.0728567	0.956192	0.019455
ENSG00000267161	AC005943.5		102.861	60.2517	0.761299	0.0728973	0.956192	0.019455
ENSG00000184675	AMER1	APC membrane recruitment protein 1 [Source:HGNC Symbol;Acc:HGNC:26837]	211.503	145.231	0.540714	0.073298	0.956192	0.019455
ENSG00000106330	MOSPD3	motile sperm domain containing 3 [Source:HGNC Symbol;Acc:HGNC:25078]	388.693	254.941	0.608839	0.0733212	0.956192	0.019455
ENSG00000214140	PRCD	photoreceptor disc component [Source:HGNC Symbol;Acc:HGNC:32528]	72.5956	39.7707	0.869614	0.0733501	0.956192	0.019455
ENSG00000100162	CENPM	centromere protein M [Source:HGNC Symbol;Acc:HGNC:18352]	448.487	297.2	0.593528	0.0733796	0.956192	0.019455
ENSG00000065029	ZNF76	zinc finger protein 76 [Source:HGNC Symbol;Acc:HGNC:13149]	756.576	521.311	0.536982	0.073473	0.956192	0.019455
ENSG00000157653	C9orf43	chromosome 9 open reading frame 43 [Source:HGNC Symbol;Acc:HGNC:23570]	11.9069	3.20275	1.86703	0.0735943	1	0
ENSG00000167311	ART5	ADP-ribosyltransferase 5 [Source:HGNC Symbol;Acc:HGNC:24049]	49.8376	27.4061	0.849628	0.0737987	0.956192	0.019455
ENSG00000184524	CEND1	cell cycle exit and neuronal differentiation 1 [Source:HGNC Symbol;Acc:HGNC:24153]	63.198	35.1742	0.844924	0.0738789	0.956192	0.019455
ENSG00000137221	TJAP1	tight junction associated protein 1 [Source:HGNC Symbol;Acc:HGNC:17949]	601.442	415.034	0.535025	0.0739192	0.956192	0.019455
ENSG00000100100	PIK3IP1	phosphoinositide-3-kinase interacting protein 1 [Source:HGNC Symbol;Acc:HGNC:24942]	618.142	413.206	0.580773	0.0739614	0.956192	0.019455
ENSG00000168303	MPLKIP	M-phase specific PLK1 interacting protein [Source:HGNC Symbol;Acc:HGNC:16002]	366.28	246.879	0.568651	0.0740145	0.956192	0.019455
ENSG00000172663	TMEM134	transmembrane protein 134 [Source:HGNC Symbol;Acc:HGNC:26142]	568.307	378.626	0.585498	0.0741792	0.956192	0.019455
ENSG00000108846	ABCC3	ATP binding cassette subfamily C member 3 [Source:HGNC Symbol;Acc:HGNC:54]	888.282	622.018	0.51313	0.0742249	0.956192	0.019455
ENSG00000128016	ZFP36	ZFP36 ring finger protein [Source:HGNC Symbol;Acc:HGNC:12862]	1100.44	782.213	0.493062	0.0745759	0.956192	0.019455
ENSG00000261742	LINC00922	long intergenic non-protein coding RNA 922 [Source:HGNC Symbol;Acc:HGNC:27545]	17.6971	6.39987	1.4477	0.0746667	0.956192	0.019455
ENSG00000230124	RP5-1180C10.2	acyl-CoA binding domain containing 6 [Source:HGNC Symbol;Acc:HGNC:23339]	28.3596	13.0797	1.11169	0.0747527	0.956192	0.019455
ENSG00000175573	C11orf68	chromosome 11 open reading frame 68 [Source:HGNC Symbol;Acc:HGNC:28801]	3203.25	2183.15	0.553027	0.0748209	0.956192	0.019455
ENSG00000136244	IL6	interleukin 6 [Source:HGNC Symbol;Acc:HGNC:6018]	118.105	69.3372	0.776962	0.0748467	0.956192	0.019455
ENSG00000116521	SCAMP3	secretory carrier membrane protein 3 [Source:HGNC Symbol;Acc:HGNC:10565]	2058.66	1434.65	0.52104	0.0749367	0.956192	0.019455
ENSG00000249859	PVT1	Pvt1 oncogene (non-protein coding) [Source:HGNC Symbol;Acc:HGNC:9709]	138.853	90.4522	0.619401	0.0749646	0.956192	0.019455
ENSG00000251226	RP11-469N6.1		27.771	9.91008	1.47787	0.0750003	0.956192	0.019455
ENSG00000132635	PCED1A	PC-esterase domain containing 1A [Source:HGNC Symbol;Acc:HGNC:16212]	427.89	294.452	0.540268	0.075284	0.956192	0.019455
ENSG00000205220	PSMB10	proteasome subunit beta 10 [Source:HGNC Symbol;Acc:HGNC:9538]	244.576	158.322	0.623361	0.0756307	0.956192	0.019455
ENSG00000173917	HOXB2	homeobox B2 [Source:HGNC Symbol;Acc:HGNC:5113]	106.553	65.198	0.714245	0.07564	0.956192	0.019455
ENSG00000142583	SLC2A5	solute carrier family 2 member 5 [Source:HGNC Symbol;Acc:HGNC:11010]	1107.3	795.709	0.476518	0.0758114	0.956192	0.019455
ENSG00000064932	SBNO2	strawberry notch homolog 2 [Source:HGNC Symbol;Acc:HGNC:29158]	3312.03	2258.91	0.55191	0.0758148	0.956192	0.019455
ENSG00000130202	PVRL2	nectin cell adhesion molecule 2 [Source:HGNC Symbol;Acc:HGNC:9707]	1233.8	819.473	0.589939	0.0758289	0.956192	0.019455
ENSG00000089327	FXYD5	FXYD domain containing ion transport regulator 5 [Source:HGNC Symbol;Acc:HGNC:4029]	2029.78	1392.74	0.543907	0.075941	0.956192	0.019455
ENSG00000125247	TMTC4	transmembrane and tetratricopeptide repeat containing 4 [Source:HGNC Symbol;Acc:HGNC:25904]	171.013	115.447	0.568929	0.0760812	0.956192	0.019455
ENSG00000109079	TNFAIP1	TNF alpha induced protein 1 [Source:HGNC Symbol;Acc:HGNC:11894]	1277.96	920.726	0.472693	0.0761392	0.956192	0.019455
ENSG00000159761	C16orf86	chromosome 16 open reading frame 86 [Source:HGNC Symbol;Acc:HGNC:33755]	57.2446	31.9216	0.840117	0.0762007	0.956192	0.019455
ENSG00000261556	RP11-296I10.6	SMG1P7, nonsense mediated mRNA decay associated PI3K related kinase pseudogene 7 [Source:HGNC Symbol;Acc:HGNC:49864]	71.2863	41.46	0.793034	0.076352	0.956192	0.019455
ENSG00000131459	GFPT2	glutamine-fructose-6-phosphate transaminase 2 [Source:HGNC Symbol;Acc:HGNC:4242]	3028.93	2197.47	0.462949	0.0765407	0.956192	0.019455
ENSG00000132334	PTPRE	protein tyrosine phosphatase, receptor type E [Source:HGNC Symbol;Acc:HGNC:9669]	232.192	157.636	0.556328	0.076588	0.956192	0.019455
ENSG00000197536	C5orf56	chromosome 5 open reading frame 56 [Source:HGNC Symbol;Acc:HGNC:33838]	100.318	59.5761	0.760504	0.0766223	0.956192	0.019455
ENSG00000103269	RHBDL1	rhomboid like 1 [Source:HGNC Symbol;Acc:HGNC:10007]	77.7023	44.9599	0.778533	0.0766273	0.956192	0.019455
ENSG00000149131	SERPING1	serpin family G member 1 [Source:HGNC Symbol;Acc:HGNC:1228]	2415.35	1663.46	0.538788	0.076642	0.956192	0.019455
ENSG00000180900	SCRIB	scribbled planar cell polarity protein [Source:HGNC Symbol;Acc:HGNC:30377]	4739.53	3155.61	0.586637	0.0770383	0.956192	0.019455
ENSG00000103024	NME3	NME/NM23 nucleoside diphosphate kinase 3 [Source:HGNC Symbol;Acc:HGNC:7851]	662.453	440.446	0.587661	0.077199	0.956192	0.019455
ENSG00000258376	RP4-647C14.2		24.0572	9.2541	1.34239	0.0772718	0.956192	0.019455
ENSG00000170425	ADORA2B	adenosine A2b receptor [Source:HGNC Symbol;Acc:HGNC:264]	322.493	226.459	0.509263	0.0772945	0.956192	0.019455
ENSG00000077942	FBLN1	fibulin 1 [Source:HGNC Symbol;Acc:HGNC:3600]	15286.3	10956.2	0.480527	0.0776509	0.956192	0.019455
ENSG00000110011	DNAJC4	DnaJ heat shock protein family (Hsp40) member C4 [Source:HGNC Symbol;Acc:HGNC:5271]	436.274	298.879	0.544567	0.0777016	0.956192	0.019455
ENSG00000166619	BLCAP	bladder cancer associated protein [Source:HGNC Symbol;Acc:HGNC:1055]	1958.29	1397.93	0.486113	0.0777688	0.956192	0.019455
ENSG00000227775	RP1-283E3.4		81.6419	50.342	0.706873	0.077769	0.956192	0.019455
ENSG00000159128	IFNGR2	interferon gamma receptor 2 [Source:HGNC Symbol;Acc:HGNC:5440]	727.313	518.808	0.487446	0.0780328	0.956192	0.019455
ENSG00000178573	MAF	MAF bZIP transcription factor [Source:HGNC Symbol;Acc:HGNC:6776]	620.739	444.881	0.47915	0.0781273	0.956192	0.019455
ENSG00000236829	Z97634.3		18.3678	6.73527	1.44394	0.0782651	0.956192	0.019455
ENSG00000174791	RIN1	Ras and Rab interactor 1 [Source:HGNC Symbol;Acc:HGNC:18749]	1213.25	824.826	0.55627	0.0782935	0.956192	0.019455
ENSG00000160799	CCDC12	coiled-coil domain containing 12 [Source:HGNC Symbol;Acc:HGNC:28332]	358.577	239.674	0.579752	0.0784045	0.956192	0.019455
ENSG00000146556	WASH2P	WAS protein family homolog 2 pseudogene [Source:HGNC Symbol;Acc:HGNC:33145]	160.408	107.907	0.570086	0.079056	0.956192	0.019455
ENSG00000180198	RCC1	regulator of chromosome condensation 1 [Source:HGNC Symbol;Acc:HGNC:1913]	1193.68	844.334	0.498996	0.0791644	0.956192	0.019455
ENSG00000189337	KAZN	kazrin, periplakin interacting protein [Source:HGNC Symbol;Acc:HGNC:29173]	752.129	546.445	0.460378	0.0793266	0.956192	0.019455
ENSG00000137193	PIM1	Pim-1 proto-oncogene, serine/threonine kinase [Source:HGNC Symbol;Acc:HGNC:8986]	220.258	147.187	0.581681	0.0793753	0.956192	0.019455
ENSG00000100426	ZBED4	zinc finger BED-type containing 4 [Source:HGNC Symbol;Acc:HGNC:20721]	641.484	442.311	0.5352	0.0794238	0.956192	0.019455
ENSG00000132017	DCAF15	DDB1 and CUL4 associated factor 15 [Source:HGNC Symbol;Acc:HGNC:25095]	474.982	326.785	0.541586	0.0794712	0.956192	0.019455
ENSG00000256073	C21orf119	URB1 antisense RNA 1 (head to head) [Source:HGNC Symbol;Acc:HGNC:23128]	59.8613	33.13	0.850955	0.079486	0.956192	0.019455
ENSG00000162650	ATXN7L2	ataxin 7 like 2 [Source:HGNC Symbol;Acc:HGNC:28713]	109.931	71.9133	0.615256	0.0795274	0.956192	0.019455
ENSG00000147804	SLC39A4	solute carrier family 39 member 4 [Source:HGNC Symbol;Acc:HGNC:17129]	92.0161	51.7092	0.831831	0.0798032	0.956192	0.019455
ENSG00000170779	CDCA4	cell division cycle associated 4 [Source:HGNC Symbol;Acc:HGNC:14625]	1009.36	697.277	0.533591	0.079887	0.956192	0.019455
ENSG00000185904	LINC00839	long intergenic non-protein coding RNA 839 [Source:HGNC Symbol;Acc:HGNC:28269]	50.2643	27.7159	0.860585	0.07997	0.956192	0.019455
ENSG00000126768	TIMM17B	translocase of inner mitochondrial membrane 17B [Source:HGNC Symbol;Acc:HGNC:17310]	485.018	327.961	0.56345	0.0801469	0.956192	0.019455
ENSG00000156990	RPUSD3	RNA pseudouridylate synthase domain containing 3 [Source:HGNC Symbol;Acc:HGNC:28437]	657.279	441.233	0.574314	0.0803181	0.956192	0.019455
ENSG00000067113	PPAP2A	phospholipid phosphatase 1 [Source:HGNC Symbol;Acc:HGNC:9228]	1916.96	1372.1	0.482491	0.0806341	0.956192	0.019455
ENSG00000030582	GRN	granulin precursor [Source:HGNC Symbol;Acc:HGNC:4601]	14339	10066	0.510503	0.0807404	0.956192	0.019455
ENSG00000101220	C20orf27	chromosome 20 open reading frame 27 [Source:HGNC Symbol;Acc:HGNC:15873]	1349.59	889.903	0.600414	0.080895	0.956192	0.019455
ENSG00000105583	WDR83OS	WD repeat domain 83 opposite strand [Source:HGNC Symbol;Acc:HGNC:30203]	539.094	338.83	0.671957	0.0809284	0.956192	0.019455
ENSG00000223797	ENTPD3-AS1	ENTPD3 antisense RNA 1 [Source:HGNC Symbol;Acc:HGNC:26710]	22.9382	9.72626	1.23278	0.0811182	0.956192	0.019455
ENSG00000127415	IDUA	iduronidase, alpha-L- [Source:HGNC Symbol;Acc:HGNC:5391]	938.176	643.019	0.54602	0.0812995	0.956192	0.019455
ENSG00000163485	ADORA1	adenosine A1 receptor [Source:HGNC Symbol;Acc:HGNC:262]	1344.21	895.251	0.585923	0.0814792	0.956192	0.019455
ENSG00000109736	MFSD10	major facilitator superfamily domain containing 10 [Source:HGNC Symbol;Acc:HGNC:16894]	1861.28	1303.58	0.513816	0.0815806	0.956192	0.019455
ENSG00000143369	ECM1	extracellular matrix protein 1 [Source:HGNC Symbol;Acc:HGNC:3153]	5236.85	3670.67	0.512916	0.0816086	0.956192	0.019455
ENSG00000223473	GS1-124K5.3	NA	10.1792	2.89088	1.79543	0.0820507	1	0
ENSG00000150594	ADRA2A	adrenoceptor alpha 2A [Source:HGNC Symbol;Acc:HGNC:281]	73.5406	42.0718	0.80469	0.082134	0.956192	0.019455
ENSG00000234327	AC012146.7		33.7757	15.1866	1.15943	0.0821392	0.956192	0.019455
ENSG00000185015	CA13	carbonic anhydrase 13 [Source:HGNC Symbol;Acc:HGNC:14914]	38.0815	20.5416	0.893069	0.0823196	0.956192	0.019455
ENSG00000176912	C18orf56	TYMS opposite strand [Source:HGNC Symbol;Acc:HGNC:29553]	34.1	17.7412	0.943669	0.0825232	0.956192	0.019455
ENSG00000173894	CBX2	chromobox 2 [Source:HGNC Symbol;Acc:HGNC:1552]	37.1114	19.866	0.911381	0.0830948	0.956192	0.019455
ENSG00000164694	FNDC1	fibronectin type III domain containing 1 [Source:HGNC Symbol;Acc:HGNC:21184]	2179.26	1590.66	0.454334	0.0833927	0.956192	0.019455
ENSG00000204525	HLA-C	major histocompatibility complex, class I, C [Source:HGNC Symbol;Acc:HGNC:4933]	5817.21	4013.56	0.535504	0.0834294	0.956192	0.019455
ENSG00000161010	C5orf45	MRN complex interacting protein [Source:HGNC Symbol;Acc:HGNC:30817]	504.042	359.07	0.489857	0.083487	0.956192	0.019455
ENSG00000105855	ITGB8	integrin subunit beta 8 [Source:HGNC Symbol;Acc:HGNC:6163]	265.916	178.149	0.578229	0.083635	0.956192	0.019455
ENSG00000189159	HN1	Jupiter microtubule associated homolog 1 [Source:HGNC Symbol;Acc:HGNC:14569]	1496.04	1053.42	0.506049	0.0836772	0.956192	0.019455
ENSG00000212694	AC084018.1	long intergenic non-protein coding RNA 1089 [Source:HGNC Symbol;Acc:HGNC:27886]	86.1924	54.7339	0.660242	0.083736	0.956192	0.019455
ENSG00000167775	CD320	CD320 molecule [Source:HGNC Symbol;Acc:HGNC:16692]	1106.5	727.621	0.605426	0.0837408	0.956192	0.019455
ENSG00000198858	R3HDM4	R3H domain containing 4 [Source:HGNC Symbol;Acc:HGNC:28270]	1163.12	805.198	0.530188	0.0838212	0.956192	0.019455
ENSG00000188486	H2AFX	H2A histone family member X [Source:HGNC Symbol;Acc:HGNC:4739]	4483.81	3118.21	0.523926	0.0841491	0.956192	0.019455
ENSG00000064601	CTSA	cathepsin A [Source:HGNC Symbol;Acc:HGNC:9251]	8011.11	5623.3	0.5107	0.0842603	0.956192	0.019455
ENSG00000106336	FBXO24	F-box protein 24 [Source:HGNC Symbol;Acc:HGNC:13595]	14.4426	4.86491	1.56491	0.0843791	1	0
ENSG00000172819	RARG	retinoic acid receptor gamma [Source:HGNC Symbol;Acc:HGNC:9866]	3298.53	2322.62	0.505934	0.0845388	0.956192	0.019455
ENSG00000110446	SLC15A3	solute carrier family 15 member 3 [Source:HGNC Symbol;Acc:HGNC:18068]	395.358	258.982	0.609152	0.0847434	0.956192	0.019455
ENSG00000168913	ENHO	energy homeostasis associated [Source:HGNC Symbol;Acc:HGNC:24838]	13.9663	4.71896	1.53191	0.0849731	1	0
ENSG00000160326	SLC2A6	solute carrier family 2 member 6 [Source:HGNC Symbol;Acc:HGNC:11011]	668.953	457.335	0.547221	0.0850795	0.956192	0.019455
ENSG00000239569	KMT2E-AS1	KMT2E antisense RNA 1 (head to head) [Source:HGNC Symbol;Acc:HGNC:40845]	37.2364	18.9217	0.972167	0.0851685	0.956192	0.019455
ENSG00000163481	RNF25	ring finger protein 25 [Source:HGNC Symbol;Acc:HGNC:14662]	569.649	407.301	0.483341	0.0852512	0.956192	0.019455
ENSG00000104823	ECH1	enoyl-CoA hydratase 1 [Source:HGNC Symbol;Acc:HGNC:3149]	627.302	422.897	0.568968	0.0853378	0.956192	0.019455
ENSG00000148737	TCF7L2	transcription factor 7 like 2 [Source:HGNC Symbol;Acc:HGNC:11641]	462.897	334.696	0.467235	0.0853446	0.956192	0.019455
ENSG00000235587	GAPDHP65	glyceraldehyde 3 phosphate dehydrogenase pseudogene 65 [Source:HGNC Symbol;Acc:HGNC:4143]	10.3858	3.04639	1.77886	0.0854105	1	0
ENSG00000120889	TNFRSF10B	TNF receptor superfamily member 10b [Source:HGNC Symbol;Acc:HGNC:11905]	3340.1	2471.25	0.434825	0.0858435	0.956192	0.019455
ENSG00000178343	SHISA3	shisa family member 3 [Source:HGNC Symbol;Acc:HGNC:25159]	39.5591	21.2925	0.896016	0.0861126	0.956192	0.019455
ENSG00000180229	HERC2P3	hect domain and RLD 2 pseudogene 3 [Source:HGNC Symbol;Acc:HGNC:4871]	11.187	3.46193	1.7086	0.0861375	1	0
ENSG00000122176	FMOD	fibromodulin [Source:HGNC Symbol;Acc:HGNC:3774]	2838.54	2054.19	0.466924	0.086441	0.956192	0.019455
ENSG00000110717	NDUFS8	NADH:ubiquinone oxidoreductase core subunit S8 [Source:HGNC Symbol;Acc:HGNC:7715]	1707.05	1187.36	0.523695	0.0865244	0.956192	0.019455
ENSG00000169733	RFNG	RFNG O-fucosylpeptide 3-beta-N-acetylglucosaminyltransferase [Source:HGNC Symbol;Acc:HGNC:9974]	1001.51	686.129	0.545478	0.0865457	0.956192	0.019455
ENSG00000186364	NUDT17	nudix hydrolase 17 [Source:HGNC Symbol;Acc:HGNC:26618]	40.3724	21.7503	0.891225	0.0870257	0.956192	0.019455
ENSG00000167615	LENG8	leukocyte receptor cluster member 8 [Source:HGNC Symbol;Acc:HGNC:15500]	1999	1452.41	0.461142	0.0872527	0.956192	0.019455
ENSG00000102901	CENPT	centromere protein T [Source:HGNC Symbol;Acc:HGNC:25787]	975.132	682.769	0.514092	0.0873456	0.956192	0.019455
ENSG00000166762	CATSPER2	cation channel sperm associated 2 [Source:HGNC Symbol;Acc:HGNC:18810]	23.4637	10.4724	1.15198	0.0875172	0.956192	0.019455
ENSG00000081692	JMJD4	jumonji domain containing 4 [Source:HGNC Symbol;Acc:HGNC:25724]	205.62	131.042	0.647526	0.0875285	0.956192	0.019455
ENSG00000105472	CLEC11A	C-type lectin domain containing 11A [Source:HGNC Symbol;Acc:HGNC:10576]	789.561	536.511	0.558695	0.0876208	0.956192	0.019455
ENSG00000165272	AQP3	aquaporin 3 (Gill blood group) [Source:HGNC Symbol;Acc:HGNC:636]	28.2972	12.3663	1.19195	0.0877284	0.956192	0.019455
ENSG00000165023	DIRAS2	DIRAS family GTPase 2 [Source:HGNC Symbol;Acc:HGNC:19323]	94.7176	60.7087	0.638254	0.0880248	0.956192	0.019455
ENSG00000105146	AURKC	aurora kinase C [Source:HGNC Symbol;Acc:HGNC:11391]	33.0419	17.0892	0.957086	0.0881242	0.956192	0.019455
ENSG00000167264	DUS2	dihydrouridine synthase 2 [Source:HGNC Symbol;Acc:HGNC:26014]	294.829	201.223	0.549228	0.0883784	0.956192	0.019455
ENSG00000142082	SIRT3	sirtuin 3 [Source:HGNC Symbol;Acc:HGNC:14931]	319.878	221.039	0.532527	0.0884796	0.956192	0.019455
ENSG00000143515	ATP8B2	ATPase phospholipid transporting 8B2 [Source:HGNC Symbol;Acc:HGNC:13534]	8962.74	6541.52	0.454222	0.0884994	0.956192	0.019455
ENSG00000099364	FBXL19	F-box and leucine rich repeat protein 19 [Source:HGNC Symbol;Acc:HGNC:25300]	1037.82	707.064	0.552546	0.088544	0.956192	0.019455
ENSG00000118898	PPL	periplakin [Source:HGNC Symbol;Acc:HGNC:9273]	4647.18	3225.33	0.526656	0.0885685	0.956192	0.019455
ENSG00000270170	NCBP2-AS2	NCBP2 antisense RNA 2 (head to head) [Source:HGNC Symbol;Acc:HGNC:25121]	313.685	214.521	0.546051	0.0886388	0.956192	0.019455
ENSG00000204237	OXLD1	oxidoreductase like domain containing 1 [Source:HGNC Symbol;Acc:HGNC:27901]	315.624	213.208	0.566695	0.0887345	0.956192	0.019455
ENSG00000261526	CTB-31O20.2		11.0995	3.15569	1.78024	0.0887728	1	0
ENSG00000160741	CRTC2	CREB regulated transcription coactivator 2 [Source:HGNC Symbol;Acc:HGNC:27301]	727.738	510.871	0.510538	0.08908	0.956192	0.019455
ENSG00000172456	FGGY	FGGY carbohydrate kinase domain containing [Source:HGNC Symbol;Acc:HGNC:25610]	238.56	167.978	0.504994	0.0891362	0.956192	0.019455
ENSG00000111671	SPSB2	splA/ryanodine receptor domain and SOCS box containing 2 [Source:HGNC Symbol;Acc:HGNC:29522]	396.931	263.209	0.592143	0.089373	0.956192	0.019455
ENSG00000185596	WASH3P	WAS protein family homolog 3 pseudogene [Source:HGNC Symbol;Acc:HGNC:24362]	305.981	195.278	0.644283	0.0894204	0.956192	0.019455
ENSG00000101230	ISM1	isthmin 1 [Source:HGNC Symbol;Acc:HGNC:16213]	1591.89	1162.26	0.453629	0.0896735	0.956192	0.019455
ENSG00000267427	CTC-503J8.6		1639.88	1151.35	0.509969	0.090177	0.956192	0.019455
ENSG00000111678	C12orf57	chromosome 12 open reading frame 57 [Source:HGNC Symbol;Acc:HGNC:29521]	355.929	235.283	0.597289	0.0902883	0.956192	0.019455
ENSG00000148399	DPH7	diphthamide biosynthesis 7 [Source:HGNC Symbol;Acc:HGNC:25199]	474.155	329.873	0.524262	0.0903793	0.956192	0.019455
ENSG00000152076	CCDC74B	coiled-coil domain containing 74B [Source:HGNC Symbol;Acc:HGNC:25267]	72.8698	42.6532	0.765888	0.0904119	0.956192	0.019455
ENSG00000167118	URM1	ubiquitin related modifier 1 [Source:HGNC Symbol;Acc:HGNC:28378]	1452.25	1024.6	0.503271	0.0905287	0.956192	0.019455
ENSG00000163040	CCDC74A	coiled-coil domain containing 74A [Source:HGNC Symbol;Acc:HGNC:25197]	408.889	283.131	0.530212	0.0905647	0.956192	0.019455
ENSG00000105364	MRPL4	mitochondrial ribosomal protein L4 [Source:HGNC Symbol;Acc:HGNC:14276]	794.321	539.061	0.559407	0.0905966	0.956192	0.019455
ENSG00000103490	PYCARD	PYD and CARD domain containing [Source:HGNC Symbol;Acc:HGNC:16608]	255.811	162.521	0.653861	0.0906123	0.956192	0.019455
ENSG00000135480	KRT7	keratin 7 [Source:HGNC Symbol;Acc:HGNC:6445]	47.8862	21.366	1.15788	0.090924	0.956192	0.019455
ENSG00000134802	SLC43A3	solute carrier family 43 member 3 [Source:HGNC Symbol;Acc:HGNC:17466]	1870.5	1280.3	0.546455	0.0911077	0.956192	0.019455
ENSG00000196196	HRCT1	histidine rich carboxyl terminus 1 [Source:HGNC Symbol;Acc:HGNC:33872]	104.323	64.8566	0.686707	0.0911267	0.956192	0.019455
ENSG00000080823	MOK	MOK protein kinase [Source:HGNC Symbol;Acc:HGNC:9833]	534.883	383.428	0.480336	0.0914829	0.956192	0.019455
ENSG00000073536	NLE1	notchless homolog 1 [Source:HGNC Symbol;Acc:HGNC:19889]	554.794	374.137	0.56717	0.0915698	0.956192	0.019455
ENSG00000071626	DAZAP1	DAZ associated protein 1 [Source:HGNC Symbol;Acc:HGNC:2683]	3105.55	2213.14	0.488453	0.0916234	0.956192	0.019455
ENSG00000188681	TEKT4P2	tektin 4 pseudogene 2 [Source:HGNC Symbol;Acc:HGNC:40046]	68.9131	37.7078	0.859478	0.0918504	0.956192	0.019455
ENSG00000136732	GYPC	glycophorin C (Gerbich blood group) [Source:HGNC Symbol;Acc:HGNC:4704]	1334.17	934.738	0.512939	0.0919523	0.956192	0.019455
ENSG00000167977	KCTD5	potassium channel tetramerization domain containing 5 [Source:HGNC Symbol;Acc:HGNC:21423]	1112.19	796.068	0.482124	0.0920625	0.956192	0.019455
ENSG00000175215	CTDSP2	CTD small phosphatase 2 [Source:HGNC Symbol;Acc:HGNC:17077]	4984.33	3692.96	0.432524	0.0922201	0.956192	0.019455
ENSG00000163874	ZC3H12A	zinc finger CCCH-type containing 12A [Source:HGNC Symbol;Acc:HGNC:26259]	139.538	89.2294	0.646871	0.0922474	0.956192	0.019455
ENSG00000110455	ACCS	1-aminocyclopropane-1-carboxylate synthase homolog (inactive) [Source:HGNC Symbol;Acc:HGNC:23989]	288.517	199.723	0.534001	0.0926615	0.956192	0.019455
ENSG00000105223	PLD3	phospholipase D family member 3 [Source:HGNC Symbol;Acc:HGNC:17158]	5595.68	3999.99	0.484416	0.0926657	0.956192	0.019455
ENSG00000123358	NR4A1	nuclear receptor subfamily 4 group A member 1 [Source:HGNC Symbol;Acc:HGNC:7980]	25.918	11.2943	1.19588	0.0926786	0.956192	0.019455
ENSG00000255517	CTD-3074O7.5		42.1314	21.7759	0.93464	0.0926994	0.956192	0.019455
ENSG00000095713	CRTAC1	cartilage acidic protein 1 [Source:HGNC Symbol;Acc:HGNC:14882]	16.4832	5.94205	1.45716	0.0929622	0.956192	0.019455
ENSG00000042286	AIFM2	apoptosis inducing factor, mitochondria associated 2 [Source:HGNC Symbol;Acc:HGNC:21411]	932.95	652.345	0.51569	0.0930489	0.956192	0.019455
ENSG00000165716	FAM69B	family with sequence similarity 69 member B [Source:HGNC Symbol;Acc:HGNC:28290]	35.5326	17.7835	0.979895	0.0932943	0.956192	0.019455
ENSG00000004779	NDUFAB1	NADH:ubiquinone oxidoreductase subunit AB1 [Source:HGNC Symbol;Acc:HGNC:7694]	764.318	543.81	0.491912	0.0933404	0.956192	0.019455
ENSG00000168010	ATG16L2	autophagy related 16 like 2 [Source:HGNC Symbol;Acc:HGNC:25464]	453.111	315.422	0.522839	0.0936786	0.956192	0.019455
ENSG00000148339	SLC25A25	solute carrier family 25 member 25 [Source:HGNC Symbol;Acc:HGNC:20663]	624.113	449.446	0.473071	0.0941773	0.956192	0.019455
ENSG00000174807	CD248	CD248 molecule [Source:HGNC Symbol;Acc:HGNC:18219]	27460.2	19356.1	0.50454	0.094184	0.956192	0.019455
ENSG00000169738	DCXR	dicarbonyl and L-xylulose reductase [Source:HGNC Symbol;Acc:HGNC:18985]	352.591	222.903	0.660647	0.0945112	0.956192	0.019455
ENSG00000157601	MX1	MX dynamin like GTPase 1 [Source:HGNC Symbol;Acc:HGNC:7532]	60.5122	36.3802	0.730434	0.0948376	0.956192	0.019455
ENSG00000091732	ZC3HC1	zinc finger C3HC-type containing 1 [Source:HGNC Symbol;Acc:HGNC:29913]	327.467	233.485	0.489856	0.0948567	0.956192	0.019455
ENSG00000215750	AC145212.1		129.176	82.7837	0.63955	0.0950079	0.956192	0.019455
ENSG00000232527	RP11-14N7.2		557.409	387.692	0.523598	0.0951288	0.956192	0.019455
ENSG00000117308	GALE	UDP-galactose-4-epimerase [Source:HGNC Symbol;Acc:HGNC:4116]	751.309	508.346	0.562959	0.0952301	0.956192	0.019455
ENSG00000110104	CCDC86	coiled-coil domain containing 86 [Source:HGNC Symbol;Acc:HGNC:28359]	864.457	605.384	0.512993	0.0952544	0.956192	0.019455
ENSG00000139567	ACVRL1	activin A receptor like type 1 [Source:HGNC Symbol;Acc:HGNC:175]	293.732	184.952	0.664871	0.0953423	0.956192	0.019455
ENSG00000258738	RP11-73E17.2		48.4859	28.4114	0.766291	0.095434	0.956192	0.019455
ENSG00000148426	PROSER2	proline and serine rich 2 [Source:HGNC Symbol;Acc:HGNC:23728]	214.452	141.137	0.600738	0.0954357	0.956192	0.019455
ENSG00000159363	ATP13A2	ATPase 13A2 [Source:HGNC Symbol;Acc:HGNC:30213]	2585.8	1777.57	0.540398	0.0954604	0.956192	0.019455
ENSG00000131015	ULBP2	UL16 binding protein 2 [Source:HGNC Symbol;Acc:HGNC:14894]	63.1035	38.7323	0.703419	0.0954769	0.956192	0.019455
ENSG00000197766	CFD	complement factor D [Source:HGNC Symbol;Acc:HGNC:2771]	465.112	315.139	0.563652	0.0956124	0.956192	0.019455
ENSG00000126603	GLIS2	GLIS family zinc finger 2 [Source:HGNC Symbol;Acc:HGNC:29450]	1186.69	836.128	0.504978	0.0957313	0.956192	0.019455
ENSG00000107738	C10orf54	V-set immunoregulatory receptor [Source:HGNC Symbol;Acc:HGNC:30085]	1749.8	1261.86	0.471471	0.0957407	0.956192	0.019455
ENSG00000172731	LRRC20	leucine rich repeat containing 20 [Source:HGNC Symbol;Acc:HGNC:23421]	332.083	224.659	0.562268	0.0959531	0.956192	0.019455
ENSG00000143258	USP21	ubiquitin specific peptidase 21 [Source:HGNC Symbol;Acc:HGNC:12620]	405.616	284.765	0.511846	0.0961776	0.956192	0.019455
ENSG00000132475	H3F3B	H3 histone family member 3B [Source:HGNC Symbol;Acc:HGNC:4765]	8707.52	6450.59	0.432794	0.0962356	0.956192	0.019455
ENSG00000142252	GEMIN7	gem nuclear organelle associated protein 7 [Source:HGNC Symbol;Acc:HGNC:20045]	139.006	88.8156	0.647857	0.0964116	0.956192	0.019455
ENSG00000260563	RP13-516M14.1		26.4751	13.2588	1.00031	0.0964356	0.956192	0.019455
ENSG00000231711	LINC00899	long intergenic non-protein coding RNA 899 [Source:HGNC Symbol;Acc:HGNC:48583]	88.8902	56.3045	0.65673	0.0965293	0.956192	0.019455
ENSG00000238058	RP11-432J22.2		44.967	25.5959	0.80224	0.0965668	0.956192	0.019455
ENSG00000177764	ZCCHC3	NA	161.692	99.1485	0.705261	0.096795	0.956192	0.019455
ENSG00000066468	FGFR2	fibroblast growth factor receptor 2 [Source:HGNC Symbol;Acc:HGNC:3689]	15.6376	4.97421	1.61336	0.0968743	0.956192	0.019455
ENSG00000146083	RNF44	ring finger protein 44 [Source:HGNC Symbol;Acc:HGNC:19180]	512.321	359.692	0.511162	0.0970063	0.956192	0.019455
ENSG00000121104	FAM117A	family with sequence similarity 117 member A [Source:HGNC Symbol;Acc:HGNC:24179]	119.799	76.2155	0.654885	0.0970184	0.956192	0.019455
ENSG00000108684	ASIC2	acid sensing ion channel subunit 2 [Source:HGNC Symbol;Acc:HGNC:99]	23.5701	10.661	1.1365	0.097086	0.956192	0.019455
ENSG00000068137	PLEKHH3	pleckstrin homology, MyTH4 and FERM domain containing H3 [Source:HGNC Symbol;Acc:HGNC:26105]	684.392	479.161	0.513932	0.0972664	0.956192	0.019455
ENSG00000177082	WDR73	WD repeat domain 73 [Source:HGNC Symbol;Acc:HGNC:25928]	517.902	377.208	0.457274	0.0974321	0.956192	0.019455
ENSG00000138495	COX17	COX17, cytochrome c oxidase copper chaperone [Source:HGNC Symbol;Acc:HGNC:2264]	281.98	190.915	0.562693	0.0974489	0.956192	0.019455
ENSG00000224877	C17orf89	NADH:ubiquinone oxidoreductase complex assembly factor 8 [Source:HGNC Symbol;Acc:HGNC:33551]	1309.07	897.784	0.543619	0.097552	0.956192	0.019455
ENSG00000172530	BANP	BTG3 associated nuclear protein [Source:HGNC Symbol;Acc:HGNC:13450]	350.001	235.825	0.567918	0.0977302	0.956192	0.019455
ENSG00000267272	LINC01140	long intergenic non-protein coding RNA 1140 [Source:HGNC Symbol;Acc:HGNC:27922]	41.5618	22.1227	0.912379	0.0978108	0.956192	0.019455
ENSG00000146411	SLC2A12	solute carrier family 2 member 12 [Source:HGNC Symbol;Acc:HGNC:18067]	327.922	232.792	0.49639	0.0978365	0.956192	0.019455
ENSG00000114956	DGUOK	deoxyguanosine kinase [Source:HGNC Symbol;Acc:HGNC:2858]	472.591	328.848	0.524088	0.097851	0.956192	0.019455
ENSG00000135045	C9orf40	chromosome 9 open reading frame 40 [Source:HGNC Symbol;Acc:HGNC:23433]	485.574	351.131	0.468352	0.0979802	0.956192	0.019455
ENSG00000235508	RPS2P7	ribosomal protein S2 pseudogene 7 [Source:HGNC Symbol;Acc:HGNC:15838]	13.1901	4.76602	1.44202	0.0980914	1	0
ENSG00000111321	LTBR	lymphotoxin beta receptor [Source:HGNC Symbol;Acc:HGNC:6718]	4207.7	3022.75	0.477064	0.0980981	0.956192	0.019455
ENSG00000174326	SLC16A11	solute carrier family 16 member 11 [Source:HGNC Symbol;Acc:HGNC:23093]	8.87071	2.33773	1.94328	0.0981625	1	0
ENSG00000134317	GRHL1	grainyhead like transcription factor 1 [Source:HGNC Symbol;Acc:HGNC:17923]	33.4807	16.9045	0.998377	0.0981992	0.956192	0.019455
ENSG00000108604	SMARCD2	SWI/SNF related, matrix associated, actin dependent regulator of chromatin, subfamily d, member 2 [Source:HGNC Symbol;Acc:HGNC:11107]	2484.61	1762.39	0.49516	0.098397	0.956192	0.019455
ENSG00000140365	COMMD4	COMM domain containing 4 [Source:HGNC Symbol;Acc:HGNC:26027]	1083.53	755.721	0.520158	0.0984072	0.956192	0.019455
ENSG00000167470	MIDN	midnolin [Source:HGNC Symbol;Acc:HGNC:16298]	2399.55	1694.81	0.501488	0.0990703	0.956192	0.019455
ENSG00000168101	NUDT16L1	nudix hydrolase 16 like 1 [Source:HGNC Symbol;Acc:HGNC:28154]	480.324	324.479	0.565939	0.0995952	0.956192	0.019455
ENSG00000271216	LINC01050	long intergenic non-protein coding RNA 1050 [Source:HGNC Symbol;Acc:HGNC:49044]	106.315	68.6248	0.640245	0.0996145	0.956192	0.019455
ENSG00000168542	COL3A1	collagen type III alpha 1 chain [Source:HGNC Symbol;Acc:HGNC:2201]	85737.7	64795.2	0.404044	0.0996201	0.956192	0.019455
ENSG00000005075	POLR2J	RNA polymerase II subunit J [Source:HGNC Symbol;Acc:HGNC:9197]	615.277	438.141	0.489388	0.0997045	0.956192	0.019455
ENSG00000138172	CALHM2	calcium homeostasis modulator 2 [Source:HGNC Symbol;Acc:HGNC:23493]	2025.52	1436.03	0.49585	0.0999354	0.956192	0.019455
ENSG00000171608	PIK3CD	phosphatidylinositol-4,5-bisphosphate 3-kinase catalytic subunit delta [Source:HGNC Symbol;Acc:HGNC:8977]	711.4	496.501	0.51737	0.100028	0.956192	0.019455
ENSG00000142669	SH3BGRL3	SH3 domain binding glutamate rich protein like 3 [Source:HGNC Symbol;Acc:HGNC:15568]	12091.8	8626.04	0.487317	0.100162	0.956192	0.019455
ENSG00000128165	ADM2	adrenomedullin 2 [Source:HGNC Symbol;Acc:HGNC:28898]	886.59	626.453	0.500424	0.100198	0.956192	0.019455
ENSG00000226950	DANCR	differentiation antagonizing non-protein coding RNA [Source:HGNC Symbol;Acc:HGNC:28964]	201.649	135.078	0.58176	0.100228	0.956192	0.019455
ENSG00000177700	POLR2L	RNA polymerase II subunit L [Source:HGNC Symbol;Acc:HGNC:9199]	4644.04	3150.28	0.55995	0.100382	0.956192	0.019455
ENSG00000161847	RAVER1	ribonucleoprotein, PTB binding 1 [Source:HGNC Symbol;Acc:HGNC:30296]	682.202	478.31	0.51166	0.100645	0.956192	0.019455
ENSG00000108679	LGALS3BP	galectin 3 binding protein [Source:HGNC Symbol;Acc:HGNC:6564]	1527.01	1070.23	0.513222	0.100754	0.956192	0.019455
ENSG00000173295	FAM86B3P	family with sequence similarity 86 member B3, pseudogene [Source:HGNC Symbol;Acc:HGNC:44371]	70.2096	41.1534	0.771634	0.100921	0.956192	0.019455
ENSG00000182107	TMEM30B	transmembrane protein 30B [Source:HGNC Symbol;Acc:HGNC:27254]	229.92	162.977	0.495858	0.101089	0.956192	0.019455
ENSG00000114737	CISH	cytokine inducible SH2 containing protein [Source:HGNC Symbol;Acc:HGNC:1984]	40.142	21.6997	0.893046	0.101296	0.956192	0.019455
ENSG00000158716	DUSP23	dual specificity phosphatase 23 [Source:HGNC Symbol;Acc:HGNC:21480]	265.97	173.34	0.61597	0.101301	0.956192	0.019455
ENSG00000233276	GPX1	glutathione peroxidase 1 [Source:HGNC Symbol;Acc:HGNC:4553]	10164.1	7018.61	0.53417	0.101493	0.956192	0.019455
ENSG00000133800	LYVE1	lymphatic vessel endothelial hyaluronan receptor 1 [Source:HGNC Symbol;Acc:HGNC:14687]	54.3382	31.5794	0.780436	0.101545	0.956192	0.019455
ENSG00000171159	C9orf16	chromosome 9 open reading frame 16 [Source:HGNC Symbol;Acc:HGNC:17823]	681.218	446.984	0.6076	0.101915	0.956192	0.019455
ENSG00000215039	CD27-AS1	CD27 antisense RNA 1 [Source:HGNC Symbol;Acc:HGNC:43896]	211.39	143.793	0.561244	0.102097	0.956192	0.019455
ENSG00000124562	SNRPC	small nuclear ribonucleoprotein polypeptide C [Source:HGNC Symbol;Acc:HGNC:11157]	1043.6	757.606	0.463229	0.102132	0.956192	0.019455
ENSG00000126218	F10	coagulation factor X [Source:HGNC Symbol;Acc:HGNC:3528]	18.6119	7.93483	1.22983	0.102197	0.956192	0.019455
ENSG00000072506	HSD17B10	hydroxysteroid 17-beta dehydrogenase 10 [Source:HGNC Symbol;Acc:HGNC:4800]	1180.35	814.304	0.535166	0.102203	0.956192	0.019455
ENSG00000131188	PRR7	proline rich 7, synaptic [Source:HGNC Symbol;Acc:HGNC:28130]	451.089	311.244	0.5332	0.10227	0.956192	0.019455
ENSG00000144134	RABL2A	RAB, member of RAS oncogene family like 2A [Source:HGNC Symbol;Acc:HGNC:9799]	177.732	123.811	0.524254	0.102397	0.956192	0.019455
ENSG00000110492	MDK	midkine (neurite growth-promoting factor 2) [Source:HGNC Symbol;Acc:HGNC:6972]	593.176	397.61	0.576851	0.102418	0.956192	0.019455
ENSG00000090238	YPEL3	yippee like 3 [Source:HGNC Symbol;Acc:HGNC:18327]	679.578	486.369	0.482278	0.102431	0.956192	0.019455
ENSG00000130332	LSM7	LSM7 homolog, U6 small nuclear RNA and mRNA degradation associated [Source:HGNC Symbol;Acc:HGNC:20470]	770.393	534.769	0.526033	0.102575	0.956192	0.019455
ENSG00000111319	SCNN1A	sodium channel epithelial 1 alpha subunit [Source:HGNC Symbol;Acc:HGNC:10599]	24.0147	10.9294	1.13608	0.102745	0.956192	0.019455
ENSG00000133316	WDR74	WD repeat domain 74 [Source:HGNC Symbol;Acc:HGNC:25529]	382.737	250.837	0.608121	0.102752	0.956192	0.019455
ENSG00000005073	HOXA11	homeobox A11 [Source:HGNC Symbol;Acc:HGNC:5101]	332.558	235.171	0.502454	0.102771	0.956192	0.019455
ENSG00000064205	WISP2	WNT1 inducible signaling pathway protein 2 [Source:HGNC Symbol;Acc:HGNC:12770]	38029.3	26674.9	0.511636	0.103302	0.956192	0.019455
ENSG00000168488	ATXN2L	ataxin 2 like [Source:HGNC Symbol;Acc:HGNC:31326]	3065.45	2250.15	0.445926	0.103333	0.956192	0.019455
ENSG00000267100	ILF3-AS1	ILF3 antisense RNA 1 (head to head) [Source:HGNC Symbol;Acc:HGNC:27115]	211.975	149.225	0.50698	0.103369	0.956192	0.019455
ENSG00000187049	TMEM216	transmembrane protein 216 [Source:HGNC Symbol;Acc:HGNC:25018]	136.414	90.4825	0.597031	0.103382	0.956192	0.019455
ENSG00000076924	XAB2	XPA binding protein 2 [Source:HGNC Symbol;Acc:HGNC:14089]	1038.56	737.199	0.493848	0.10355	0.956192	0.019455
ENSG00000184497	TMEM255B	transmembrane protein 255B [Source:HGNC Symbol;Acc:HGNC:28297]	409.433	286.377	0.515611	0.10355	0.956192	0.019455
ENSG00000247095	MIR210HG	MIR210 host gene [Source:HGNC Symbol;Acc:HGNC:39524]	120.306	69.1394	0.796807	0.103585	0.956192	0.019455
ENSG00000240891	PLCXD2	phosphatidylinositol specific phospholipase C X domain containing 2 [Source:HGNC Symbol;Acc:HGNC:26462]	22.3864	10.3866	1.09086	0.103812	0.956192	0.019455
ENSG00000130649	CYP2E1	cytochrome P450 family 2 subfamily E member 1 [Source:HGNC Symbol;Acc:HGNC:2631]	27.5901	13.2305	1.0716	0.103954	0.956192	0.019455
ENSG00000243144	RP11-115N4.1		11.6818	3.95846	1.54824	0.104158	1	0
ENSG00000114268	PFKFB4	6-phosphofructo-2-kinase/fructose-2,6-biphosphatase 4 [Source:HGNC Symbol;Acc:HGNC:8875]	111.427	72.4059	0.618207	0.10439	0.956192	0.019455
ENSG00000170473	WIBG	PYM homolog 1, exon junction complex associated factor [Source:HGNC Symbol;Acc:HGNC:30258]	521.494	370.602	0.491245	0.104399	0.956192	0.019455
ENSG00000128524	ATP6V1F	ATPase H+ transporting V1 subunit F [Source:HGNC Symbol;Acc:HGNC:16832]	1279.31	874.117	0.549686	0.104588	0.956192	0.019455
ENSG00000161920	MED11	mediator complex subunit 11 [Source:HGNC Symbol;Acc:HGNC:32687]	110.509	72.6746	0.609246	0.104682	0.956192	0.019455
ENSG00000127837	AAMP	angio associated migratory cell protein [Source:HGNC Symbol;Acc:HGNC:18]	1895.06	1368.5	0.469524	0.104907	0.956192	0.019455
ENSG00000064490	RFXANK	regulatory factor X associated ankyrin containing protein [Source:HGNC Symbol;Acc:HGNC:9987]	598.684	423.409	0.498583	0.10496	0.956192	0.019455
ENSG00000214063	TSPAN4	tetraspanin 4 [Source:HGNC Symbol;Acc:HGNC:11859]	6632.78	4602.11	0.527224	0.105391	0.956192	0.019455
ENSG00000109667	SLC2A9	solute carrier family 2 member 9 [Source:HGNC Symbol;Acc:HGNC:13446]	24.3901	11.1763	1.10657	0.105802	0.956192	0.019455
ENSG00000141854	hsa-mir-1199	MISP family member 3 [Source:HGNC Symbol;Acc:HGNC:26963]	18.8246	8.33725	1.16396	0.105846	0.956192	0.019455
ENSG00000234857	HNRNPUL2-BSCL2	HNRNPUL2-BSCL2 readthrough (NMD candidate) [Source:HGNC Symbol;Acc:HGNC:49189]	8.90808	2.26715	1.96075	0.105869	1	0
ENSG00000188257	PLA2G2A	phospholipase A2 group IIA [Source:HGNC Symbol;Acc:HGNC:9031]	9.68485	2.99456	1.70024	0.105931	1	0
ENSG00000245556	CTD-2037K23.2	SCAMP1 antisense RNA 1 [Source:HGNC Symbol;Acc:HGNC:50544]	94.6989	61.902	0.607943	0.105969	0.956192	0.019455
ENSG00000179593	ALOX15B	arachidonate 15-lipoxygenase, type B [Source:HGNC Symbol;Acc:HGNC:434]	55.6788	32.708	0.764956	0.106025	0.956192	0.019455
ENSG00000166925	TSC22D4	TSC22 domain family member 4 [Source:HGNC Symbol;Acc:HGNC:21696]	1946.54	1373.11	0.503208	0.106036	0.956192	0.019455
ENSG00000254531	AP001816.1	uncharacterized LOC90024 [Source:NCBI gene;Acc:90024]	111.303	68.3625	0.701407	0.106048	0.956192	0.019455
ENSG00000147889	CDKN2A	cyclin dependent kinase inhibitor 2A [Source:HGNC Symbol;Acc:HGNC:1787]	1062.39	708.808	0.583151	0.106386	0.956192	0.019455
ENSG00000083454	P2RX5	purinergic receptor P2X 5 [Source:HGNC Symbol;Acc:HGNC:8536]	12.6083	4.3457	1.5253	0.106442	1	0
ENSG00000204946	ZNF783	zinc finger family member 783 [Source:HGNC Symbol;Acc:HGNC:27222]	273.863	193.905	0.498475	0.106775	0.956192	0.019455
ENSG00000173818	ENDOV	endonuclease V [Source:HGNC Symbol;Acc:HGNC:26640]	384.578	272.987	0.493866	0.1069	0.956192	0.019455
ENSG00000103855	CD276	CD276 molecule [Source:HGNC Symbol;Acc:HGNC:19137]	8812.04	6388.69	0.463883	0.107179	0.956192	0.019455
ENSG00000104415	WISP1	WNT1 inducible signaling pathway protein 1 [Source:HGNC Symbol;Acc:HGNC:12769]	853.767	621.41	0.457863	0.10721	0.956192	0.019455
ENSG00000164758	MED30	mediator complex subunit 30 [Source:HGNC Symbol;Acc:HGNC:23032]	118.49	77.8633	0.611239	0.107299	0.956192	0.019455
ENSG00000161036	LRWD1	leucine rich repeats and WD repeat domain containing 1 [Source:HGNC Symbol;Acc:HGNC:21769]	719.993	491.837	0.549163	0.107355	0.956192	0.019455
ENSG00000138166	DUSP5	dual specificity phosphatase 5 [Source:HGNC Symbol;Acc:HGNC:3071]	883.8	653.096	0.435754	0.10736	0.956192	0.019455
ENSG00000011009	LYPLA2	lysophospholipase II [Source:HGNC Symbol;Acc:HGNC:6738]	1053.09	757.48	0.47502	0.107462	0.956192	0.019455
ENSG00000116661	FBXO2	F-box protein 2 [Source:HGNC Symbol;Acc:HGNC:13581]	36.748	19.9893	0.87384	0.107655	0.956192	0.019455
ENSG00000162222	TTC9C	tetratricopeptide repeat domain 9C [Source:HGNC Symbol;Acc:HGNC:28432]	557.854	393.552	0.503323	0.10794	0.956192	0.019455
ENSG00000148384	INPP5E	inositol polyphosphate-5-phosphatase E [Source:HGNC Symbol;Acc:HGNC:21474]	698.159	494.656	0.497021	0.108003	0.956192	0.019455
ENSG00000078725	BRINP1	BMP/retinoic acid inducible neural specific 1 [Source:HGNC Symbol;Acc:HGNC:2687]	126.577	84.8367	0.575967	0.108057	0.956192	0.019455
ENSG00000204923	FBXO48	F-box protein 48 [Source:HGNC Symbol;Acc:HGNC:33857]	111.928	71.574	0.6492	0.108352	0.956192	0.019455
ENSG00000130299	GTPBP3	GTP binding protein 3 (mitochondrial) [Source:HGNC Symbol;Acc:HGNC:14880]	315.057	215.711	0.545757	0.108488	0.956192	0.019455
ENSG00000161395	PGAP3	post-GPI attachment to proteins 3 [Source:HGNC Symbol;Acc:HGNC:23719]	486.501	340.665	0.513013	0.108495	0.956192	0.019455
ENSG00000100038	TOP3B	topoisomerase (DNA) III beta [Source:HGNC Symbol;Acc:HGNC:11993]	390.384	271.736	0.521186	0.108584	0.956192	0.019455
ENSG00000175701	LINC00116	long intergenic non-protein coding RNA 116 [Source:HGNC Symbol;Acc:HGNC:27339]	423.377	277.694	0.608367	0.10883	0.956192	0.019455
ENSG00000166197	NOLC1	nucleolar and coiled-body phosphoprotein 1 [Source:HGNC Symbol;Acc:HGNC:15608]	2108.93	1589.42	0.407858	0.109522	0.956192	0.019455
ENSG00000165819	METTL3	methyltransferase like 3 [Source:HGNC Symbol;Acc:HGNC:17563]	574.874	414.435	0.474823	0.109535	0.956192	0.019455
ENSG00000122691	TWIST1	twist family bHLH transcription factor 1 [Source:HGNC Symbol;Acc:HGNC:12428]	1840.12	1284.23	0.518399	0.109593	0.956192	0.019455
ENSG00000166483	WEE1	WEE1 G2 checkpoint kinase [Source:HGNC Symbol;Acc:HGNC:12761]	843.642	581.518	0.538104	0.109847	0.956192	0.019455
ENSG00000063854	HAGH	hydroxyacylglutathione hydrolase [Source:HGNC Symbol;Acc:HGNC:4805]	690.362	475.78	0.536708	0.109908	0.956192	0.019455
ENSG00000117394	SLC2A1	solute carrier family 2 member 1 [Source:HGNC Symbol;Acc:HGNC:11005]	1278.27	925.598	0.465304	0.110051	0.956192	0.019455
ENSG00000106351	AGFG2	ArfGAP with FG repeats 2 [Source:HGNC Symbol;Acc:HGNC:5177]	631.244	441.082	0.515187	0.11066	0.956192	0.019455
ENSG00000246695	RASSF8-AS1	RASSF8 antisense RNA 1 [Source:HGNC Symbol;Acc:HGNC:48637]	433.755	298.95	0.534453	0.110814	0.956192	0.019455
ENSG00000204576	PRR3	proline rich 3 [Source:HGNC Symbol;Acc:HGNC:21149]	188.717	134.139	0.494026	0.110915	0.956192	0.019455
ENSG00000159314	ARHGAP27	Rho GTPase activating protein 27 [Source:HGNC Symbol;Acc:HGNC:31813]	98.1754	62.4849	0.654286	0.111094	0.956192	0.019455
ENSG00000234745	HLA-B	major histocompatibility complex, class I, B [Source:HGNC Symbol;Acc:HGNC:4932]	5224.84	3699.04	0.498486	0.111142	0.956192	0.019455
ENSG00000228192	RP11-342M1.3		9.96	2.76846	1.7978	0.111248	1	0
ENSG00000063244	U2AF2	U2 small nuclear RNA auxiliary factor 2 [Source:HGNC Symbol;Acc:HGNC:23156]	5564.89	3961.16	0.490274	0.111317	0.956192	0.019455
ENSG00000104907	TRMT1	tRNA methyltransferase 1 [Source:HGNC Symbol;Acc:HGNC:25980]	846.358	613.773	0.462926	0.111451	0.956192	0.019455
ENSG00000162910	MRPL55	mitochondrial ribosomal protein L55 [Source:HGNC Symbol;Acc:HGNC:16686]	431.282	299.809	0.52418	0.111547	0.956192	0.019455
ENSG00000134574	DDB2	damage specific DNA binding protein 2 [Source:HGNC Symbol;Acc:HGNC:2718]	945.911	697.548	0.438674	0.11163	0.956192	0.019455
ENSG00000114767	RRP9	ribosomal RNA processing 9, U3 small nucleolar RNA binding protein [Source:HGNC Symbol;Acc:HGNC:16829]	543.977	380.554	0.514393	0.111635	0.956192	0.019455
ENSG00000219438	FAM19A5	family with sequence similarity 19 member A5, C-C motif chemokine like [Source:HGNC Symbol;Acc:HGNC:21592]	324.458	224.224	0.530394	0.111691	0.956192	0.019455
ENSG00000054148	PHPT1	phosphohistidine phosphatase 1 [Source:HGNC Symbol;Acc:HGNC:30033]	2316.88	1595.1	0.538219	0.11186	0.956192	0.019455
ENSG00000272894	RP5-1159O4.1		17.779	7.85947	1.18348	0.11189	0.956192	0.019455
ENSG00000232442	CTD-3184A7.4	melanoma highly expressed competing endogenous lncRNA for miR-425 and miR-489 [Source:HGNC Symbol;Acc:HGNC:53110]	37.6442	20.9205	0.859792	0.112058	0.956192	0.019455
ENSG00000143554	SLC27A3	solute carrier family 27 member 3 [Source:HGNC Symbol;Acc:HGNC:10997]	413.333	295.383	0.482257	0.112223	0.956192	0.019455
ENSG00000100300	TSPO	translocator protein [Source:HGNC Symbol;Acc:HGNC:1158]	5348.09	3699.16	0.53186	0.112475	0.956192	0.019455
ENSG00000181264	TMEM136	transmembrane protein 136 [Source:HGNC Symbol;Acc:HGNC:28280]	260.203	188.503	0.465284	0.112803	0.956192	0.019455
ENSG00000180638	SLC47A2	solute carrier family 47 member 2 [Source:HGNC Symbol;Acc:HGNC:26439]	21.3033	8.83771	1.24725	0.113045	0.956192	0.019455
ENSG00000100360	IFT27	intraflagellar transport 27 [Source:HGNC Symbol;Acc:HGNC:18626]	394.426	283.478	0.477899	0.113074	0.956192	0.019455
ENSG00000133624	ZNF767	zinc finger family member 767, pseudogene [Source:HGNC Symbol;Acc:HGNC:21884]	118.742	78.41	0.609235	0.113207	0.956192	0.019455
ENSG00000131203	IDO1	indoleamine 2,3-dioxygenase 1 [Source:HGNC Symbol;Acc:HGNC:6059]	10.4731	2.99456	1.80656	0.113273	1	0
ENSG00000258940	RP11-407N17.5		16.521	6.84934	1.26154	0.113438	0.956192	0.019455
ENSG00000107562	CXCL12	C-X-C motif chemokine ligand 12 [Source:HGNC Symbol;Acc:HGNC:10672]	4074.74	3081.98	0.402959	0.113718	0.956192	0.019455
ENSG00000100105	PATZ1	POZ/BTB and AT hook containing zinc finger 1 [Source:HGNC Symbol;Acc:HGNC:13071]	506.159	355.357	0.508128	0.113766	0.956192	0.019455
ENSG00000138617	PARP16	poly(ADP-ribose) polymerase family member 16 [Source:HGNC Symbol;Acc:HGNC:26040]	126.815	87.7502	0.534724	0.113965	0.956192	0.019455
ENSG00000197457	STMN3	stathmin 3 [Source:HGNC Symbol;Acc:HGNC:15926]	287.941	200.004	0.525337	0.114002	0.956192	0.019455
ENSG00000099330	OCEL1	occludin/ELL domain containing 1 [Source:HGNC Symbol;Acc:HGNC:26221]	165.579	108.211	0.612795	0.114063	0.956192	0.019455
ENSG00000117362	APH1A	aph-1 homolog A, gamma-secretase subunit [Source:HGNC Symbol;Acc:HGNC:29509]	2588.88	1927.09	0.425762	0.114103	0.956192	0.019455
ENSG00000056661	PCGF2		764.264	551.85	0.470228	0.114138	0.956192	0.019455
ENSG00000227076	RP11-4C20.4		11.7316	3.15569	1.84687	0.11445	1	0
ENSG00000196562	SULF2	sulfatase 2 [Source:HGNC Symbol;Acc:HGNC:20392]	1130.13	815.574	0.470035	0.114625	0.956192	0.019455
ENSG00000158158	CNNM4	cyclin and CBS domain divalent metal cation transport mediator 4 [Source:HGNC Symbol;Acc:HGNC:105]	286.176	198.831	0.523959	0.114751	0.956192	0.019455
ENSG00000168395	ING5	inhibitor of growth family member 5 [Source:HGNC Symbol;Acc:HGNC:19421]	381.971	279.93	0.447173	0.114809	0.956192	0.019455
ENSG00000238279	BX470102.3		19.1693	8.63036	1.14998	0.114815	0.956192	0.019455
ENSG00000110047	EHD1	EH domain containing 1 [Source:HGNC Symbol;Acc:HGNC:3242]	6195.07	4423.83	0.485682	0.114991	0.956192	0.019455
ENSG00000220201	ZGLP1	zinc finger, GATA-like protein 1 [Source:HGNC Symbol;Acc:HGNC:37245]	8.51389	2.15869	1.94949	0.115184	1	0
ENSG00000166169	POLL	DNA polymerase lambda [Source:HGNC Symbol;Acc:HGNC:9184]	347.68	240.687	0.530414	0.115251	0.956192	0.019455
ENSG00000177606	JUN	Jun proto-oncogene, AP-1 transcription factor subunit [Source:HGNC Symbol;Acc:HGNC:6204]	4792.13	3479.34	0.461735	0.115277	0.956192	0.019455
ENSG00000125746	EML2	echinoderm microtubule associated protein like 2 [Source:HGNC Symbol;Acc:HGNC:18035]	481.855	351.594	0.453946	0.115842	0.956192	0.019455
ENSG00000178685	PARP10	poly(ADP-ribose) polymerase family member 10 [Source:HGNC Symbol;Acc:HGNC:25895]	1056.95	749.132	0.495877	0.115843	0.956192	0.019455
ENSG00000254554	RP11-351I24.1		13.9541	4.78477	1.52357	0.115845	1	0
ENSG00000178078	STAP2	signal transducing adaptor family member 2 [Source:HGNC Symbol;Acc:HGNC:30430]	105.104	64.4475	0.697759	0.116161	0.956192	0.019455
ENSG00000128652	HOXD3	homeobox D3 [Source:HGNC Symbol;Acc:HGNC:5137]	187.191	130.406	0.523393	0.116166	0.956192	0.019455
ENSG00000244038	DDOST	dolichyl-diphosphooligosaccharide--protein glycosyltransferase non-catalytic subunit [Source:HGNC Symbol;Acc:HGNC:2728]	6323.88	4662.08	0.439963	0.116262	0.956192	0.019455
ENSG00000261118	RP11-104N10.1		20.0011	8.5729	1.20539	0.116321	0.956192	0.019455
ENSG00000177045	SIX5	SIX homeobox 5 [Source:HGNC Symbol;Acc:HGNC:10891]	253.694	166.709	0.604936	0.116362	0.956192	0.019455
ENSG00000140470	ADAMTS17	ADAM metallopeptidase with thrombospondin type 1 motif 17 [Source:HGNC Symbol;Acc:HGNC:17109]	58.8902	36.1759	0.700873	0.116406	0.956192	0.019455
ENSG00000215375	MYL5	myosin light chain 5 [Source:HGNC Symbol;Acc:HGNC:7586]	383.273	271.629	0.495444	0.116475	0.956192	0.019455
ENSG00000228140	RP3-467K16.4		9.96	3.30642	1.57014	0.116788	1	0
ENSG00000234779	RP11-62F24.2		27.2326	14.103	0.972374	0.116836	0.956192	0.019455
ENSG00000182057	Z83851.3	opioid growth factor receptor pseudogene 1 [Source:HGNC Symbol;Acc:HGNC:50511]	14.9245	5.7064	1.35992	0.116868	0.956192	0.019455
ENSG00000204304	PBX2	PBX homeobox 2 [Source:HGNC Symbol;Acc:HGNC:8633]	832.17	601.558	0.468113	0.116871	0.956192	0.019455
ENSG00000116213	WRAP73	WD repeat containing, antisense to TP73 [Source:HGNC Symbol;Acc:HGNC:12759]	381.455	266.824	0.515138	0.116921	0.956192	0.019455
ENSG00000204314	PRRT1	proline rich transmembrane protein 1 [Source:HGNC Symbol;Acc:HGNC:13943]	59.5354	36.2944	0.70881	0.116922	0.956192	0.019455
ENSG00000162004	CCDC78	coiled-coil domain containing 78 [Source:HGNC Symbol;Acc:HGNC:14153]	34.213	19.2431	0.843151	0.117006	0.956192	0.019455
ENSG00000106236	NPTX2	neuronal pentraxin 2 [Source:HGNC Symbol;Acc:HGNC:7953]	24.9968	10.7799	1.19261	0.117177	0.956192	0.019455
ENSG00000169750	RAC3	ras-related C3 botulinum toxin substrate 3 (rho family, small GTP binding protein Rac3) [Source:HGNC Symbol;Acc:HGNC:9803]	48.7173	24.6141	0.971391	0.117281	0.956192	0.019455
ENSG00000121039	RDH10	retinol dehydrogenase 10 [Source:HGNC Symbol;Acc:HGNC:19975]	1161.23	880.729	0.398672	0.117394	0.956192	0.019455
ENSG00000174943	KCTD13	potassium channel tetramerization domain containing 13 [Source:HGNC Symbol;Acc:HGNC:22234]	251.454	171.542	0.552609	0.117525	0.956192	0.019455
ENSG00000147883	CDKN2B	cyclin dependent kinase inhibitor 2B [Source:HGNC Symbol;Acc:HGNC:1788]	451.167	330.801	0.446517	0.117794	0.956192	0.019455
ENSG00000005884	ITGA3	integrin subunit alpha 3 [Source:HGNC Symbol;Acc:HGNC:6139]	3737.97	2659.66	0.490742	0.117954	0.956192	0.019455
ENSG00000131634	TMEM204	transmembrane protein 204 [Source:HGNC Symbol;Acc:HGNC:14158]	80.6471	51.1209	0.666884	0.11797	0.956192	0.019455
ENSG00000215021	PHB2	prohibitin 2 [Source:HGNC Symbol;Acc:HGNC:30306]	2746.04	2000.99	0.456593	0.118047	0.956192	0.019455
ENSG00000104804	TULP2	tubby like protein 2 [Source:HGNC Symbol;Acc:HGNC:12424]	7.97531	2.187	1.82821	0.11827	1	0
ENSG00000165072	MAMDC2	MAM domain containing 2 [Source:HGNC Symbol;Acc:HGNC:23673]	211.588	149.673	0.504382	0.118302	0.956192	0.019455
ENSG00000167702	KIFC2	kinesin family member C2 [Source:HGNC Symbol;Acc:HGNC:29530]	359.244	248.195	0.532987	0.118576	0.956192	0.019455
ENSG00000130766	SESN2	sestrin 2 [Source:HGNC Symbol;Acc:HGNC:20746]	1796.62	1293.69	0.473444	0.118582	0.956192	0.019455
ENSG00000255198	SNHG9	small nucleolar RNA host gene 9 [Source:HGNC Symbol;Acc:HGNC:33102]	11.8825	3.66535	1.70286	0.118591	1	0
ENSG00000166482	MFAP4	microfibril associated protein 4 [Source:HGNC Symbol;Acc:HGNC:7035]	644.544	459.249	0.490693	0.118828	0.956192	0.019455
ENSG00000100027	YPEL1	yippee like 1 [Source:HGNC Symbol;Acc:HGNC:12845]	28.8594	11.9472	1.24429	0.11884	0.956192	0.019455
ENSG00000160050	CCDC28B	coiled-coil domain containing 28B [Source:HGNC Symbol;Acc:HGNC:28163]	157.652	103.337	0.602467	0.118908	0.956192	0.019455
ENSG00000124693	HIST1H3B		13.1588	4.21287	1.63	0.118951	1	0
ENSG00000196616	ADH1B	alcohol dehydrogenase 1B (class I), beta polypeptide [Source:HGNC Symbol;Acc:HGNC:250]	62.1271	34.9358	0.832418	0.118952	0.956192	0.019455
ENSG00000022976	ZNF839	zinc finger protein 839 [Source:HGNC Symbol;Acc:HGNC:20345]	297.967	205.907	0.532134	0.119085	0.956192	0.019455
ENSG00000175764	TTLL11	tubulin tyrosine ligase like 11 [Source:HGNC Symbol;Acc:HGNC:18113]	208.16	144.245	0.524871	0.119201	0.956192	0.019455
ENSG00000104805	NUCB1	nucleobindin 1 [Source:HGNC Symbol;Acc:HGNC:8043]	8355.88	6115.86	0.450241	0.119332	0.956192	0.019455
ENSG00000117877	CD3EAP	CD3e molecule associated protein [Source:HGNC Symbol;Acc:HGNC:24219]	204.234	135.332	0.588624	0.11966	0.956192	0.019455
ENSG00000147485	PXDNL	peroxidasin like [Source:HGNC Symbol;Acc:HGNC:26359]	30.5879	16.3606	0.912798	0.119672	0.956192	0.019455
ENSG00000163159	VPS72	vacuolar protein sorting 72 homolog [Source:HGNC Symbol;Acc:HGNC:11644]	527.507	373.382	0.497579	0.119816	0.956192	0.019455
ENSG00000173621	LRFN4	leucine rich repeat and fibronectin type III domain containing 4 [Source:HGNC Symbol;Acc:HGNC:28456]	1198.74	854.087	0.488197	0.12029	0.956192	0.019455
ENSG00000123154	WDR83	WD repeat domain 83 [Source:HGNC Symbol;Acc:HGNC:32672]	125.901	81.3067	0.624994	0.120484	0.956192	0.019455
ENSG00000266235	MIR3176	microRNA 3176 [Source:HGNC Symbol;Acc:HGNC:38345]	18.6053	6.81185	1.42024	0.120557	0.956192	0.019455
ENSG00000189046	ALKBH2	alkB homolog 2, alpha-ketoglutarate dependent dioxygenase [Source:HGNC Symbol;Acc:HGNC:32487]	198.288	137.288	0.526323	0.120705	0.956192	0.019455
ENSG00000167701	GPT	glutamic--pyruvic transaminase [Source:HGNC Symbol;Acc:HGNC:4552]	48.3169	26.0474	0.87715	0.120863	0.956192	0.019455
ENSG00000170955	PRKCDBP	caveolae associated protein 3 [Source:HGNC Symbol;Acc:HGNC:9400]	4047.94	2858.01	0.502107	0.120904	0.956192	0.019455
ENSG00000173264	GPR137	G protein-coupled receptor 137 [Source:HGNC Symbol;Acc:HGNC:24300]	1029.8	726.609	0.502794	0.121386	0.956192	0.019455
ENSG00000177674	AGTRAP	angiotensin II receptor associated protein [Source:HGNC Symbol;Acc:HGNC:13539]	1173.63	847.124	0.469762	0.121672	0.956192	0.019455
ENSG00000167604	NFKBID	NFKB inhibitor delta [Source:HGNC Symbol;Acc:HGNC:15671]	53.0819	32.0843	0.737485	0.121966	0.956192	0.019455
ENSG00000172889	EGFL7	EGF like domain multiple 7 [Source:HGNC Symbol;Acc:HGNC:20594]	197.194	133.84	0.556595	0.121993	0.956192	0.019455
ENSG00000226419	SLC16A1-AS1	SLC16A1 antisense RNA 1 [Source:HGNC Symbol;Acc:HGNC:49445]	50.7272	30.7057	0.724507	0.122174	0.956192	0.019455
ENSG00000130758	MAP3K10	mitogen-activated protein kinase kinase kinase 10 [Source:HGNC Symbol;Acc:HGNC:6849]	514.561	352.593	0.543566	0.122226	0.956192	0.019455
ENSG00000070423	RNF126	ring finger protein 126 [Source:HGNC Symbol;Acc:HGNC:21151]	1052.37	772.197	0.446041	0.122532	0.956192	0.019455
ENSG00000165233	C9orf89	caspase recruitment domain family member 19 [Source:HGNC Symbol;Acc:HGNC:28148]	601.886	420.837	0.516163	0.122607	0.956192	0.019455
ENSG00000204366	ZBTB12	zinc finger and BTB domain containing 12 [Source:HGNC Symbol;Acc:HGNC:19066]	191.547	121.479	0.653251	0.123089	0.956192	0.019455
ENSG00000156398	SFXN2	sideroflexin 2 [Source:HGNC Symbol;Acc:HGNC:16086]	184.548	130.51	0.501335	0.123104	0.956192	0.019455
ENSG00000111665	CDCA3	cell division cycle associated 3 [Source:HGNC Symbol;Acc:HGNC:14624]	774.355	567.905	0.448619	0.123218	0.956192	0.019455
ENSG00000226742	HSBP1L1	heat shock factor binding protein 1 like 1 [Source:HGNC Symbol;Acc:HGNC:37243]	84.534	51.538	0.712992	0.123227	0.956192	0.019455
ENSG00000198892	SHISA4	shisa family member 4 [Source:HGNC Symbol;Acc:HGNC:27139]	571.302	393.184	0.538868	0.123446	0.956192	0.019455
ENSG00000124074	ENKD1	enkurin domain containing 1 [Source:HGNC Symbol;Acc:HGNC:25246]	280.906	196.436	0.514538	0.123686	0.956192	0.019455
ENSG00000072609	CHFR	checkpoint with forkhead and ring finger domains [Source:HGNC Symbol;Acc:HGNC:20455]	936.05	684.924	0.449844	0.123714	0.956192	0.019455
ENSG00000108465	CDK5RAP3	CDK5 regulatory subunit associated protein 3 [Source:HGNC Symbol;Acc:HGNC:18673]	908.279	662.024	0.457152	0.124084	0.956192	0.019455
ENSG00000119508	NR4A3	nuclear receptor subfamily 4 group A member 3 [Source:HGNC Symbol;Acc:HGNC:7982]	59.959	34.8519	0.777242	0.124231	0.956192	0.019455
ENSG00000267254	CTD-2162K18.5	ZNF790 antisense RNA 1 [Source:NCBI gene;Acc:284408]	35.1515	18.5074	0.910228	0.124447	0.956192	0.019455
ENSG00000162290	DCP1A		495.833	365.977	0.439099	0.124555	0.956192	0.019455
ENSG00000267280	RP11-332H18.4	TBX2 antisense RNA 1 [Source:HGNC Symbol;Acc:HGNC:50355]	35.6278	18.5109	0.940097	0.124605	0.956192	0.019455
ENSG00000182255	KCNA4	potassium voltage-gated channel subfamily A member 4 [Source:HGNC Symbol;Acc:HGNC:6222]	17.0972	6.91074	1.29802	0.124922	0.956192	0.019455
ENSG00000128965	CHAC1	ChaC glutathione specific gamma-glutamylcyclotransferase 1 [Source:HGNC Symbol;Acc:HGNC:28680]	607.53	434.517	0.483656	0.124942	0.956192	0.019455
ENSG00000077348	EXOSC5	exosome component 5 [Source:HGNC Symbol;Acc:HGNC:24662]	274.198	188.472	0.541257	0.125121	0.956192	0.019455
ENSG00000177733	HNRNPA0	heterogeneous nuclear ribonucleoprotein A0 [Source:HGNC Symbol;Acc:HGNC:5030]	5042.27	3691.41	0.449785	0.125243	0.956192	0.019455
ENSG00000168256	NKIRAS2	NFKB inhibitor interacting Ras like 2 [Source:HGNC Symbol;Acc:HGNC:17898]	1594.56	1149.92	0.471066	0.125245	0.956192	0.019455
ENSG00000143224	PPOX	protoporphyrinogen oxidase [Source:HGNC Symbol;Acc:HGNC:9280]	263.178	185.603	0.502573	0.125253	0.956192	0.019455
ENSG00000113734	BNIP1	BCL2 interacting protein 1 [Source:HGNC Symbol;Acc:HGNC:1082]	159.459	111.665	0.52004	0.125274	0.956192	0.019455
ENSG00000184076	UQCR10	ubiquinol-cytochrome c reductase, complex III subunit X [Source:HGNC Symbol;Acc:HGNC:30863]	771.513	557.238	0.469099	0.125488	0.956192	0.019455
ENSG00000108352	RAPGEFL1	Rap guanine nucleotide exchange factor like 1 [Source:HGNC Symbol;Acc:HGNC:17428]	58.6793	33.0023	0.833827	0.125515	0.956192	0.019455
ENSG00000106305	AIMP2	aminoacyl tRNA synthetase complex interacting multifunctional protein 2 [Source:HGNC Symbol;Acc:HGNC:20609]	645.086	474.885	0.441649	0.125694	0.956192	0.019455
ENSG00000100101	NOL12		354.502	238.963	0.56926	0.125783	0.956192	0.019455
ENSG00000147592	LACTB2	lactamase beta 2 [Source:HGNC Symbol;Acc:HGNC:18512]	210.445	139.417	0.598816	0.12579	0.956192	0.019455
ENSG00000243449	C4orf48	chromosome 4 open reading frame 48 [Source:HGNC Symbol;Acc:HGNC:34437]	523.041	352.031	0.570622	0.125816	0.956192	0.019455
ENSG00000206503	HLA-A	major histocompatibility complex, class I, A [Source:HGNC Symbol;Acc:HGNC:4931]	11556.7	8249.24	0.486468	0.126257	0.956192	0.019455
ENSG00000133937	GSC	goosecoid homeobox [Source:HGNC Symbol;Acc:HGNC:4612]	117.573	70.86	0.723235	0.126314	0.956192	0.019455
ENSG00000186523	FAM86B1	family with sequence similarity 86 member B1 [Source:HGNC Symbol;Acc:HGNC:28268]	99.4253	67.2701	0.562121	0.126382	0.956192	0.019455
ENSG00000165424	ZCCHC24	zinc finger CCHC-type containing 24 [Source:HGNC Symbol;Acc:HGNC:26911]	5113.49	3828.34	0.417458	0.126451	0.956192	0.019455
ENSG00000233608	TWIST2	twist family bHLH transcription factor 2 [Source:HGNC Symbol;Acc:HGNC:20670]	1549.57	1101.9	0.491694	0.126656	0.956192	0.019455
ENSG00000171522	PTGER4	prostaglandin E receptor 4 [Source:HGNC Symbol;Acc:HGNC:9596]	172.689	122.116	0.496697	0.126659	0.956192	0.019455
ENSG00000224152	AC009506.1		26.5373	13.5933	0.967957	0.126708	0.956192	0.019455
ENSG00000187010	RHD	Rh blood group D antigen [Source:HGNC Symbol;Acc:HGNC:10009]	46.1002	24.2217	0.915517	0.126815	0.956192	0.019455
ENSG00000172270	BSG	basigin (Ok blood group) [Source:HGNC Symbol;Acc:HGNC:1116]	12073.1	8615.8	0.486777	0.126904	0.956192	0.019455
ENSG00000026036	RTEL1-TNFRSF6B	RTEL1-TNFRSF6B readthrough (NMD candidate) [Source:HGNC Symbol;Acc:HGNC:44095]	117.419	74.9788	0.644656	0.127114	0.956192	0.019455
ENSG00000135047	CTSL	cathepsin L [Source:HGNC Symbol;Acc:HGNC:2537]	24649.2	18558	0.409556	0.127128	0.956192	0.019455
ENSG00000146072	TNFRSF21	TNF receptor superfamily member 21 [Source:HGNC Symbol;Acc:HGNC:13469]	724.026	545.318	0.408529	0.127132	0.956192	0.019455
ENSG00000107815	C10orf2	twinkle mtDNA helicase [Source:HGNC Symbol;Acc:HGNC:1160]	351.847	246.443	0.511411	0.127206	0.956192	0.019455
ENSG00000204272	RP11-622K12.1	negative regulator of P-body association [Source:HGNC Symbol;Acc:HGNC:50713]	548.426	400.893	0.452149	0.127257	0.956192	0.019455
ENSG00000246985	SOCS2-AS1	SOCS2 antisense RNA 1 [Source:HGNC Symbol;Acc:HGNC:27054]	102.617	67.1735	0.605988	0.127497	0.956192	0.019455
ENSG00000112658	SRF	serum response factor [Source:HGNC Symbol;Acc:HGNC:11291]	1568.55	1112.47	0.495026	0.127511	0.956192	0.019455
ENSG00000213763	ACTBP2	actin, beta pseudogene 2 [Source:HGNC Symbol;Acc:HGNC:135]	9.30267	2.70622	1.78038	0.127519	1	0
ENSG00000166949	SMAD3	SMAD family member 3 [Source:HGNC Symbol;Acc:HGNC:6769]	5630.21	4327.51	0.379614	0.127578	0.956192	0.019455
ENSG00000261373	VPS9D1-AS1	VPS9D1 antisense RNA 1 [Source:HGNC Symbol;Acc:HGNC:48915]	46.0817	21.9374	1.05416	0.127834	0.956192	0.019455
ENSG00000074582	BCS1L	BCS1 homolog, ubiquinol-cytochrome c reductase complex chaperone [Source:HGNC Symbol;Acc:HGNC:1020]	542.601	385.206	0.493536	0.128132	0.956192	0.019455
ENSG00000174871	CNIH2	cornichon family AMPA receptor auxiliary protein 2 [Source:HGNC Symbol;Acc:HGNC:28744]	24.66	12.6538	0.978281	0.128222	0.956192	0.019455
ENSG00000228906	RP13-216E22.4		9.29012	2.84382	1.66405	0.12825	1	0
ENSG00000185885	IFITM1	interferon induced transmembrane protein 1 [Source:HGNC Symbol;Acc:HGNC:5412]	120.365	80.0021	0.581007	0.128381	0.956192	0.019455
ENSG00000185475	TMEM179B	transmembrane protein 179B [Source:HGNC Symbol;Acc:HGNC:33744]	471.723	336.858	0.488076	0.128758	0.956192	0.019455
ENSG00000160055	TMEM234	transmembrane protein 234 [Source:HGNC Symbol;Acc:HGNC:28837]	236.681	163.077	0.538494	0.128928	0.956192	0.019455
ENSG00000238045	AC009133.14		21.8789	10.202	1.0832	0.128945	0.956192	0.019455
ENSG00000072518	MARK2	microtubule affinity regulating kinase 2 [Source:HGNC Symbol;Acc:HGNC:3332]	952.506	678.609	0.488616	0.12903	0.956192	0.019455
ENSG00000063978	RNF4	ring finger protein 4 [Source:HGNC Symbol;Acc:HGNC:10067]	1911.22	1457.17	0.391677	0.129264	0.956192	0.019455
ENSG00000111305	GSG1	germ cell associated 1 [Source:HGNC Symbol;Acc:HGNC:19716]	20.4025	10.0277	1.04003	0.129328	0.956192	0.019455
ENSG00000099284	H2AFY2	H2A histone family member Y2 [Source:HGNC Symbol;Acc:HGNC:14453]	316.902	230.356	0.458199	0.129348	0.956192	0.019455
ENSG00000163666	HESX1	HESX homeobox 1 [Source:HGNC Symbol;Acc:HGNC:4877]	15.3376	6.20686	1.28682	0.129359	0.956192	0.019455
ENSG00000159377	PSMB4	proteasome subunit beta 4 [Source:HGNC Symbol;Acc:HGNC:9541]	3261.49	2429.67	0.424678	0.129447	0.956192	0.019455
ENSG00000114841	DNAH1	dynein axonemal heavy chain 1 [Source:HGNC Symbol;Acc:HGNC:2940]	269.024	192.343	0.483104	0.129494	0.956192	0.019455
ENSG00000233901	RP11-65J3.1	long intergenic non-protein coding RNA 1503 [Source:HGNC Symbol;Acc:HGNC:51184]	98.0383	60.9704	0.686815	0.129812	0.956192	0.019455
ENSG00000153446	C16orf89	chromosome 16 open reading frame 89 [Source:HGNC Symbol;Acc:HGNC:28687]	63.6687	38.0993	0.748641	0.129939	0.956192	0.019455
ENSG00000213923	CSNK1E	casein kinase 1 epsilon [Source:HGNC Symbol;Acc:HGNC:2453]	2503.22	1812.52	0.46555	0.130322	0.956192	0.019455
ENSG00000214826	DDX12P	DEAD/H-box helicase 12, pseudogene [Source:HGNC Symbol;Acc:HGNC:2737]	148.086	100.444	0.556832	0.130385	0.956192	0.019455
ENSG00000272523	LINC01023	long intergenic non-protein coding RNA 1023 [Source:HGNC Symbol;Acc:HGNC:49004]	30.0311	15.1914	0.973658	0.130458	0.956192	0.019455
ENSG00000214176	PLEKHM1P	pleckstrin homology and RUN domain containing M1 pseudogene 1 [Source:HGNC Symbol;Acc:HGNC:35411]	320.358	227.903	0.489808	0.130537	0.956192	0.019455
ENSG00000100626	GALNT16	polypeptide N-acetylgalactosaminyltransferase 16 [Source:HGNC Symbol;Acc:HGNC:23233]	450.628	328.527	0.455088	0.130572	0.956192	0.019455
ENSG00000169241	SLC50A1	solute carrier family 50 member 1 [Source:HGNC Symbol;Acc:HGNC:30657]	695.051	511.463	0.441923	0.130821	0.956192	0.019455
ENSG00000108821	COL1A1	collagen type I alpha 1 chain [Source:HGNC Symbol;Acc:HGNC:2197]	639356	467576	0.451418	0.130874	0.956192	0.019455
ENSG00000140400	MAN2C1	mannosidase alpha class 2C member 1 [Source:HGNC Symbol;Acc:HGNC:6827]	1553	1146.85	0.437459	0.130896	0.956192	0.019455
ENSG00000110711	AIP	aryl hydrocarbon receptor interacting protein [Source:HGNC Symbol;Acc:HGNC:358]	683.724	493.438	0.470429	0.131578	0.956192	0.019455
ENSG00000151376	ME3	malic enzyme 3 [Source:HGNC Symbol;Acc:HGNC:6985]	998.766	731.278	0.449144	0.131782	0.956192	0.019455
ENSG00000171720	HDAC3	histone deacetylase 3 [Source:HGNC Symbol;Acc:HGNC:4854]	931.013	701.313	0.40905	0.132019	0.956192	0.019455
ENSG00000204564	C6orf136	chromosome 6 open reading frame 136 [Source:HGNC Symbol;Acc:HGNC:21301]	165.025	111.619	0.566669	0.132251	0.956192	0.019455
ENSG00000197774	EME2	essential meiotic structure-specific endonuclease subunit 2 [Source:HGNC Symbol;Acc:HGNC:27289]	483.339	351.966	0.457089	0.132334	0.956192	0.019455
ENSG00000179091	CYC1	cytochrome c1 [Source:HGNC Symbol;Acc:HGNC:2579]	2810.24	1961.96	0.518162	0.132338	0.956192	0.019455
ENSG00000078053	AMPH	amphiphysin [Source:HGNC Symbol;Acc:HGNC:471]	172.557	123.829	0.47542	0.132432	0.956192	0.019455
ENSG00000204267	TAP2	transporter 2, ATP binding cassette subfamily B member [Source:HGNC Symbol;Acc:HGNC:44]	490.575	366.111	0.422683	0.132556	0.956192	0.019455
ENSG00000167136	ENDOG	endonuclease G [Source:HGNC Symbol;Acc:HGNC:3346]	363.828	231.931	0.647087	0.132569	0.956192	0.019455
ENSG00000146242	TPBG	trophoblast glycoprotein [Source:HGNC Symbol;Acc:HGNC:12004]	2523.18	1902.32	0.407595	0.132588	0.956192	0.019455
ENSG00000170835	CEL	carboxyl ester lipase [Source:HGNC Symbol;Acc:HGNC:1848]	8.86497	2.91919	1.62656	0.132606	1	0
ENSG00000166507	NDST2	N-deacetylase and N-sulfotransferase 2 [Source:HGNC Symbol;Acc:HGNC:7681]	41.4244	17.2902	1.24442	0.132692	0.956192	0.019455
ENSG00000163472	TMEM79	transmembrane protein 79 [Source:HGNC Symbol;Acc:HGNC:28196]	166.03	118.026	0.495661	0.132823	0.956192	0.019455
ENSG00000198911	SREBF2	sterol regulatory element binding transcription factor 2 [Source:HGNC Symbol;Acc:HGNC:11290]	2571.38	1878.05	0.452963	0.132937	0.956192	0.019455
ENSG00000251196	RP11-54F2.1		20.5704	9.24847	1.1245	0.133158	0.956192	0.019455
ENSG00000174109	C16orf91	chromosome 16 open reading frame 91 [Source:HGNC Symbol;Acc:HGNC:27558]	217.616	148.766	0.547247	0.133223	0.956192	0.019455
ENSG00000231305	RP11-723O4.2		9.28385	2.80511	1.75271	0.133279	1	0
ENSG00000171680	PLEKHG5	pleckstrin homology and RhoGEF domain containing G5 [Source:HGNC Symbol;Acc:HGNC:29105]	639.336	465.041	0.458252	0.133374	0.956192	0.019455
ENSG00000183496	MEX3B	mex-3 RNA binding family member B [Source:HGNC Symbol;Acc:HGNC:25297]	96.4843	61.0593	0.656756	0.133694	0.956192	0.019455
ENSG00000178381	ZFAND2A	zinc finger AN1-type containing 2A [Source:HGNC Symbol;Acc:HGNC:28073]	294.081	209.529	0.489756	0.133732	0.956192	0.019455
ENSG00000107281	NPDC1	neural proliferation, differentiation and control 1 [Source:HGNC Symbol;Acc:HGNC:7899]	2399.27	1781.26	0.429854	0.133816	0.956192	0.019455
ENSG00000145020	AMT	aminomethyltransferase [Source:HGNC Symbol;Acc:HGNC:473]	66.7105	43.3699	0.629917	0.134044	0.956192	0.019455
ENSG00000254860	TMEM9B-AS1	TMEM9B antisense RNA 1 [Source:HGNC Symbol;Acc:HGNC:19230]	37.0736	21.8034	0.770778	0.134336	0.956192	0.019455
ENSG00000269893	SNHG8	small nucleolar RNA host gene 8 [Source:HGNC Symbol;Acc:HGNC:33098]	234.851	150.273	0.646913	0.134452	0.956192	0.019455
ENSG00000107968	MAP3K8	mitogen-activated protein kinase kinase kinase 8 [Source:HGNC Symbol;Acc:HGNC:6860]	111.993	73.6445	0.613756	0.13452	0.956192	0.019455
ENSG00000125122	LRRC29	leucine rich repeat containing 29 [Source:HGNC Symbol;Acc:HGNC:13605]	59.505	34.0535	0.808733	0.13458	0.956192	0.019455
ENSG00000251359	WWC2-AS2	WWC2 antisense RNA 2 [Source:HGNC Symbol;Acc:HGNC:26390]	30.9379	17.2172	0.831352	0.134678	0.956192	0.019455
ENSG00000182208	MOB2	MOB kinase activator 2 [Source:HGNC Symbol;Acc:HGNC:24904]	509.438	349.679	0.541615	0.134714	0.956192	0.019455
ENSG00000103184	SEC14L5	SEC14 like lipid binding 5 [Source:HGNC Symbol;Acc:HGNC:29032]	50.6591	31.1129	0.707846	0.134794	0.956192	0.019455
ENSG00000142794	NBPF3	NBPF member 3 [Source:HGNC Symbol;Acc:HGNC:25076]	189.912	136.916	0.470858	0.134911	0.956192	0.019455
ENSG00000185614	FAM212A	family with sequence similarity 212 member A [Source:HGNC Symbol;Acc:HGNC:32480]	120.091	74.0055	0.690611	0.134938	0.956192	0.019455
ENSG00000215030	RPL13P12		26.2684	13.9627	0.907267	0.134985	0.956192	0.019455
ENSG00000244459	RP11-1398P2.1		56.28	33.8936	0.729704	0.135128	0.956192	0.019455
ENSG00000139625	MAP3K12	mitogen-activated protein kinase kinase kinase 12 [Source:HGNC Symbol;Acc:HGNC:6851]	856.509	615.835	0.47588	0.135649	0.956192	0.019455
ENSG00000111348	ARHGDIB	Rho GDP dissociation inhibitor beta [Source:HGNC Symbol;Acc:HGNC:679]	51.8289	31.9978	0.688764	0.135727	0.956192	0.019455
ENSG00000170577	SIX2	SIX homeobox 2 [Source:HGNC Symbol;Acc:HGNC:10888]	1096.04	814.987	0.427316	0.135802	0.956192	0.019455
ENSG00000214814	FER1L6	fer-1 like family member 6 [Source:HGNC Symbol;Acc:HGNC:28065]	166.927	116.316	0.517175	0.135895	0.956192	0.019455
ENSG00000140983	RHOT2	ras homolog family member T2 [Source:HGNC Symbol;Acc:HGNC:21169]	1643.45	1190.77	0.464527	0.136026	0.956192	0.019455
ENSG00000182327	GLTPD2	glycolipid transfer protein domain containing 2 [Source:HGNC Symbol;Acc:HGNC:33756]	47.1521	27.5568	0.760971	0.136151	0.956192	0.019455
ENSG00000262903	RP11-235E17.6		43.1219	25.7806	0.75053	0.136181	0.956192	0.019455
ENSG00000139651	ZNF740	zinc finger protein 740 [Source:HGNC Symbol;Acc:HGNC:27465]	698.632	520.667	0.422784	0.136259	0.956192	0.019455
ENSG00000099994	SUSD2	sushi domain containing 2 [Source:HGNC Symbol;Acc:HGNC:30667]	106.139	70.3596	0.594592	0.136577	0.956192	0.019455
ENSG00000160401	C9orf117	cilia and flagella associated protein 157 [Source:HGNC Symbol;Acc:HGNC:27843]	113.179	74.5673	0.597297	0.136642	0.956192	0.019455
ENSG00000247373	RP11-486O12.2		17.9045	7.80763	1.18645	0.136664	0.956192	0.019455
ENSG00000109819	PPARGC1A	PPARG coactivator 1 alpha [Source:HGNC Symbol;Acc:HGNC:9237]	25.8305	12.2287	1.09766	0.136748	0.956192	0.019455
ENSG00000153443	UBALD1	UBA like domain containing 1 [Source:HGNC Symbol;Acc:HGNC:29576]	500.04	348.826	0.519363	0.136933	0.956192	0.019455
ENSG00000187492	CDHR4	cadherin related family member 4 [Source:HGNC Symbol;Acc:HGNC:34527]	16.7467	6.83537	1.28622	0.137228	0.956192	0.019455
ENSG00000126790	L3HYPDH	trans-L-3-hydroxyproline dehydratase [Source:HGNC Symbol;Acc:HGNC:20488]	246.697	177.111	0.482134	0.137353	0.956192	0.019455
ENSG00000082497	SERTAD4	SERTA domain containing 4 [Source:HGNC Symbol;Acc:HGNC:25236]	9.35257	2.97103	1.64823	0.137394	1	0
ENSG00000255052	FAM66D	family with sequence similarity 66 member D [Source:HGNC Symbol;Acc:HGNC:24159]	41.4685	22.4789	0.876025	0.137446	0.956192	0.019455
ENSG00000188186	LAMTOR4	late endosomal/lysosomal adaptor, MAPK and MTOR activator 4 [Source:HGNC Symbol;Acc:HGNC:33772]	825.257	572.426	0.527062	0.137507	0.956192	0.019455
ENSG00000264868	CTB-167B5.2		13.1276	5.15803	1.34908	0.137672	1	0
ENSG00000132801	ZSWIM3	zinc finger SWIM-type containing 3 [Source:HGNC Symbol;Acc:HGNC:16157]	91.0325	59.7564	0.610078	0.137689	0.956192	0.019455
ENSG00000171148	TADA3	transcriptional adaptor 3 [Source:HGNC Symbol;Acc:HGNC:19422]	2083.62	1535.52	0.439967	0.137774	0.956192	0.019455
ENSG00000173113	TRMT112	tRNA methyltransferase subunit 11-2 [Source:HGNC Symbol;Acc:HGNC:26940]	1627.67	1147.12	0.504886	0.137919	0.956192	0.019455
ENSG00000225828	FAM229A	family with sequence similarity 229 member A [Source:HGNC Symbol;Acc:HGNC:44652]	24.2962	11.658	1.04832	0.138241	0.956192	0.019455
ENSG00000213465	ARL2	ADP ribosylation factor like GTPase 2 [Source:HGNC Symbol;Acc:HGNC:693]	755.868	519.969	0.540378	0.138255	0.956192	0.019455
ENSG00000173535	TNFRSF10C	TNF receptor superfamily member 10c [Source:HGNC Symbol;Acc:HGNC:11906]	32.8729	17.0082	0.952819	0.138308	0.956192	0.019455
ENSG00000181523	SGSH	N-sulfoglucosamine sulfohydrolase [Source:HGNC Symbol;Acc:HGNC:10818]	1487.19	1086.17	0.453383	0.138372	0.956192	0.019455
ENSG00000250571	GLI4	GLI family zinc finger 4 [Source:HGNC Symbol;Acc:HGNC:4320]	201.365	137.476	0.551661	0.138539	0.956192	0.019455
ENSG00000222046	DCDC2B	doublecortin domain containing 2B [Source:HGNC Symbol;Acc:HGNC:32576]	14.5806	5.02605	1.52061	0.138667	1	0
ENSG00000140931	CMTM3	CKLF like MARVEL transmembrane domain containing 3 [Source:HGNC Symbol;Acc:HGNC:19174]	954.304	697.912	0.451491	0.138685	0.956192	0.019455
ENSG00000166902	MRPL16	mitochondrial ribosomal protein L16 [Source:HGNC Symbol;Acc:HGNC:14476]	715.241	521.222	0.456687	0.138691	0.956192	0.019455
ENSG00000245317	CTC-241N9.1		14.8557	4.78598	1.61246	0.139081	1	0
ENSG00000176692	FOXC2	forkhead box C2 [Source:HGNC Symbol;Acc:HGNC:3801]	703.833	495.503	0.50555	0.139214	0.956192	0.019455
ENSG00000133216	EPHB2	EPH receptor B2 [Source:HGNC Symbol;Acc:HGNC:3393]	64.5941	39.4755	0.713557	0.139282	0.956192	0.019455
ENSG00000155465	SLC7A7	solute carrier family 7 member 7 [Source:HGNC Symbol;Acc:HGNC:11065]	73.3406	48.7165	0.599304	0.13956	0.956192	0.019455
ENSG00000162493	PDPN	podoplanin [Source:HGNC Symbol;Acc:HGNC:29602]	1759.86	1361.97	0.369847	0.139647	0.956192	0.019455
ENSG00000104886	PLEKHJ1	pleckstrin homology domain containing J1 [Source:HGNC Symbol;Acc:HGNC:18211]	1154.41	822.378	0.489051	0.139651	0.956192	0.019455
ENSG00000242372	EIF6	eukaryotic translation initiation factor 6 [Source:HGNC Symbol;Acc:HGNC:6159]	2300.13	1658.2	0.471857	0.139685	0.956192	0.019455
ENSG00000141012	GALNS	galactosamine (N-acetyl)-6-sulfatase [Source:HGNC Symbol;Acc:HGNC:4122]	1673.29	1250.1	0.420644	0.140125	0.956192	0.019455
ENSG00000204386	NEU1	neuraminidase 1 [Source:HGNC Symbol;Acc:HGNC:7758]	1135.75	841.167	0.43268	0.140228	0.956192	0.019455
ENSG00000243056	EIF4EBP3	eukaryotic translation initiation factor 4E binding protein 3 [Source:HGNC Symbol;Acc:HGNC:3290]	21.3662	9.91092	1.08598	0.140258	0.956192	0.019455
ENSG00000103066	PLA2G15	phospholipase A2 group XV [Source:HGNC Symbol;Acc:HGNC:17163]	1819.46	1351.09	0.429201	0.140426	0.956192	0.019455
ENSG00000104859	CLASRP	CLK4 associating serine/arginine rich protein [Source:HGNC Symbol;Acc:HGNC:17731]	499.257	363.108	0.459833	0.140693	0.956192	0.019455
ENSG00000006695	COX10	COX10, heme A:farnesyltransferase cytochrome c oxidase assembly factor [Source:HGNC Symbol;Acc:HGNC:2260]	320.855	236.988	0.436282	0.140928	0.956192	0.019455
ENSG00000004975	DVL2	dishevelled segment polarity protein 2 [Source:HGNC Symbol;Acc:HGNC:3086]	1246.14	910.782	0.451804	0.141034	0.956192	0.019455
ENSG00000139874	SSTR1	somatostatin receptor 1 [Source:HGNC Symbol;Acc:HGNC:11330]	265.656	194.928	0.445626	0.141038	0.956192	0.019455
ENSG00000215271	HOMEZ	homeobox and leucine zipper encoding [Source:HGNC Symbol;Acc:HGNC:20164]	216.38	153.814	0.489178	0.141062	0.956192	0.019455
ENSG00000213588	ZBTB9	zinc finger and BTB domain containing 9 [Source:HGNC Symbol;Acc:HGNC:28323]	326.459	240.113	0.440439	0.141129	0.956192	0.019455
ENSG00000107021	TBC1D13	TBC1 domain family member 13 [Source:HGNC Symbol;Acc:HGNC:25571]	1288.77	949.614	0.440002	0.141185	0.956192	0.019455
ENSG00000048162	NOP16	NOP16 nucleolar protein [Source:HGNC Symbol;Acc:HGNC:26934]	356.761	260.861	0.453863	0.141196	0.956192	0.019455
ENSG00000198035	AGAP9		7.04295	1.85161	1.92913	0.141201	1	0
ENSG00000117616	C1orf63	arginine and serine rich protein 1 [Source:HGNC Symbol;Acc:HGNC:25234]	590.174	402.875	0.553908	0.141313	0.956192	0.019455
ENSG00000213614	HEXA	hexosaminidase subunit alpha [Source:HGNC Symbol;Acc:HGNC:4878]	1104.98	763.337	0.535033	0.141348	0.956192	0.019455
ENSG00000172824	CES4A	carboxylesterase 4A [Source:HGNC Symbol;Acc:HGNC:26741]	98.7569	65.8696	0.581818	0.14142	0.956192	0.019455
ENSG00000218891	ZNF579	zinc finger protein 579 [Source:HGNC Symbol;Acc:HGNC:26646]	551.412	388.837	0.502739	0.141452	0.956192	0.019455
ENSG00000158793	NIT1	nitrilase 1 [Source:HGNC Symbol;Acc:HGNC:7828]	405.021	293.965	0.463417	0.141538	0.956192	0.019455
ENSG00000231672	DIRC3	disrupted in renal carcinoma 3 [Source:HGNC Symbol;Acc:HGNC:17805]	11.0744	4.06214	1.45378	0.141577	1	0
ENSG00000154096	THY1	Thy-1 cell surface antigen [Source:HGNC Symbol;Acc:HGNC:11801]	21868.1	16311.9	0.422918	0.141642	0.956192	0.019455
ENSG00000161671	EMC10	ER membrane protein complex subunit 10 [Source:HGNC Symbol;Acc:HGNC:27609]	2137.48	1516.37	0.495373	0.141644	0.956192	0.019455
ENSG00000240849	TMEM189	transmembrane protein 189 [Source:HGNC Symbol;Acc:HGNC:16735]	814.386	605.096	0.428438	0.141692	0.956192	0.019455
ENSG00000198931	APRT	adenine phosphoribosyltransferase [Source:HGNC Symbol;Acc:HGNC:626]	1834.2	1320.11	0.474278	0.141779	0.956192	0.019455
ENSG00000183087	GAS6	growth arrest specific 6 [Source:HGNC Symbol;Acc:HGNC:4168]	24716	18231.7	0.438988	0.141854	0.956192	0.019455
ENSG00000130520	LSM4	LSM4 homolog, U6 small nuclear RNA and mRNA degradation associated [Source:HGNC Symbol;Acc:HGNC:17259]	2511.12	1821.62	0.462841	0.142474	0.956192	0.019455
ENSG00000172354	GNB2	G protein subunit beta 2 [Source:HGNC Symbol;Acc:HGNC:4398]	6190.54	4566.86	0.438824	0.142587	0.956192	0.019455
ENSG00000179967	PPP1R14BP3	protein phosphatase 1 regulatory inhibitor subunit 14B pseudogene 3 [Source:HGNC Symbol;Acc:HGNC:16330]	28.3219	15.9837	0.837937	0.142757	0.956192	0.019455
ENSG00000173928	SWSAP1	SWIM-type zinc finger 7 associated protein 1 [Source:HGNC Symbol;Acc:HGNC:26638]	27.2641	14.1378	0.950531	0.142804	0.956192	0.019455
ENSG00000115129	TP53I3	tumor protein p53 inducible protein 3 [Source:HGNC Symbol;Acc:HGNC:19373]	1064.52	785.537	0.437689	0.142844	0.956192	0.019455
ENSG00000174080	CTSF	cathepsin F [Source:HGNC Symbol;Acc:HGNC:2531]	2385.48	1751.6	0.445795	0.143127	0.956192	0.019455
ENSG00000116584	ARHGEF2	Rho/Rac guanine nucleotide exchange factor 2 [Source:HGNC Symbol;Acc:HGNC:682]	3400.32	2565.21	0.40641	0.143271	0.956192	0.019455
ENSG00000258056	RP11-644F5.11		92.6519	62.8012	0.559077	0.143439	0.956192	0.019455
ENSG00000149541	B3GAT3	beta-1,3-glucuronyltransferase 3 [Source:HGNC Symbol;Acc:HGNC:923]	989.18	713.569	0.471377	0.143446	0.956192	0.019455
ENSG00000237380	HOXD-AS2	HOXD cluster antisense RNA 2 [Source:HGNC Symbol;Acc:HGNC:43756]	37.844	19.9195	0.917867	0.143485	0.956192	0.019455
ENSG00000175505	CLCF1	cardiotrophin like cytokine factor 1 [Source:HGNC Symbol;Acc:HGNC:17412]	511.27	371.219	0.463632	0.143528	0.956192	0.019455
ENSG00000102096	PIM2	Pim-2 proto-oncogene, serine/threonine kinase [Source:HGNC Symbol;Acc:HGNC:8987]	76.3816	47.9557	0.664974	0.143673	0.956192	0.019455
ENSG00000157657	ZNF618	zinc finger protein 618 [Source:HGNC Symbol;Acc:HGNC:29416]	1089.69	809.649	0.427591	0.143932	0.956192	0.019455
ENSG00000078487	ZCWPW1	zinc finger CW-type and PWWP domain containing 1 [Source:HGNC Symbol;Acc:HGNC:23486]	100.303	69.0981	0.539641	0.144222	0.956192	0.019455
ENSG00000108523	RNF167	ring finger protein 167 [Source:HGNC Symbol;Acc:HGNC:24544]	1898.18	1441.73	0.39656	0.144256	0.956192	0.019455
ENSG00000144524	COPS7B	COP9 signalosome subunit 7B [Source:HGNC Symbol;Acc:HGNC:16760]	537.514	407.2	0.401645	0.144321	0.956192	0.019455
ENSG00000264918	AC005229.1	NA	8.8523	2.82029	1.64075	0.14451	1	0
ENSG00000237037	NDUFA6-AS1	NDUFA6 antisense RNA 1 (head to head) [Source:HGNC Symbol;Acc:HGNC:45273]	63.0278	38.3969	0.702548	0.144896	0.956192	0.019455
ENSG00000168096	ANKS3	ankyrin repeat and sterile alpha motif domain containing 3 [Source:HGNC Symbol;Acc:HGNC:29422]	401.468	293.707	0.44989	0.145015	0.956192	0.019455
ENSG00000148291	SURF2	surfeit 2 [Source:HGNC Symbol;Acc:HGNC:11475]	258.901	178.522	0.534681	0.145061	0.956192	0.019455
ENSG00000091831	ESR1	estrogen receptor 1 [Source:HGNC Symbol;Acc:HGNC:3467]	168.797	122.03	0.470639	0.145103	0.956192	0.019455
ENSG00000104951	IL4I1	interleukin 4 induced 1 [Source:HGNC Symbol;Acc:HGNC:19094]	38.2877	21.1832	0.848103	0.145183	0.956192	0.019455
ENSG00000149761	NUDT22	nudix hydrolase 22 [Source:HGNC Symbol;Acc:HGNC:28189]	701.52	489.276	0.518803	0.1453	0.956192	0.019455
ENSG00000137463	MGARP	mitochondria localized glutamic acid rich protein [Source:HGNC Symbol;Acc:HGNC:29969]	77.2608	50.2279	0.637205	0.14532	0.956192	0.019455
ENSG00000104870	FCGRT	Fc fragment of IgG receptor and transporter [Source:HGNC Symbol;Acc:HGNC:3621]	2449.55	1741.88	0.491997	0.145349	0.956192	0.019455
ENSG00000094631	HDAC6	histone deacetylase 6 [Source:HGNC Symbol;Acc:HGNC:14064]	825.335	622.79	0.406261	0.145375	0.956192	0.019455
ENSG00000162407	PPAP2B	phospholipid phosphatase 3 [Source:HGNC Symbol;Acc:HGNC:9229]	29313.5	22842.6	0.359862	0.145517	0.956192	0.019455
ENSG00000125447	GGA3	golgi associated, gamma adaptin ear containing, ARF binding protein 3 [Source:HGNC Symbol;Acc:HGNC:17079]	935.137	699.322	0.418726	0.145667	0.956192	0.019455
ENSG00000139194	RBP5	retinol binding protein 5 [Source:HGNC Symbol;Acc:HGNC:15847]	58.3015	35.4446	0.705684	0.145846	0.956192	0.019455
ENSG00000203722	RAET1G	retinoic acid early transcript 1G [Source:HGNC Symbol;Acc:HGNC:16795]	153.891	106.992	0.522214	0.145865	0.956192	0.019455
ENSG00000169136	ATF5	activating transcription factor 5 [Source:HGNC Symbol;Acc:HGNC:790]	1958.7	1464.59	0.419263	0.145901	0.956192	0.019455
ENSG00000173846	PLK3	polo like kinase 3 [Source:HGNC Symbol;Acc:HGNC:2154]	597.651	441.918	0.435912	0.146225	0.956192	0.019455
ENSG00000215788	TNFRSF25	TNF receptor superfamily member 25 [Source:HGNC Symbol;Acc:HGNC:11910]	109.549	73.0068	0.579907	0.146288	0.956192	0.019455
ENSG00000161692	DBF4B	DBF4 zinc finger B [Source:HGNC Symbol;Acc:HGNC:17883]	330.027	242.684	0.44476	0.146326	0.956192	0.019455
ENSG00000145050	MANF	mesencephalic astrocyte derived neurotrophic factor [Source:HGNC Symbol;Acc:HGNC:15461]	1400.31	1064.7	0.395544	0.146334	0.956192	0.019455
ENSG00000168286	THAP11	THAP domain containing 11 [Source:HGNC Symbol;Acc:HGNC:23194]	535.302	393.291	0.444392	0.146539	0.956192	0.019455
ENSG00000136630	HLX	H2.0 like homeobox [Source:HGNC Symbol;Acc:HGNC:4978]	178.638	123.929	0.526162	0.146563	0.956192	0.019455
ENSG00000162836	ACP6	acid phosphatase 6, lysophosphatidic [Source:HGNC Symbol;Acc:HGNC:29609]	92.1394	61.7899	0.574555	0.146809	0.956192	0.019455
ENSG00000247735	CTD-2574D22.2		42.1436	25.1285	0.731242	0.146846	0.956192	0.019455
ENSG00000203760	CENPW	centromere protein W [Source:HGNC Symbol;Acc:HGNC:21488]	184.727	128.49	0.529058	0.146871	0.956192	0.019455
ENSG00000118162	KPTN	kaptin, actin binding protein [Source:HGNC Symbol;Acc:HGNC:6404]	248.818	176.368	0.495803	0.146908	0.956192	0.019455
ENSG00000127191	TRAF2	TNF receptor associated factor 2 [Source:HGNC Symbol;Acc:HGNC:12032]	429.478	316.457	0.441121	0.147017	0.956192	0.019455
ENSG00000137752	CASP1	caspase 1 [Source:HGNC Symbol;Acc:HGNC:1499]	46.9964	25.7439	0.872939	0.14711	0.956192	0.019455
ENSG00000184557	SOCS3	suppressor of cytokine signaling 3 [Source:HGNC Symbol;Acc:HGNC:19391]	2128.77	1608.96	0.403891	0.147129	0.956192	0.019455
ENSG00000163093	BBS5	Bardet-Biedl syndrome 5 [Source:HGNC Symbol;Acc:HGNC:970]	293.627	210.786	0.476432	0.147131	0.956192	0.019455
ENSG00000087245	MMP2	matrix metallopeptidase 2 [Source:HGNC Symbol;Acc:HGNC:7166]	163696	123388	0.407818	0.147396	0.956192	0.019455
ENSG00000128626	MRPS12	mitochondrial ribosomal protein S12 [Source:HGNC Symbol;Acc:HGNC:10380]	726.217	520.728	0.479237	0.147425	0.956192	0.019455
ENSG00000116717	GADD45A	growth arrest and DNA damage inducible alpha [Source:HGNC Symbol;Acc:HGNC:4095]	1314.14	988.269	0.411231	0.14756	0.956192	0.019455
ENSG00000184857	TMEM186	transmembrane protein 186 [Source:HGNC Symbol;Acc:HGNC:24530]	135.956	94.9167	0.51859	0.147737	0.956192	0.019455
ENSG00000143819	EPHX1	epoxide hydrolase 1 [Source:HGNC Symbol;Acc:HGNC:3401]	4667.8	3534.12	0.401314	0.147737	0.956192	0.019455
ENSG00000264063	MIR3687	microRNA 3687-2 [Source:HGNC Symbol;Acc:HGNC:50835]	48.5431	26.3639	0.886101	0.148001	0.956192	0.019455
ENSG00000168056	LTBP3	latent transforming growth factor beta binding protein 3 [Source:HGNC Symbol;Acc:HGNC:6716]	6752.85	4970.73	0.441989	0.14809	0.956192	0.019455
ENSG00000168394	TAP1	transporter 1, ATP binding cassette subfamily B member [Source:HGNC Symbol;Acc:HGNC:43]	1449.61	1077.51	0.427522	0.148098	0.956192	0.019455
ENSG00000105699	LSR	lipolysis stimulated lipoprotein receptor [Source:HGNC Symbol;Acc:HGNC:29572]	59.8174	39.1008	0.615062	0.148176	0.956192	0.019455
ENSG00000112679	DUSP22	dual specificity phosphatase 22 [Source:HGNC Symbol;Acc:HGNC:16077]	484.227	368.209	0.394502	0.148288	0.956192	0.019455
ENSG00000162804	SNED1	sushi, nidogen and EGF like domains 1 [Source:HGNC Symbol;Acc:HGNC:24696]	5053.21	3826.12	0.401236	0.148393	0.956192	0.019455
ENSG00000006062	MAP3K14	mitogen-activated protein kinase kinase kinase 14 [Source:HGNC Symbol;Acc:HGNC:6853]	584.582	424.985	0.459403	0.148522	0.956192	0.019455
ENSG00000188153	COL4A5	collagen type IV alpha 5 chain [Source:HGNC Symbol;Acc:HGNC:2207]	85.9107	57.5339	0.581994	0.148657	0.956192	0.019455
ENSG00000142687	KIAA0319L	KIAA0319 like [Source:HGNC Symbol;Acc:HGNC:30071]	1771.82	1362.44	0.378641	0.148658	0.956192	0.019455
ENSG00000121898	CPXM2	carboxypeptidase X, M14 family member 2 [Source:HGNC Symbol;Acc:HGNC:26977]	158.379	115.037	0.463326	0.148708	0.956192	0.019455
ENSG00000170545	SMAGP	small cell adhesion glycoprotein [Source:HGNC Symbol;Acc:HGNC:26918]	352.134	262.842	0.424295	0.148769	0.956192	0.019455
ENSG00000225614	ZNF469	zinc finger protein 469 [Source:HGNC Symbol;Acc:HGNC:23216]	3174.79	2214.86	0.519105	0.149	0.956192	0.019455
ENSG00000157613	CREB3L1	cAMP responsive element binding protein 3 like 1 [Source:HGNC Symbol;Acc:HGNC:18856]	4541.73	3399.06	0.418028	0.149032	0.956192	0.019455
ENSG00000109065	NAT9	N-acetyltransferase 9 (putative) [Source:HGNC Symbol;Acc:HGNC:23133]	470.765	336.141	0.486877	0.149094	0.956192	0.019455
ENSG00000162496	DHRS3	dehydrogenase/reductase 3 [Source:HGNC Symbol;Acc:HGNC:17693]	1112.11	821.068	0.43692	0.149129	0.956192	0.019455
ENSG00000169598	DFFB	DNA fragmentation factor subunit beta [Source:HGNC Symbol;Acc:HGNC:2773]	100.704	67.2343	0.580657	0.149269	0.956192	0.019455
ENSG00000185339	TCN2	transcobalamin 2 [Source:HGNC Symbol;Acc:HGNC:11653]	317.998	226.518	0.49162	0.149396	0.956192	0.019455
ENSG00000170892	TSEN34	tRNA splicing endonuclease subunit 34 [Source:HGNC Symbol;Acc:HGNC:15506]	1123.49	820.215	0.454284	0.149519	0.956192	0.019455
ENSG00000111728	ST8SIA1	ST8 alpha-N-acetyl-neuraminide alpha-2,8-sialyltransferase 1 [Source:HGNC Symbol;Acc:HGNC:10869]	352.785	266.553	0.40412	0.149552	0.956192	0.019455
ENSG00000167930	ITFG3	family with sequence similarity 234 member A [Source:HGNC Symbol;Acc:HGNC:14163]	1872.09	1362.94	0.457773	0.149671	0.956192	0.019455
ENSG00000126903	SLC10A3	solute carrier family 10 member 3 [Source:HGNC Symbol;Acc:HGNC:22979]	1688.44	1238.18	0.447066	0.149694	0.956192	0.019455
ENSG00000003147	ICA1	islet cell autoantigen 1 [Source:HGNC Symbol;Acc:HGNC:5343]	12.2133	3.8831	1.62457	0.149893	1	0
ENSG00000158805	ZNF276	zinc finger protein 276 [Source:HGNC Symbol;Acc:HGNC:23330]	294.86	205.721	0.516857	0.14994	0.956192	0.019455
ENSG00000124749	COL21A1	collagen type XXI alpha 1 chain [Source:HGNC Symbol;Acc:HGNC:17025]	65.7145	43.6103	0.597922	0.150243	0.956192	0.019455
ENSG00000162231	NXF1	nuclear RNA export factor 1 [Source:HGNC Symbol;Acc:HGNC:8071]	906.348	665.661	0.446628	0.15037	0.956192	0.019455
ENSG00000196976	LAGE3	L antigen family member 3 [Source:HGNC Symbol;Acc:HGNC:26058]	605.24	396.972	0.607488	0.150458	0.956192	0.019455
ENSG00000063241	ISOC2	isochorismatase domain containing 2 [Source:HGNC Symbol;Acc:HGNC:26278]	1454.73	1040.05	0.483543	0.150669	0.956192	0.019455
ENSG00000189129	PLAC9	placenta specific 9 [Source:HGNC Symbol;Acc:HGNC:19255]	1173.12	824.556	0.508569	0.150946	0.956192	0.019455
ENSG00000077044	DGKD	diacylglycerol kinase delta [Source:HGNC Symbol;Acc:HGNC:2851]	435.099	310.504	0.485107	0.151107	0.956192	0.019455
ENSG00000099860	GADD45B	growth arrest and DNA damage inducible beta [Source:HGNC Symbol;Acc:HGNC:4096]	670.909	486.158	0.465466	0.151431	0.956192	0.019455
ENSG00000185633	NDUFA4L2	NDUFA4, mitochondrial complex associated like 2 [Source:HGNC Symbol;Acc:HGNC:29836]	2425.99	1771.25	0.453971	0.151489	0.956192	0.019455
ENSG00000229273	RP11-104G3.2		82.1297	54.8292	0.585396	0.151551	0.956192	0.019455
ENSG00000178734	C13orf45	LMO7 downstream neighbor [Source:HGNC Symbol;Acc:HGNC:44370]	6.67945	1.89866	1.8082	0.151618	1	0
ENSG00000118557	PMFBP1	polyamine modulated factor 1 binding protein 1 [Source:HGNC Symbol;Acc:HGNC:17728]	12.0136	3.94806	1.61894	0.151685	1	0
ENSG00000187840	EIF4EBP1	eukaryotic translation initiation factor 4E binding protein 1 [Source:HGNC Symbol;Acc:HGNC:3288]	2007.7	1472.76	0.446815	0.151703	0.956192	0.019455
ENSG00000100058	CRYBB2P1	crystallin beta B2 pseudogene 1 [Source:HGNC Symbol;Acc:HGNC:2399]	202.227	146.111	0.467937	0.151892	0.956192	0.019455
ENSG00000065357	DGKA	diacylglycerol kinase alpha [Source:HGNC Symbol;Acc:HGNC:2849]	994.363	762.886	0.383387	0.152486	0.956192	0.019455
ENSG00000246922	UBAP1L	ubiquitin associated protein 1 like [Source:HGNC Symbol;Acc:HGNC:40028]	41.1295	25.0476	0.710227	0.1525	0.956192	0.019455
ENSG00000184428	TOP1MT	topoisomerase (DNA) I, mitochondrial [Source:HGNC Symbol;Acc:HGNC:29787]	257.603	182.756	0.491708	0.152894	0.956192	0.019455
ENSG00000173272	MZT2A	mitotic spindle organizing protein 2A [Source:HGNC Symbol;Acc:HGNC:33187]	793.251	550.773	0.525316	0.152918	0.956192	0.019455
ENSG00000270012	LL0XNC01-7P3.1		12.3765	4.58698	1.40858	0.152966	1	0
ENSG00000227232	WASH7P	WAS protein family homolog 7 pseudogene [Source:HGNC Symbol;Acc:HGNC:38034]	145.296	103.841	0.482821	0.153033	0.956192	0.019455
ENSG00000196123	KIAA0895L	KIAA0895 like [Source:HGNC Symbol;Acc:HGNC:34408]	252.774	182.568	0.469629	0.153085	0.956192	0.019455
ENSG00000067836	ROGDI	rogdi homolog [Source:HGNC Symbol;Acc:HGNC:29478]	445.99	326.892	0.446857	0.153103	0.956192	0.019455
ENSG00000011143	MKS1	Meckel syndrome, type 1 [Source:HGNC Symbol;Acc:HGNC:7121]	131.332	90.2212	0.548328	0.153123	0.956192	0.019455
ENSG00000230359	TPI1P2	triosephosphate isomerase 1 pseudogene 2 [Source:HGNC Symbol;Acc:HGNC:38069]	27.232	13.1295	1.05028	0.153264	0.956192	0.019455
ENSG00000133247	SUV420H2	lysine methyltransferase 5C [Source:HGNC Symbol;Acc:HGNC:28405]	115.698	78.755	0.559537	0.153322	0.956192	0.019455
ENSG00000130005	GAMT	guanidinoacetate N-methyltransferase [Source:HGNC Symbol;Acc:HGNC:4136]	1023.75	731.898	0.483353	0.153436	0.956192	0.019455
ENSG00000140044	JDP2	Jun dimerization protein 2 [Source:HGNC Symbol;Acc:HGNC:17546]	2009.75	1416.79	0.503785	0.153483	0.956192	0.019455
ENSG00000140545	MFGE8	milk fat globule-EGF factor 8 protein [Source:HGNC Symbol;Acc:HGNC:7036]	7030.77	5281.51	0.412809	0.153564	0.956192	0.019455
ENSG00000260518	BMS1P8	BMS1, ribosome biogenesis factor pseudogene 8 [Source:HGNC Symbol;Acc:HGNC:49152]	7.23644	1.85161	1.93147	0.153664	1	0
ENSG00000093010	COMT	catechol-O-methyltransferase [Source:HGNC Symbol;Acc:HGNC:2228]	3414.4	2478.41	0.462125	0.153948	0.956192	0.019455
ENSG00000120913	PDLIM2	PDZ and LIM domain 2 [Source:HGNC Symbol;Acc:HGNC:13992]	976.646	683.045	0.515262	0.154193	0.956192	0.019455
ENSG00000073050	XRCC1	X-ray repair cross complementing 1 [Source:HGNC Symbol;Acc:HGNC:12828]	509.84	370.507	0.459792	0.154303	0.956192	0.019455
ENSG00000088305	DNMT3B	DNA methyltransferase 3 beta [Source:HGNC Symbol;Acc:HGNC:2979]	97.836	67.343	0.544351	0.154317	0.956192	0.019455
ENSG00000196083	IL1RAP	interleukin 1 receptor accessory protein [Source:HGNC Symbol;Acc:HGNC:5995]	465.517	329.758	0.49931	0.154611	0.956192	0.019455
ENSG00000080573	COL5A3	collagen type V alpha 3 chain [Source:HGNC Symbol;Acc:HGNC:14864]	5268.59	3824.9	0.461785	0.154685	0.956192	0.019455
ENSG00000179262	RAD23A	RAD23 homolog A, nucleotide excision repair protein [Source:HGNC Symbol;Acc:HGNC:9812]	3079.16	2313.51	0.412387	0.154748	0.956192	0.019455
ENSG00000248932	RP11-319G6.1		18.2368	8.72448	1.06889	0.154766	0.956192	0.019455
ENSG00000165661	QSOX2	quiescin sulfhydryl oxidase 2 [Source:HGNC Symbol;Acc:HGNC:30249]	958.441	726.737	0.398508	0.154888	0.956192	0.019455
ENSG00000133315	MACROD1	MACRO domain containing 1 [Source:HGNC Symbol;Acc:HGNC:29598]	339.959	239.297	0.5043	0.154936	0.956192	0.019455
ENSG00000130204	TOMM40	translocase of outer mitochondrial membrane 40 [Source:HGNC Symbol;Acc:HGNC:18001]	2196.22	1584.3	0.470778	0.154979	0.956192	0.019455
ENSG00000179335	CLK3	CDC like kinase 3 [Source:HGNC Symbol;Acc:HGNC:2071]	707.85	532.352	0.41117	0.155049	0.956192	0.019455
ENSG00000198846	TOX	thymocyte selection associated high mobility group box [Source:HGNC Symbol;Acc:HGNC:18988]	24.5339	12.5936	0.954285	0.155225	0.956192	0.019455
ENSG00000248323	LUCAT1	lung cancer associated transcript 1 (non-protein coding) [Source:HGNC Symbol;Acc:HGNC:48498]	21.0282	10.1171	1.06649	0.155372	0.956192	0.019455
ENSG00000168026	TTC21A	tetratricopeptide repeat domain 21A [Source:HGNC Symbol;Acc:HGNC:30761]	47.3222	30.003	0.664545	0.155672	0.956192	0.019455
ENSG00000182310	SPACA6P	sperm acrosome associated 6 [Source:HGNC Symbol;Acc:HGNC:27113]	64.3934	41.9342	0.623808	0.155826	0.956192	0.019455
ENSG00000100239	PPP6R2	protein phosphatase 6 regulatory subunit 2 [Source:HGNC Symbol;Acc:HGNC:19253]	2077.92	1542.34	0.42969	0.155857	0.956192	0.019455
ENSG00000261801	LOXL1-AS1	LOXL1 antisense RNA 1 [Source:HGNC Symbol;Acc:HGNC:44169]	933.786	718.13	0.379334	0.155871	0.956192	0.019455
ENSG00000105072	C19orf44	chromosome 19 open reading frame 44 [Source:HGNC Symbol;Acc:HGNC:26141]	112.349	77.7413	0.533613	0.156167	0.956192	0.019455
ENSG00000177426	TGIF1	TGFB induced factor homeobox 1 [Source:HGNC Symbol;Acc:HGNC:11776]	1071.52	820.122	0.386504	0.156206	0.956192	0.019455
ENSG00000168961	LGALS9	galectin 9 [Source:HGNC Symbol;Acc:HGNC:6570]	8.05071	2.42828	1.69133	0.156231	1	0
ENSG00000226085	UQCRFS1P1	ubiquinol-cytochrome c reductase, Rieske iron-sulfur polypeptide 1 pseudogene 1 [Source:HGNC Symbol;Acc:HGNC:12588]	133.9	86.9639	0.615335	0.156251	0.956192	0.019455
ENSG00000070610	GBA2	glucosylceramidase beta 2 [Source:HGNC Symbol;Acc:HGNC:18986]	899.579	676.892	0.410579	0.156538	0.956192	0.019455
ENSG00000196810	CTBP1-AS2	CTBP1 antisense RNA 2 (head to head) [Source:HGNC Symbol;Acc:HGNC:28307]	597.581	441.182	0.437592	0.156583	0.956192	0.019455
ENSG00000173457	PPP1R14B	protein phosphatase 1 regulatory inhibitor subunit 14B [Source:HGNC Symbol;Acc:HGNC:9057]	9307.49	6742.08	0.465117	0.156922	0.956192	0.019455
ENSG00000148341	SH3GLB2	SH3 domain containing GRB2 like, endophilin B2 [Source:HGNC Symbol;Acc:HGNC:10834]	1287.52	932.342	0.465724	0.157068	0.956192	0.019455
ENSG00000089693	MLF2	myeloid leukemia factor 2 [Source:HGNC Symbol;Acc:HGNC:7126]	3620.59	2712.84	0.416278	0.157449	0.956192	0.019455
ENSG00000122140	MRPS2	mitochondrial ribosomal protein S2 [Source:HGNC Symbol;Acc:HGNC:14495]	719.992	520.087	0.468338	0.157507	0.956192	0.019455
ENSG00000204348	DXO	decapping exoribonuclease [Source:HGNC Symbol;Acc:HGNC:2992]	271.162	195.398	0.473022	0.157558	0.956192	0.019455
ENSG00000107833	NPM3	nucleophosmin/nucleoplasmin 3 [Source:HGNC Symbol;Acc:HGNC:7931]	650.502	466.111	0.479113	0.157751	0.956192	0.019455
ENSG00000100342	APOL1	apolipoprotein L1 [Source:HGNC Symbol;Acc:HGNC:618]	745.832	564.009	0.403076	0.157839	0.956192	0.019455
ENSG00000213638	ADAT3	adenosine deaminase, tRNA specific 3 [Source:HGNC Symbol;Acc:HGNC:25151]	67.1232	43.14	0.646119	0.157967	0.956192	0.019455
ENSG00000171840	NINJ2	ninjurin 2 [Source:HGNC Symbol;Acc:HGNC:7825]	90.7136	56.7483	0.676139	0.158002	0.956192	0.019455
ENSG00000131148	EMC8	ER membrane protein complex subunit 8 [Source:HGNC Symbol;Acc:HGNC:7864]	711.579	540.961	0.395549	0.158021	0.956192	0.019455
ENSG00000258130	RP11-347C12.3		43.2651	23.6151	0.873047	0.158166	0.956192	0.019455
ENSG00000101189	MRGBP	MRG domain binding protein [Source:HGNC Symbol;Acc:HGNC:15866]	642.306	480.349	0.418049	0.15833	0.956192	0.019455
ENSG00000167578	RAB4B	RAB4B, member RAS oncogene family [Source:HGNC Symbol;Acc:HGNC:9782]	60.1618	38.4835	0.639738	0.158343	0.956192	0.019455
ENSG00000005189	AC004381.6	RNA exonuclease 5 [Source:HGNC Symbol;Acc:HGNC:24661]	257.257	191.994	0.426009	0.158355	0.956192	0.019455
ENSG00000085871	MGST2	microsomal glutathione S-transferase 2 [Source:HGNC Symbol;Acc:HGNC:7063]	162.5	115.117	0.500604	0.158366	0.956192	0.019455
ENSG00000108639	SYNGR2	synaptogyrin 2 [Source:HGNC Symbol;Acc:HGNC:11499]	172.114	118.982	0.528651	0.158429	0.956192	0.019455
ENSG00000249915	PDCD6	programmed cell death 6 [Source:HGNC Symbol;Acc:HGNC:8765]	1164.69	885.826	0.395713	0.158715	0.956192	0.019455
ENSG00000188878	FBF1	Fas binding factor 1 [Source:HGNC Symbol;Acc:HGNC:24674]	134.608	92.9311	0.528416	0.158756	0.956192	0.019455
ENSG00000099624	ATP5D	ATP synthase, H+ transporting, mitochondrial F1 complex, delta subunit [Source:HGNC Symbol;Acc:HGNC:837]	1743.66	1249.53	0.4805	0.158842	0.956192	0.019455
ENSG00000135722	FBXL8	F-box and leucine rich repeat protein 8 [Source:HGNC Symbol;Acc:HGNC:17875]	112.517	78.3527	0.520198	0.159179	0.956192	0.019455
ENSG00000138073	PREB	prolactin regulatory element binding [Source:HGNC Symbol;Acc:HGNC:9356]	1409.61	1029.05	0.453783	0.159225	0.956192	0.019455
ENSG00000144648	ACKR2	atypical chemokine receptor 2 [Source:HGNC Symbol;Acc:HGNC:1565]	16.859	7.6748	1.13834	0.159229	0.956192	0.019455
ENSG00000227438	AP001471.1		12.1889	5.28523	1.22555	0.159403	1	0
ENSG00000101255	TRIB3	tribbles pseudokinase 3 [Source:HGNC Symbol;Acc:HGNC:16228]	1020.14	770.712	0.404366	0.15972	0.956192	0.019455
ENSG00000139899	CBLN3	cerebellin 3 precursor [Source:HGNC Symbol;Acc:HGNC:20146]	137.485	98.0711	0.493672	0.159842	0.956192	0.019455
ENSG00000197119	SLC25A29	solute carrier family 25 member 29 [Source:HGNC Symbol;Acc:HGNC:20116]	358.334	263.832	0.440921	0.159852	0.956192	0.019455
ENSG00000170373	CST1	cystatin SN [Source:HGNC Symbol;Acc:HGNC:2473]	10.887	3.84439	1.53072	0.159866	1	0
ENSG00000224531	SMIM13	small integral membrane protein 13 [Source:HGNC Symbol;Acc:HGNC:27356]	440.75	321.427	0.456892	0.159883	0.956192	0.019455
ENSG00000103888	KIAA1199	cell migration inducing hyaluronan binding protein [Source:HGNC Symbol;Acc:HGNC:29213]	23528.9	18127.3	0.376228	0.16005	0.956192	0.019455
ENSG00000243989	ACY1	aminoacylase 1 [Source:HGNC Symbol;Acc:HGNC:177]	28.6223	13.3856	1.09297	0.160054	0.956192	0.019455
ENSG00000152464	RPP38	ribonuclease P/MRP subunit p38 [Source:HGNC Symbol;Acc:HGNC:30329]	160.416	115.402	0.477274	0.160073	0.956192	0.019455
ENSG00000163520	FBLN2	fibulin 2 [Source:HGNC Symbol;Acc:HGNC:3601]	29376.7	22320.2	0.396316	0.160149	0.956192	0.019455
ENSG00000267532	MIR497HG	mir-497-195 cluster host gene [Source:HGNC Symbol;Acc:HGNC:39523]	9.12745	3.184	1.49651	0.160177	1	0
ENSG00000204568	MRPS18B	mitochondrial ribosomal protein S18B [Source:HGNC Symbol;Acc:HGNC:14516]	1022.67	793.846	0.365785	0.160444	0.956192	0.019455
ENSG00000135916	ITM2C	integral membrane protein 2C [Source:HGNC Symbol;Acc:HGNC:6175]	350.049	251.986	0.471343	0.160496	0.956192	0.019455
ENSG00000233799	AC139887.4		7.15558	1.87514	1.9215	0.160538	1	0
ENSG00000145861	C1QTNF2	C1q and TNF related 2 [Source:HGNC Symbol;Acc:HGNC:14325]	72.6202	47.7626	0.605959	0.160617	0.956192	0.019455
ENSG00000174365	SNHG11	small nucleolar RNA host gene 11 [Source:HGNC Symbol;Acc:HGNC:25046]	133.372	90.8347	0.554376	0.160862	0.956192	0.019455
ENSG00000163815	CLEC3B	C-type lectin domain family 3 member B [Source:HGNC Symbol;Acc:HGNC:11891]	863.121	617.925	0.482094	0.160881	0.956192	0.019455
ENSG00000139597	N4BP2L1	NEDD4 binding protein 2 like 1 [Source:HGNC Symbol;Acc:HGNC:25037]	57.6461	37.4326	0.635734	0.161193	0.956192	0.019455
ENSG00000130159	ECSIT	ECSIT signalling integrator [Source:HGNC Symbol;Acc:HGNC:29548]	526.021	384.493	0.449574	0.161349	0.956192	0.019455
ENSG00000110900	TSPAN11	tetraspanin 11 [Source:HGNC Symbol;Acc:HGNC:30795]	449.516	330.168	0.443365	0.161403	0.956192	0.019455
ENSG00000233961	RP11-87H9.2		32.9975	18.0898	0.873521	0.161448	0.956192	0.019455
ENSG00000006282	SPATA20	spermatogenesis associated 20 [Source:HGNC Symbol;Acc:HGNC:26125]	2767.73	2101.47	0.397194	0.161449	0.956192	0.019455
ENSG00000187051	RPS19BP1	ribosomal protein S19 binding protein 1 [Source:HGNC Symbol;Acc:HGNC:28749]	1234.84	902.722	0.451626	0.161521	0.956192	0.019455
ENSG00000125458	NT5C	5', 3'-nucleotidase, cytosolic [Source:HGNC Symbol;Acc:HGNC:17144]	456.536	331.027	0.463539	0.161956	0.956192	0.019455
ENSG00000245532	NEAT1	nuclear paraspeckle assembly transcript 1 (non-protein coding) [Source:HGNC Symbol;Acc:HGNC:30815]	8307.63	6214.68	0.418937	0.16222	0.956192	0.019455
ENSG00000272501	XXbac-BPG299F13.17		32.2473	17.8362	0.85019	0.162258	0.956192	0.019455
ENSG00000258472	RP11-192H23.4		33.705	19.2375	0.801779	0.16231	0.956192	0.019455
ENSG00000089248	ERP29	endoplasmic reticulum protein 29 [Source:HGNC Symbol;Acc:HGNC:13799]	2733.55	2050.91	0.414818	0.16231	0.956192	0.019455
ENSG00000151640	DPYSL4	dihydropyrimidinase like 4 [Source:HGNC Symbol;Acc:HGNC:3016]	281.831	207.801	0.437545	0.162766	0.956192	0.019455
ENSG00000179776	CDH5	cadherin 5 [Source:HGNC Symbol;Acc:HGNC:1764]	37.1925	22.9132	0.698378	0.162799	0.956192	0.019455
ENSG00000167302	ENTHD2	TEPSIN, adaptor related protein complex 4 accessory protein [Source:HGNC Symbol;Acc:HGNC:26458]	152.445	108.901	0.483222	0.162979	0.956192	0.019455
ENSG00000259091	LINC00517	long intergenic non-protein coding RNA 517 [Source:HGNC Symbol;Acc:HGNC:19831]	98.5934	67.2191	0.556489	0.163014	0.956192	0.019455
ENSG00000117984	CTSD	cathepsin D [Source:HGNC Symbol;Acc:HGNC:2529]	9185.11	6870.94	0.418859	0.163028	0.956192	0.019455
ENSG00000117691	NENF	neudesin neurotrophic factor [Source:HGNC Symbol;Acc:HGNC:30384]	1382.41	1005.14	0.459986	0.163172	0.956192	0.019455
ENSG00000139546	TARBP2	TARBP2, RISC loading complex RNA binding subunit [Source:HGNC Symbol;Acc:HGNC:11569]	750.973	554.64	0.436364	0.163281	0.956192	0.019455
ENSG00000204713	TRIM27	tripartite motif containing 27 [Source:HGNC Symbol;Acc:HGNC:9975]	1595.7	1221.86	0.385072	0.163544	0.956192	0.019455
ENSG00000073169	SELO	selenoprotein O [Source:HGNC Symbol;Acc:HGNC:30395]	627.925	456.272	0.459744	0.163716	0.956192	0.019455
ENSG00000132406	TMEM128	transmembrane protein 128 [Source:HGNC Symbol;Acc:HGNC:28201]	378.04	278.239	0.445253	0.163729	0.956192	0.019455
ENSG00000160888	IER2	immediate early response 2 [Source:HGNC Symbol;Acc:HGNC:28871]	442.397	327.756	0.434034	0.163745	0.956192	0.019455
ENSG00000167074	TEF	TEF, PAR bZIP transcription factor [Source:HGNC Symbol;Acc:HGNC:11722]	1754.28	1311.2	0.419366	0.163827	0.956192	0.019455
ENSG00000233198	RNF224	ring finger protein 224 [Source:HGNC Symbol;Acc:HGNC:41912]	21.0476	9.94195	1.09384	0.163836	0.956192	0.019455
ENSG00000076928	ARHGEF1	Rho guanine nucleotide exchange factor 1 [Source:HGNC Symbol;Acc:HGNC:681]	2274.72	1705.66	0.41512	0.164157	0.956192	0.019455
ENSG00000196155	PLEKHG4	pleckstrin homology and RhoGEF domain containing G4 [Source:HGNC Symbol;Acc:HGNC:24501]	1072.47	815.845	0.394344	0.164171	0.956192	0.019455
ENSG00000269899	RP11-589N15.2		14.1673	5.56044	1.33476	0.164175	1	0
ENSG00000176046	NUPR1	nuclear protein 1, transcriptional regulator [Source:HGNC Symbol;Acc:HGNC:29990]	2721.71	2032.79	0.42113	0.164335	0.956192	0.019455
ENSG00000120885	CLU	clusterin [Source:HGNC Symbol;Acc:HGNC:2095]	9388.15	6992.77	0.425148	0.164336	0.956192	0.019455
ENSG00000204316	MRPL38	mitochondrial ribosomal protein L38 [Source:HGNC Symbol;Acc:HGNC:14033]	83.3616	52.1131	0.669438	0.164402	0.956192	0.019455
ENSG00000271843	RP11-245J9.5		7.33066	2.23884	1.68599	0.164659	1	0
ENSG00000261221	ZNF865	zinc finger protein 865 [Source:HGNC Symbol;Acc:HGNC:38705]	641.296	476.74	0.426571	0.164863	0.956192	0.019455
ENSG00000176978	DPP7	dipeptidyl peptidase 7 [Source:HGNC Symbol;Acc:HGNC:14892]	3753.37	2832.41	0.406044	0.164903	0.956192	0.019455
ENSG00000136840	ST6GALNAC4	ST6 N-acetylgalactosaminide alpha-2,6-sialyltransferase 4 [Source:HGNC Symbol;Acc:HGNC:17846]	2438.19	1787.13	0.447872	0.165029	0.956192	0.019455
ENSG00000159239	C2orf81		188.108	134.897	0.476521	0.165152	0.956192	0.019455
ENSG00000167747	C19orf48	chromosome 19 open reading frame 48 [Source:HGNC Symbol;Acc:HGNC:29667]	883.828	683.112	0.371993	0.165152	0.956192	0.019455
ENSG00000167705	RILP	Rab interacting lysosomal protein [Source:HGNC Symbol;Acc:HGNC:30266]	259.895	174.904	0.568131	0.165312	0.956192	0.019455
ENSG00000076248	UNG	uracil DNA glycosylase [Source:HGNC Symbol;Acc:HGNC:12572]	866.193	670.438	0.369971	0.165456	0.956192	0.019455
ENSG00000261513	RP11-432I5.8		11.3622	4.21287	1.42015	0.16565	1	0
ENSG00000105650	PDE4C	phosphodiesterase 4C [Source:HGNC Symbol;Acc:HGNC:8782]	10.8865	4.42584	1.27858	0.165854	1	0
ENSG00000065268	WDR18	WD repeat domain 18 [Source:HGNC Symbol;Acc:HGNC:17956]	1255.26	913.898	0.457074	0.165857	0.956192	0.019455
ENSG00000203306	AP001007.1	NA	38.2757	22.2058	0.775746	0.166097	0.956192	0.019455
ENSG00000166444	ST5	suppression of tumorigenicity 5 [Source:HGNC Symbol;Acc:HGNC:11350]	1077.36	819.257	0.394613	0.166142	0.956192	0.019455
ENSG00000253878	RP11-347C18.3		34.4622	18.7945	0.854157	0.166162	0.956192	0.019455
ENSG00000255153	TOLLIP-AS1	TOLLIP antisense RNA 1 (head to head) [Source:HGNC Symbol;Acc:HGNC:27403]	20.0146	10.4197	0.96352	0.166393	0.956192	0.019455
ENSG00000174684	B3GNT1	beta-1,4-glucuronyltransferase 1 [Source:HGNC Symbol;Acc:HGNC:15685]	1089.68	820.645	0.40903	0.166436	0.956192	0.019455
ENSG00000122367	LDB3	LIM domain binding 3 [Source:HGNC Symbol;Acc:HGNC:15710]	19.3191	9.61218	0.991162	0.166491	0.956192	0.019455
ENSG00000160200	CBS	cystathionine-beta-synthase [Source:HGNC Symbol;Acc:HGNC:1550]	945.457	709.795	0.412853	0.166566	0.956192	0.019455
ENSG00000253982	CTD-2336O2.1		306.848	219.231	0.482248	0.1666	0.956192	0.019455
ENSG00000122481	RWDD3	RWD domain containing 3 [Source:HGNC Symbol;Acc:HGNC:21393]	61.8134	40.7534	0.591707	0.166665	0.956192	0.019455
ENSG00000118804	FAM47E-STBD1	starch binding domain 1 [Source:HGNC Symbol;Acc:HGNC:24854]	154.265	100.888	0.60544	0.166727	0.956192	0.019455
ENSG00000165724	ZMYND19	zinc finger MYND-type containing 19 [Source:HGNC Symbol;Acc:HGNC:21146]	847.813	618.233	0.454725	0.166798	0.956192	0.019455
ENSG00000118785	SPP1	secreted phosphoprotein 1 [Source:HGNC Symbol;Acc:HGNC:11255]	20.0397	10.0617	0.993632	0.166838	0.956192	0.019455
ENSG00000122035	RASL11A	RAS like family 11 member A [Source:HGNC Symbol;Acc:HGNC:23802]	74.5787	48.0314	0.628564	0.167059	0.956192	0.019455
ENSG00000161265	U2AF1L4	U2 small nuclear RNA auxiliary factor 1 like 4 [Source:HGNC Symbol;Acc:HGNC:23020]	34.8023	18.8579	0.89216	0.167087	0.956192	0.019455
ENSG00000213930	GALT	galactose-1-phosphate uridylyltransferase [Source:HGNC Symbol;Acc:HGNC:4135]	137.19	96.0556	0.51452	0.167088	0.956192	0.019455
ENSG00000271737	CTB-113I20.2		16.4465	7.73226	1.10751	0.167126	0.956192	0.019455
ENSG00000104368	PLAT	plasminogen activator, tissue type [Source:HGNC Symbol;Acc:HGNC:9051]	3493.27	2632.24	0.40808	0.16714	0.956192	0.019455
ENSG00000183690	EFHC2	EF-hand domain containing 2 [Source:HGNC Symbol;Acc:HGNC:26233]	7.47477	2.26715	1.74122	0.167156	1	0
ENSG00000070814	TCOF1	treacle ribosome biogenesis factor 1 [Source:HGNC Symbol;Acc:HGNC:11654]	2232.45	1646.04	0.439084	0.167338	0.956192	0.019455
ENSG00000110400	PVRL1	nectin cell adhesion molecule 1 [Source:HGNC Symbol;Acc:HGNC:9706]	703.392	518.69	0.438246	0.167417	0.956192	0.019455
ENSG00000165507	C10orf10	chromosome 10 open reading frame 10 [Source:HGNC Symbol;Acc:HGNC:23355]	781.224	587.355	0.411611	0.167443	0.956192	0.019455
ENSG00000232807	RP11-536K7.3		17.3913	7.03879	1.29868	0.1676	0.956192	0.019455
ENSG00000168389	MFSD2A	major facilitator superfamily domain containing 2A [Source:HGNC Symbol;Acc:HGNC:25897]	105.348	71.4475	0.556156	0.167671	0.956192	0.019455
ENSG00000169951	ZNF764	zinc finger protein 764 [Source:HGNC Symbol;Acc:HGNC:28200]	137.001	97.464	0.494132	0.167677	0.956192	0.019455
ENSG00000163191	S100A11	S100 calcium binding protein A11 [Source:HGNC Symbol;Acc:HGNC:10488]	8132.04	5902.64	0.462447	0.167692	0.956192	0.019455
ENSG00000260793	RP5-882C2.2		8.92716	2.79677	1.64766	0.167804	1	0
ENSG00000157593	SLC35B2	solute carrier family 35 member B2 [Source:HGNC Symbol;Acc:HGNC:16872]	3793.12	2870.21	0.402124	0.167908	0.956192	0.019455
ENSG00000170291	ELP5	elongator acetyltransferase complex subunit 5 [Source:HGNC Symbol;Acc:HGNC:30617]	597.308	443.505	0.42961	0.16806	0.956192	0.019455
ENSG00000164112	TMEM155	transmembrane protein 155 [Source:HGNC Symbol;Acc:HGNC:26418]	61.183	39.7995	0.629394	0.168113	0.956192	0.019455
ENSG00000187609	EXD3	exonuclease 3'-5' domain containing 3 [Source:HGNC Symbol;Acc:HGNC:26023]	152.732	104.63	0.543769	0.168173	0.956192	0.019455
ENSG00000186952	TMEM232	transmembrane protein 232 [Source:HGNC Symbol;Acc:HGNC:37270]	18.7928	9.02238	1.02655	0.168197	0.956192	0.019455
ENSG00000236017	ASMTL-AS1	ASMTL antisense RNA 1 [Source:HGNC Symbol;Acc:HGNC:25811]	91.371	58.8699	0.635144	0.1685	0.956192	0.019455
ENSG00000167157	PRRX2	paired related homeobox 2 [Source:HGNC Symbol;Acc:HGNC:21338]	755.945	563.495	0.42332	0.168528	0.956192	0.019455
ENSG00000104221	BRF2	BRF2, RNA polymerase III transcription initiation factor subunit [Source:HGNC Symbol;Acc:HGNC:17298]	192.141	134.069	0.516879	0.168535	0.956192	0.019455
ENSG00000137936	BCAR3	breast cancer anti-estrogen resistance 3 [Source:HGNC Symbol;Acc:HGNC:973]	1887.76	1466.73	0.36409	0.16855	0.956192	0.019455
ENSG00000105258	POLR2I	RNA polymerase II subunit I [Source:HGNC Symbol;Acc:HGNC:9196]	331.127	233.744	0.500263	0.168663	0.956192	0.019455
ENSG00000147382	FAM58A		518.504	384.846	0.429395	0.168724	0.956192	0.019455
ENSG00000091136	LAMB1	laminin subunit beta 1 [Source:HGNC Symbol;Acc:HGNC:6486]	7899.22	6259.59	0.335607	0.16877	0.956192	0.019455
ENSG00000011422	PLAUR	plasminogen activator, urokinase receptor [Source:HGNC Symbol;Acc:HGNC:9053]	1978.83	1517.68	0.383104	0.168859	0.956192	0.019455
ENSG00000166033	HTRA1	HtrA serine peptidase 1 [Source:HGNC Symbol;Acc:HGNC:9476]	17321.5	13217.6	0.390172	0.168925	0.956192	0.019455
ENSG00000099866	MADCAM1	mucosal vascular addressin cell adhesion molecule 1 [Source:HGNC Symbol;Acc:HGNC:6765]	15.6696	7.17077	1.10824	0.168932	0.956192	0.019455
ENSG00000133056	PIK3C2B	phosphatidylinositol-4-phosphate 3-kinase catalytic subunit type 2 beta [Source:HGNC Symbol;Acc:HGNC:8972]	41.7621	26.0868	0.672332	0.169271	0.956192	0.019455
ENSG00000260464	RP4-561L24.3		15.8631	6.67986	1.20625	0.169532	0.956192	0.019455
ENSG00000273382	RP5-1065J22.8		56.2229	35.8047	0.636662	0.169674	0.956192	0.019455
ENSG00000131797	CLUHP3	clustered mitochondria homolog pseudogene 3 [Source:HGNC Symbol;Acc:HGNC:28447]	42.7449	26.8813	0.66582	0.169853	0.956192	0.019455
ENSG00000164379	FOXQ1	forkhead box Q1 [Source:HGNC Symbol;Acc:HGNC:20951]	888.766	673.436	0.39953	0.169947	0.956192	0.019455
ENSG00000101104	PABPC1L	poly(A) binding protein cytoplasmic 1 like [Source:HGNC Symbol;Acc:HGNC:15797]	166.986	117.309	0.516402	0.170082	0.956192	0.019455
ENSG00000142507	PSMB6	proteasome subunit beta 6 [Source:HGNC Symbol;Acc:HGNC:9543]	1975.05	1447.83	0.447741	0.170104	0.956192	0.019455
ENSG00000157557	ETS2	ETS proto-oncogene 2, transcription factor [Source:HGNC Symbol;Acc:HGNC:3489]	440.313	340.058	0.37393	0.170177	0.956192	0.019455
ENSG00000113916	BCL6	B-cell CLL/lymphoma 6 [Source:HGNC Symbol;Acc:HGNC:1001]	663.051	509.235	0.381487	0.170575	0.956192	0.019455
ENSG00000123136	DDX39A	DExD-box helicase 39A [Source:HGNC Symbol;Acc:HGNC:17821]	1756.63	1348.5	0.381331	0.170592	0.956192	0.019455
ENSG00000129696	TTI2	TELO2 interacting protein 2 [Source:HGNC Symbol;Acc:HGNC:26262]	238.109	178.083	0.417753	0.170614	0.956192	0.019455
ENSG00000151117	TMEM86A	transmembrane protein 86A [Source:HGNC Symbol;Acc:HGNC:26890]	25.1786	11.002	1.16702	0.170833	0.956192	0.019455
ENSG00000140181	HERC2P2		847.076	628.716	0.432219	0.170872	0.956192	0.019455
ENSG00000266473	RP11-401F2.3		7.08632	2.23884	1.64135	0.170896	1	0
ENSG00000237659	RNASEH2CP1	ribonuclease H2 subunit C pseudogene 1 [Source:HGNC Symbol;Acc:HGNC:24117]	36.1154	20.8251	0.7823	0.17128	0.956192	0.019455
ENSG00000137440	FGFBP1	fibroblast growth factor binding protein 1 [Source:HGNC Symbol;Acc:HGNC:19695]	29.261	16.1788	0.850467	0.17159	0.956192	0.019455
ENSG00000188015	S100A3	S100 calcium binding protein A3 [Source:HGNC Symbol;Acc:HGNC:10493]	137.477	98.0828	0.487122	0.171988	0.956192	0.019455
ENSG00000105443	CYTH2	cytohesin 2 [Source:HGNC Symbol;Acc:HGNC:9502]	663.82	503.104	0.399591	0.172184	0.956192	0.019455
ENSG00000180901	KCTD2	potassium channel tetramerization domain containing 2 [Source:HGNC Symbol;Acc:HGNC:21294]	1147.01	870.684	0.397198	0.172217	0.956192	0.019455
ENSG00000197562	RAB40C	RAB40C, member RAS oncogene family [Source:HGNC Symbol;Acc:HGNC:18285]	518.907	385.424	0.428686	0.172263	0.956192	0.019455
ENSG00000185033	SEMA4B	semaphorin 4B [Source:HGNC Symbol;Acc:HGNC:10730]	647.378	495.073	0.386727	0.172266	0.956192	0.019455
ENSG00000126254	RBM42	RNA binding motif protein 42 [Source:HGNC Symbol;Acc:HGNC:28117]	1782.17	1330.96	0.421056	0.17229	0.956192	0.019455
ENSG00000099957	P2RX6	purinergic receptor P2X 6 [Source:HGNC Symbol;Acc:HGNC:8538]	9.93505	3.13216	1.61964	0.172293	1	0
ENSG00000161921	CXCL16	C-X-C motif chemokine ligand 16 [Source:HGNC Symbol;Acc:HGNC:16642]	269.655	201.082	0.421841	0.172317	0.956192	0.019455
ENSG00000171425	ZNF581	zinc finger protein 581 [Source:HGNC Symbol;Acc:HGNC:25017]	320.543	235.586	0.440953	0.172335	0.956192	0.019455
ENSG00000064886	CHI3L2	chitinase 3 like 2 [Source:HGNC Symbol;Acc:HGNC:1933]	1096.96	809.879	0.439189	0.173059	0.956192	0.019455
ENSG00000080031	PTPRH	protein tyrosine phosphatase, receptor type H [Source:HGNC Symbol;Acc:HGNC:9672]	193.751	140.508	0.461981	0.173522	0.956192	0.019455
ENSG00000244026	FAM86DP	family with sequence similarity 86 member D, pseudogene [Source:HGNC Symbol;Acc:HGNC:32659]	586.111	443.591	0.401655	0.173564	0.956192	0.019455
ENSG00000257953	RP11-620J15.1		8.41995	2.18222	1.91923	0.173678	1	0
ENSG00000164713	BRI3	brain protein I3 [Source:HGNC Symbol;Acc:HGNC:1109]	3966.4	2903.94	0.449597	0.173959	0.956192	0.019455
ENSG00000244165	P2RY11	purinergic receptor P2Y11 [Source:HGNC Symbol;Acc:HGNC:8540]	74.4221	48.1642	0.620291	0.174056	0.956192	0.019455
ENSG00000185122	HSF1	heat shock transcription factor 1 [Source:HGNC Symbol;Acc:HGNC:5224]	1994.53	1488.01	0.422245	0.174405	0.956192	0.019455
ENSG00000187778	MCRS1	microspherule protein 1 [Source:HGNC Symbol;Acc:HGNC:6960]	1179.36	888.389	0.40846	0.174499	0.956192	0.019455
ENSG00000125845	BMP2	bone morphogenetic protein 2 [Source:HGNC Symbol;Acc:HGNC:1069]	138.403	99.7455	0.47593	0.174628	0.956192	0.019455
ENSG00000149016	TUT1	terminal uridylyl transferase 1, U6 snRNA-specific [Source:HGNC Symbol;Acc:HGNC:26184]	180.297	130.61	0.464258	0.174652	0.956192	0.019455
ENSG00000272690	RP11-803B1.8	long intergenic non-protein coding RNA 2018 [Source:HGNC Symbol;Acc:HGNC:52853]	10.5923	3.51939	1.545	0.174926	1	0
ENSG00000160117	ANKLE1	ankyrin repeat and LEM domain containing 1 [Source:HGNC Symbol;Acc:HGNC:26812]	10.411	4.03383	1.36008	0.17493	1	0
ENSG00000160948	VPS28	VPS28, ESCRT-I subunit [Source:HGNC Symbol;Acc:HGNC:18178]	1391.38	1040.61	0.419217	0.175131	0.956192	0.019455
ENSG00000125734	GPR108	G protein-coupled receptor 108 [Source:HGNC Symbol;Acc:HGNC:17829]	1293.59	969.148	0.415945	0.175185	0.956192	0.019455
ENSG00000142634	EFHD2	EF-hand domain family member D2 [Source:HGNC Symbol;Acc:HGNC:28670]	6759.93	5064.97	0.416299	0.175193	0.956192	0.019455
ENSG00000184903	IMMP2L	inner mitochondrial membrane peptidase subunit 2 [Source:HGNC Symbol;Acc:HGNC:14598]	101.305	71.7742	0.496905	0.175294	0.956192	0.019455
ENSG00000196656	AC004057.1		43.0272	26.0537	0.718788	0.175446	0.956192	0.019455
ENSG00000167393	PPP2R3B	protein phosphatase 2 regulatory subunit B''beta [Source:HGNC Symbol;Acc:HGNC:13417]	412.419	300.602	0.456424	0.175447	0.956192	0.019455
ENSG00000131495	NDUFA2	NADH:ubiquinone oxidoreductase subunit A2 [Source:HGNC Symbol;Acc:HGNC:7685]	447.1	311.271	0.522159	0.175465	0.956192	0.019455
ENSG00000228672	PROB1	proline rich basic protein 1 [Source:HGNC Symbol;Acc:HGNC:41906]	43.0947	22.9032	0.902133	0.175576	0.956192	0.019455
ENSG00000084636	COL16A1	collagen type XVI alpha 1 chain [Source:HGNC Symbol;Acc:HGNC:2193]	5412.15	4095.45	0.402057	0.175961	0.956192	0.019455
ENSG00000152669	CCNO	cyclin O [Source:HGNC Symbol;Acc:HGNC:18576]	102.764	69.6146	0.561784	0.176074	0.956192	0.019455
ENSG00000108784	NAGLU	N-acetyl-alpha-glucosaminidase [Source:HGNC Symbol;Acc:HGNC:7632]	2551.11	1883.36	0.437721	0.17611	0.956192	0.019455
ENSG00000230055	CISD3		1061.34	747.975	0.503935	0.176378	0.956192	0.019455
ENSG00000188573	FBLL1	fibrillarin like 1 [Source:HGNC Symbol;Acc:HGNC:35458]	13.7973	6.08323	1.1728	0.176561	1	0
ENSG00000099956	SMARCB1	SWI/SNF related, matrix associated, actin dependent regulator of chromatin, subfamily b, member 1 [Source:HGNC Symbol;Acc:HGNC:11103]	1043.65	808.723	0.36799	0.176841	0.956192	0.019455
ENSG00000133935	C14orf1	ergosterol biosynthesis 28 homolog [Source:HGNC Symbol;Acc:HGNC:1187]	500.001	378.148	0.402762	0.176842	0.956192	0.019455
ENSG00000173011	TADA2B	transcriptional adaptor 2B [Source:HGNC Symbol;Acc:HGNC:30781]	921.323	692.68	0.410601	0.17688	0.956192	0.019455
ENSG00000256967	RP11-273B20.1		38.8581	23.0679	0.759808	0.176931	0.956192	0.019455
ENSG00000141068	KSR1	kinase suppressor of ras 1 [Source:HGNC Symbol;Acc:HGNC:6465]	220.143	161.33	0.445074	0.17697	0.956192	0.019455
ENSG00000256712	RP11-785H5.2		53.4489	32.1194	0.717088	0.177169	0.956192	0.019455
ENSG00000196576	PLXNB2	plexin B2 [Source:HGNC Symbol;Acc:HGNC:9104]	14024.5	10471.3	0.42144	0.177169	0.956192	0.019455
ENSG00000174917	C19orf70	chromosome 19 open reading frame 70 [Source:HGNC Symbol;Acc:HGNC:33702]	869.969	645.179	0.430418	0.177281	0.956192	0.019455
ENSG00000261040	CTD-2319I12.1	WAP four-disulfide core domain 21, pseudogene [Source:HGNC Symbol;Acc:HGNC:50357]	174.169	116.144	0.59192	0.177312	0.956192	0.019455
ENSG00000141349	G6PC3	glucose-6-phosphatase catalytic subunit 3 [Source:HGNC Symbol;Acc:HGNC:24861]	2299.69	1716.22	0.422225	0.177454	0.956192	0.019455
ENSG00000160932	LY6E	lymphocyte antigen 6 family member E [Source:HGNC Symbol;Acc:HGNC:6727]	3604.57	2684.03	0.425465	0.177471	0.956192	0.019455
ENSG00000135912	TTLL4	tubulin tyrosine ligase like 4 [Source:HGNC Symbol;Acc:HGNC:28976]	463.652	355.743	0.380668	0.177477	0.956192	0.019455
ENSG00000169223	LMAN2	lectin, mannose binding 2 [Source:HGNC Symbol;Acc:HGNC:16986]	5298.88	3956.97	0.421212	0.177623	0.956192	0.019455
ENSG00000111275	ALDH2	aldehyde dehydrogenase 2 family (mitochondrial) [Source:HGNC Symbol;Acc:HGNC:404]	675.29	519.852	0.377341	0.177817	0.956192	0.019455
ENSG00000174547	MRPL11	mitochondrial ribosomal protein L11 [Source:HGNC Symbol;Acc:HGNC:14042]	970.697	719.21	0.431524	0.177836	0.956192	0.019455
ENSG00000240898	RP11-48B14.1		9.87834	3.75027	1.37146	0.177977	1	0
ENSG00000168060	NAALADL1	N-acetylated alpha-linked acidic dipeptidase like 1 [Source:HGNC Symbol;Acc:HGNC:23536]	113.981	76.7811	0.562492	0.178141	0.956192	0.019455
ENSG00000182809	CRIP2	cysteine rich protein 2 [Source:HGNC Symbol;Acc:HGNC:2361]	721.195	524.289	0.459441	0.178292	0.956192	0.019455
ENSG00000130940	CASZ1	castor zinc finger 1 [Source:HGNC Symbol;Acc:HGNC:26002]	7.86923	2.55071	1.60147	0.178598	1	0
ENSG00000178802	MPI	mannose phosphate isomerase [Source:HGNC Symbol;Acc:HGNC:7216]	864.43	643.02	0.42629	0.178598	0.956192	0.019455
ENSG00000099622	CIRBP	cold inducible RNA binding protein [Source:HGNC Symbol;Acc:HGNC:1982]	2665.82	1982.09	0.427642	0.178821	0.956192	0.019455
ENSG00000108641	B9D1	B9 domain containing 1 [Source:HGNC Symbol;Acc:HGNC:24123]	215.086	153.575	0.484354	0.178948	0.956192	0.019455
ENSG00000244187	TMEM141	transmembrane protein 141 [Source:HGNC Symbol;Acc:HGNC:28211]	265.434	183.023	0.534811	0.179055	0.956192	0.019455
ENSG00000236933	RP11-439A17.7		6.62928	1.89866	1.77636	0.179095	1	0
ENSG00000232888	RPS11P5		21.4725	11.1707	0.925243	0.179111	0.956192	0.019455
ENSG00000112578	BYSL	bystin like [Source:HGNC Symbol;Acc:HGNC:1157]	664.817	499.886	0.410278	0.17925	0.956192	0.019455
ENSG00000100650	SRSF5	serine and arginine rich splicing factor 5 [Source:HGNC Symbol;Acc:HGNC:10787]	1718.68	1295.86	0.408341	0.179287	0.956192	0.019455
ENSG00000142494	SLC47A1	solute carrier family 47 member 1 [Source:HGNC Symbol;Acc:HGNC:25588]	288.904	219.213	0.396781	0.179397	0.956192	0.019455
ENSG00000111652	COPS7A	COP9 signalosome subunit 7A [Source:HGNC Symbol;Acc:HGNC:16758]	2854.05	2211.32	0.368121	0.179493	0.956192	0.019455
ENSG00000168061	SAC3D1	SAC3 domain containing 1 [Source:HGNC Symbol;Acc:HGNC:30179]	747.508	547.061	0.450105	0.179498	0.956192	0.019455
ENSG00000077150	NFKB2	nuclear factor kappa B subunit 2 [Source:HGNC Symbol;Acc:HGNC:7795]	1102.79	841.337	0.39075	0.179502	0.956192	0.019455
ENSG00000180764	PIPSL	PIP5K1A and PSMD4-like, pseudogene [Source:HGNC Symbol;Acc:HGNC:23733]	7.17413	2.23884	1.65213	0.179508	1	0
ENSG00000165752	STK32C	serine/threonine kinase 32C [Source:HGNC Symbol;Acc:HGNC:21332]	407.75	301.543	0.433137	0.179586	0.956192	0.019455
ENSG00000121005	CRISPLD1	cysteine rich secretory protein LCCL domain containing 1 [Source:HGNC Symbol;Acc:HGNC:18206]	23.2448	12.7008	0.893732	0.17974	0.956192	0.019455
ENSG00000158887	MPZ	myelin protein zero [Source:HGNC Symbol;Acc:HGNC:7225]	34.3004	19.6124	0.796346	0.180052	0.956192	0.019455
ENSG00000142046	TMEM91	transmembrane protein 91 [Source:HGNC Symbol;Acc:HGNC:32393]	68.2822	44.1655	0.627264	0.18007	0.956192	0.019455
ENSG00000163795	ZNF513	zinc finger protein 513 [Source:HGNC Symbol;Acc:HGNC:26498]	353.547	261.775	0.433668	0.180073	0.956192	0.019455
ENSG00000177352	CCDC71	coiled-coil domain containing 71 [Source:HGNC Symbol;Acc:HGNC:25760]	526.304	395.834	0.410598	0.180352	0.956192	0.019455
ENSG00000127452	FBXL12	F-box and leucine rich repeat protein 12 [Source:HGNC Symbol;Acc:HGNC:13611]	494.163	373.872	0.401728	0.180466	0.956192	0.019455
ENSG00000169908	TM4SF1	transmembrane 4 L six family member 1 [Source:HGNC Symbol;Acc:HGNC:11853]	7815.92	5852.63	0.417501	0.18047	0.956192	0.019455
ENSG00000144120	TMEM177	transmembrane protein 177 [Source:HGNC Symbol;Acc:HGNC:28143]	157.079	111.87	0.490268	0.180547	0.956192	0.019455
ENSG00000172638	EFEMP2	EGF containing fibulin like extracellular matrix protein 2 [Source:HGNC Symbol;Acc:HGNC:3219]	8257.61	6303.74	0.389494	0.180843	0.956192	0.019455
ENSG00000255989	RP11-711M9.1		7.66853	2.2859	1.72903	0.180844	1	0
ENSG00000204387	C6orf48	chromosome 6 open reading frame 48 [Source:HGNC Symbol;Acc:HGNC:19078]	1681.23	1208	0.477076	0.180862	0.956192	0.019455
ENSG00000215513	PI4KAP1		71.5931	49.2661	0.541388	0.180878	0.956192	0.019455
ENSG00000196204	RNF216P1	ring finger protein 216 pseudogene 1 [Source:HGNC Symbol;Acc:HGNC:33610]	381.034	285.986	0.41402	0.18094	0.956192	0.019455
ENSG00000204435	CSNK2B	casein kinase 2 beta [Source:HGNC Symbol;Acc:HGNC:2460]	230.073	157.772	0.547342	0.18103	0.956192	0.019455
ENSG00000234432	RP11-1275H24.1		65.6939	41.1027	0.662148	0.181101	0.956192	0.019455
ENSG00000142156	COL6A1	collagen type VI alpha 1 chain [Source:HGNC Symbol;Acc:HGNC:2211]	163532	123906	0.400325	0.181464	0.956192	0.019455
ENSG00000102119	EMD	emerin [Source:HGNC Symbol;Acc:HGNC:3331]	1059.47	812.483	0.382916	0.181651	0.956192	0.019455
ENSG00000103254	FAM173A	family with sequence similarity 173 member A [Source:HGNC Symbol;Acc:HGNC:14152]	450.311	323.687	0.475008	0.181779	0.956192	0.019455
ENSG00000010295	IFFO1	intermediate filament family orphan 1 [Source:HGNC Symbol;Acc:HGNC:24970]	1207.69	920.738	0.391718	0.181804	0.956192	0.019455
ENSG00000244968	LIFR-AS1	LIFR antisense RNA 1 [Source:HGNC Symbol;Acc:HGNC:43600]	20.4965	9.95798	1.02617	0.181999	0.956192	0.019455
ENSG00000186283	TOR3A	torsin family 3 member A [Source:HGNC Symbol;Acc:HGNC:11997]	959.861	736.056	0.383011	0.18213	0.956192	0.019455
ENSG00000074935	TUBE1	tubulin epsilon 1 [Source:HGNC Symbol;Acc:HGNC:20775]	278.825	190.226	0.55471	0.182209	0.956192	0.019455
ENSG00000168497	SDPR	caveolae associated protein 2 [Source:HGNC Symbol;Acc:HGNC:10690]	668.79	509.608	0.393762	0.182292	0.956192	0.019455
ENSG00000264462	MIR3648	microRNA 3648-2 [Source:HGNC Symbol;Acc:HGNC:50843]	220.659	143.374	0.618053	0.182313	0.956192	0.019455
ENSG00000104973	MED25	mediator complex subunit 25 [Source:HGNC Symbol;Acc:HGNC:28845]	1180.81	896.997	0.396519	0.182344	0.956192	0.019455
ENSG00000149476	DAK	triokinase and FMN cyclase [Source:HGNC Symbol;Acc:HGNC:24552]	586.519	437.41	0.423199	0.182528	0.956192	0.019455
ENSG00000078808	SDF4	stromal cell derived factor 4 [Source:HGNC Symbol;Acc:HGNC:24188]	8754.71	6681.83	0.389842	0.182577	0.956192	0.019455
ENSG00000105669	COPE	coatomer protein complex subunit epsilon [Source:HGNC Symbol;Acc:HGNC:2234]	1816.59	1357.97	0.419896	0.182924	0.956192	0.019455
ENSG00000068903	SIRT2	sirtuin 2 [Source:HGNC Symbol;Acc:HGNC:10886]	1385.74	1036.86	0.418108	0.182976	0.956192	0.019455
ENSG00000179051	RCC2	regulator of chromosome condensation 2 [Source:HGNC Symbol;Acc:HGNC:30297]	3421.41	2618.11	0.385894	0.183162	0.956192	0.019455
ENSG00000130382	MLLT1	MLLT1, super elongation complex subunit [Source:HGNC Symbol;Acc:HGNC:7134]	1357.53	1022.11	0.408739	0.183209	0.956192	0.019455
ENSG00000025772	TOMM34	translocase of outer mitochondrial membrane 34 [Source:HGNC Symbol;Acc:HGNC:15746]	2550.9	1997.89	0.352321	0.18322	0.956192	0.019455
ENSG00000204344	STK19	serine/threonine kinase 19 [Source:HGNC Symbol;Acc:HGNC:11398]	291.687	219.888	0.406682	0.183323	0.956192	0.019455
ENSG00000145423	SFRP2	secreted frizzled related protein 2 [Source:HGNC Symbol;Acc:HGNC:10777]	4288.92	3324.19	0.367914	0.183364	0.956192	0.019455
ENSG00000167566	NCKAP5L	NCK associated protein 5 like [Source:HGNC Symbol;Acc:HGNC:29321]	1153.38	851.539	0.437131	0.183402	0.956192	0.019455
ENSG00000156475	PPP2R2B	protein phosphatase 2 regulatory subunit Bbeta [Source:HGNC Symbol;Acc:HGNC:9305]	47.779	31.1647	0.618866	0.183456	0.956192	0.019455
ENSG00000160563	MED27	mediator complex subunit 27 [Source:HGNC Symbol;Acc:HGNC:2377]	866.639	659.688	0.393562	0.183544	0.956192	0.019455
ENSG00000204262	COL5A2	collagen type V alpha 2 chain [Source:HGNC Symbol;Acc:HGNC:2210]	17262.6	13750	0.328185	0.183591	0.956192	0.019455
ENSG00000116883	RP11-268J15.5		44.5915	26.9087	0.720311	0.18374	0.956192	0.019455
ENSG00000143061	IGSF3	immunoglobulin superfamily member 3 [Source:HGNC Symbol;Acc:HGNC:5950]	49.2682	31.7027	0.629789	0.183823	0.956192	0.019455
ENSG00000177830	CHID1	chitinase domain containing 1 [Source:HGNC Symbol;Acc:HGNC:28474]	2439.15	1824.97	0.418398	0.183856	0.956192	0.019455
ENSG00000099999	RNF215	ring finger protein 215 [Source:HGNC Symbol;Acc:HGNC:33434]	512.74	373.837	0.45516	0.183869	0.956192	0.019455
ENSG00000142655	PEX14	peroxisomal biogenesis factor 14 [Source:HGNC Symbol;Acc:HGNC:8856]	588.129	431.039	0.447245	0.183899	0.956192	0.019455
ENSG00000167889	MGAT5B	mannosyl (alpha-1,6-)-glycoprotein beta-1,6-N-acetyl-glucosaminyltransferase, isozyme B [Source:HGNC Symbol;Acc:HGNC:24140]	16.2139	6.67865	1.26376	0.183912	0.956192	0.019455
ENSG00000265298	RP13-104F24.3		34.652	19.9478	0.810974	0.184054	0.956192	0.019455
ENSG00000125877	ITPA	inosine triphosphatase [Source:HGNC Symbol;Acc:HGNC:6176]	790.944	593.005	0.415169	0.184076	0.956192	0.019455
ENSG00000126106	TMEM53	transmembrane protein 53 [Source:HGNC Symbol;Acc:HGNC:26186]	134.991	99.1076	0.445165	0.184258	0.956192	0.019455
ENSG00000127663	KDM4B	lysine demethylase 4B [Source:HGNC Symbol;Acc:HGNC:29136]	1631.03	1213.84	0.425545	0.184313	0.956192	0.019455
ENSG00000101442	ACTR5	ARP5 actin related protein 5 homolog [Source:HGNC Symbol;Acc:HGNC:14671]	128.595	88.9579	0.534689	0.184508	0.956192	0.019455
ENSG00000236824	BCYRN1	brain cytoplasmic RNA 1 [Source:HGNC Symbol;Acc:HGNC:1022]	114.413	60.1751	0.919533	0.184624	0.956192	0.019455
ENSG00000107874	CUEDC2	CUE domain containing 2 [Source:HGNC Symbol;Acc:HGNC:28352]	1238.12	921.55	0.425579	0.184825	0.956192	0.019455
ENSG00000186162	CIDECP	cell death-inducing DFFA-like effector c pseudogene [Source:HGNC Symbol;Acc:HGNC:24230]	213.867	154.366	0.471068	0.184965	0.956192	0.019455
ENSG00000136271	DDX56	DEAD-box helicase 56 [Source:HGNC Symbol;Acc:HGNC:18193]	1643.27	1249	0.395559	0.185073	0.956192	0.019455
ENSG00000101470	TNNC2	troponin C2, fast skeletal type [Source:HGNC Symbol;Acc:HGNC:11944]	10.8553	3.8831	1.44512	0.185139	1	0
ENSG00000130590	SAMD10	sterile alpha motif domain containing 10 [Source:HGNC Symbol;Acc:HGNC:16129]	91.7828	60.499	0.596716	0.185161	0.956192	0.019455
ENSG00000159840	ZYX	zyxin [Source:HGNC Symbol;Acc:HGNC:13200]	7561.32	5847.7	0.370748	0.185306	0.956192	0.019455
ENSG00000064225	ST3GAL6	ST3 beta-galactoside alpha-2,3-sialyltransferase 6 [Source:HGNC Symbol;Acc:HGNC:18080]	175.496	126.357	0.477902	0.185341	0.956192	0.019455
ENSG00000105373	GLTSCR2	NOP53 ribosome biogenesis factor [Source:HGNC Symbol;Acc:HGNC:4333]	3034.18	2185.4	0.473001	0.185426	0.956192	0.019455
ENSG00000171208	NETO2	neuropilin and tolloid like 2 [Source:HGNC Symbol;Acc:HGNC:14644]	163.87	121.69	0.431845	0.185444	0.956192	0.019455
ENSG00000241764	AC002467.7		48.0048	28.3381	0.754335	0.185499	0.956192	0.019455
ENSG00000204815	TTC25	tetratricopeptide repeat domain 25 [Source:HGNC Symbol;Acc:HGNC:25280]	23.5511	12.7583	0.868334	0.185551	0.956192	0.019455
ENSG00000172273	HINFP	histone H4 transcription factor [Source:HGNC Symbol;Acc:HGNC:17850]	234.096	174.738	0.420029	0.185633	0.956192	0.019455
ENSG00000125459	MSTO1	misato 1, mitochondrial distribution and morphology regulator [Source:HGNC Symbol;Acc:HGNC:29678]	593.618	449.474	0.401105	0.185676	0.956192	0.019455
ENSG00000124155	PIGT	phosphatidylinositol glycan anchor biosynthesis class T [Source:HGNC Symbol;Acc:HGNC:14938]	3180.16	2418.36	0.395285	0.185807	0.956192	0.019455
ENSG00000178882	FAM101A	refilin A [Source:HGNC Symbol;Acc:HGNC:27051]	74.1147	44.6569	0.718591	0.18582	0.956192	0.019455
ENSG00000178035	IMPDH2	inosine monophosphate dehydrogenase 2 [Source:HGNC Symbol;Acc:HGNC:6053]	3374	2672.79	0.336098	0.186084	0.956192	0.019455
ENSG00000183684	ALYREF	Aly/REF export factor [Source:HGNC Symbol;Acc:HGNC:19071]	2418.82	1755.66	0.461804	0.18619	0.956192	0.019455
ENSG00000091640	SPAG7	sperm associated antigen 7 [Source:HGNC Symbol;Acc:HGNC:11216]	940.566	713.521	0.398924	0.186251	0.956192	0.019455
ENSG00000214706	IFRD2	interferon related developmental regulator 2 [Source:HGNC Symbol;Acc:HGNC:5457]	1990.81	1483.68	0.423913	0.186256	0.956192	0.019455
ENSG00000214562	NUTM2D	NUT family member 2D [Source:HGNC Symbol;Acc:HGNC:23447]	38.5312	23.4699	0.703644	0.186297	0.956192	0.019455
ENSG00000141569	TRIM65	tripartite motif containing 65 [Source:HGNC Symbol;Acc:HGNC:27316]	905.264	692.389	0.385642	0.186373	0.956192	0.019455
ENSG00000256304	RP11-512M8.3	coiled-coil domain containing 150 pseudogene 1 [Source:HGNC Symbol;Acc:HGNC:50280]	13.6287	6.50355	1.0921	0.186374	0.956192	0.019455
ENSG00000225793	RP1-234P15.4		8.85217	3.25458	1.42685	0.186574	1	0
ENSG00000229833	PET100	PET100 homolog [Source:HGNC Symbol;Acc:HGNC:40038]	22.1932	10.8588	1.03151	0.186753	0.956192	0.019455
ENSG00000100983	GSS	glutathione synthetase [Source:HGNC Symbol;Acc:HGNC:4624]	1858.26	1424.71	0.382856	0.186924	0.956192	0.019455
ENSG00000213889	PPM1N	protein phosphatase, Mg2+/Mn2+ dependent 1N (putative) [Source:HGNC Symbol;Acc:HGNC:26845]	19.8078	8.63871	1.19002	0.187381	0.956192	0.019455
ENSG00000159685	CHCHD6	coiled-coil-helix-coiled-coil-helix domain containing 6 [Source:HGNC Symbol;Acc:HGNC:28184]	307.261	219.781	0.48069	0.187405	0.956192	0.019455
ENSG00000164081	TEX264	testis expressed 264 [Source:HGNC Symbol;Acc:HGNC:30247]	1296.05	948.4	0.450105	0.187551	0.956192	0.019455
ENSG00000175806	MSRA	methionine sulfoxide reductase A [Source:HGNC Symbol;Acc:HGNC:7377]	344.202	263.71	0.382712	0.187748	0.956192	0.019455
ENSG00000130244	FAM98C	family with sequence similarity 98 member C [Source:HGNC Symbol;Acc:HGNC:27119]	268.324	192.77	0.474989	0.18804	0.956192	0.019455
ENSG00000163923	RPL39L	ribosomal protein L39 like [Source:HGNC Symbol;Acc:HGNC:17094]	242.836	175.63	0.464076	0.188113	0.956192	0.019455
ENSG00000154548	SRSF12	serine and arginine rich splicing factor 12 [Source:HGNC Symbol;Acc:HGNC:21220]	8.50121	3.04639	1.46656	0.188167	1	0
ENSG00000148180	GSN	gelsolin [Source:HGNC Symbol;Acc:HGNC:4620]	13167.7	10063.1	0.387887	0.188367	0.956192	0.019455
ENSG00000170604	IRF2BP1	interferon regulatory factor 2 binding protein 1 [Source:HGNC Symbol;Acc:HGNC:21728]	1053.51	770.093	0.451095	0.188377	0.956192	0.019455
ENSG00000104518	GSDMD	gasdermin D [Source:HGNC Symbol;Acc:HGNC:25697]	570.078	427.609	0.414711	0.188414	0.956192	0.019455
ENSG00000168528	SERINC2	serine incorporator 2 [Source:HGNC Symbol;Acc:HGNC:23231]	1099.68	820.14	0.423002	0.188433	0.956192	0.019455
ENSG00000144535	DIS3L2	DIS3 like 3'-5' exoribonuclease 2 [Source:HGNC Symbol;Acc:HGNC:28648]	314.304	240.83	0.383429	0.18859	0.956192	0.019455
ENSG00000186704	DTX2P1	DTX2 pseudogene 1 [Source:HGNC Symbol;Acc:HGNC:42352]	11.6439	5.23339	1.14462	0.188653	1	0
ENSG00000220583	RPL35P2	ribosomal protein L35 pseudogene 2 [Source:HGNC Symbol;Acc:HGNC:35789]	70.4987	44.8789	0.651016	0.188734	0.956192	0.019455
ENSG00000261469	RP11-96D1.6		8.98934	3.25458	1.42306	0.18875	1	0
ENSG00000163884	KLF15	Kruppel like factor 15 [Source:HGNC Symbol;Acc:HGNC:14536]	19.4003	9.50288	1.01875	0.18879	0.956192	0.019455
ENSG00000105255	FSD1	fibronectin type III and SPRY domain containing 1 [Source:HGNC Symbol;Acc:HGNC:13745]	18.1547	9.63093	0.910349	0.188807	0.956192	0.019455
ENSG00000136999	NOV	nephroblastoma overexpressed [Source:HGNC Symbol;Acc:HGNC:7885]	826.795	649.369	0.349557	0.188812	0.956192	0.019455
ENSG00000260442	RP11-22P6.3	ATP2A1 antisense RNA 1 [Source:HGNC Symbol;Acc:HGNC:51370]	25.7985	12.7487	0.99994	0.189168	0.956192	0.019455
ENSG00000185189	NRBP2	nuclear receptor binding protein 2 [Source:HGNC Symbol;Acc:HGNC:19339]	1060.78	813.54	0.383169	0.189355	0.956192	0.019455
ENSG00000188130	MAPK12	mitogen-activated protein kinase 12 [Source:HGNC Symbol;Acc:HGNC:6874]	712.073	535.856	0.410086	0.189443	0.956192	0.019455
ENSG00000100299	ARSA	arylsulfatase A [Source:HGNC Symbol;Acc:HGNC:713]	1518.09	1172.03	0.37368	0.189544	0.956192	0.019455
ENSG00000228288	PCAT6	prostate cancer associated transcript 6 (non-protein coding) [Source:HGNC Symbol;Acc:HGNC:43714]	19.8961	10.3057	0.991076	0.189577	0.956192	0.019455
ENSG00000146112	PPP1R18	protein phosphatase 1 regulatory subunit 18 [Source:HGNC Symbol;Acc:HGNC:29413]	4289.13	3324.8	0.367308	0.189737	0.956192	0.019455
ENSG00000176101	SSNA1	SS nuclear autoantigen 1 [Source:HGNC Symbol;Acc:HGNC:11321]	1601.87	1184.85	0.434561	0.189813	0.956192	0.019455
ENSG00000002586	CD99	CD99 molecule (Xg blood group) [Source:HGNC Symbol;Acc:HGNC:7082]	12881	9668.99	0.413841	0.189822	0.956192	0.019455
ENSG00000133488	SEC14L4	SEC14 like lipid binding 4 [Source:HGNC Symbol;Acc:HGNC:20627]	51.5832	30.866	0.7271	0.189837	0.956192	0.019455
ENSG00000273179	RP11-20I20.4		12.5958	4.19412	1.58299	0.18984	1	0
ENSG00000157191	NECAP2	NECAP endocytosis associated 2 [Source:HGNC Symbol;Acc:HGNC:25528]	1972.19	1535.65	0.360676	0.190092	0.956192	0.019455
ENSG00000131373	HACL1	2-hydroxyacyl-CoA lyase 1 [Source:HGNC Symbol;Acc:HGNC:17856]	430.691	327.527	0.397017	0.190264	0.956192	0.019455
ENSG00000198003	CCDC151	coiled-coil domain containing 151 [Source:HGNC Symbol;Acc:HGNC:28303]	33.3915	19.6256	0.747329	0.190682	0.956192	0.019455
ENSG00000165282	PIGO	phosphatidylinositol glycan anchor biosynthesis class O [Source:HGNC Symbol;Acc:HGNC:23215]	738.706	571.758	0.368928	0.190864	0.956192	0.019455
ENSG00000100739	BDKRB1	bradykinin receptor B1 [Source:HGNC Symbol;Acc:HGNC:1029]	382.039	292.058	0.389209	0.19087	0.956192	0.019455
ENSG00000170989	S1PR1	sphingosine-1-phosphate receptor 1 [Source:HGNC Symbol;Acc:HGNC:3165]	42.1081	25.2087	0.749029	0.190934	0.956192	0.019455
ENSG00000182584	ACTL10	actin like 10 [Source:HGNC Symbol;Acc:HGNC:16127]	67.0915	43.6734	0.610285	0.19103	0.956192	0.019455
ENSG00000137203	TFAP2A	transcription factor AP-2 alpha [Source:HGNC Symbol;Acc:HGNC:11742]	6.47916	1.87036	1.77672	0.1911	1	0
ENSG00000162572	SCNN1D	sodium channel epithelial 1 delta subunit [Source:HGNC Symbol;Acc:HGNC:10601]	82.2545	58.1488	0.504847	0.191107	0.956192	0.019455
ENSG00000115255	REEP6	receptor accessory protein 6 [Source:HGNC Symbol;Acc:HGNC:30078]	64.0726	41.232	0.618926	0.191324	0.956192	0.019455
ENSG00000174804	FZD4	frizzled class receptor 4 [Source:HGNC Symbol;Acc:HGNC:4042]	1387.63	1065.71	0.380565	0.191379	0.956192	0.019455
ENSG00000041988	THAP3	THAP domain containing 3 [Source:HGNC Symbol;Acc:HGNC:20855]	231.833	171.488	0.433845	0.191395	0.956192	0.019455
ENSG00000185128	TBC1D3F		37.1617	22.9698	0.697076	0.19181	0.956192	0.019455
ENSG00000261207	LA16c-361A3.3		9.5905	3.69843	1.34271	0.191826	1	0
ENSG00000100395	L3MBTL2	L3MBTL2, polycomb repressive complex 1 subunit [Source:HGNC Symbol;Acc:HGNC:18594]	745.441	576.118	0.37188	0.192189	0.956192	0.019455
ENSG00000226856	AC093901.1		15.4504	7.22617	1.0963	0.192381	0.956192	0.019455
ENSG00000171298	GAA	glucosidase alpha, acid [Source:HGNC Symbol;Acc:HGNC:4065]	4607.15	3509.73	0.392466	0.192585	0.956192	0.019455
ENSG00000087903	RFX2	regulatory factor X2 [Source:HGNC Symbol;Acc:HGNC:9983]	542.052	400.983	0.434199	0.192596	0.956192	0.019455
ENSG00000129932	DOHH	deoxyhypusine hydroxylase [Source:HGNC Symbol;Acc:HGNC:28662]	612.944	459.579	0.414041	0.19261	0.956192	0.019455
ENSG00000176438	SYNE3	spectrin repeat containing nuclear envelope family member 3 [Source:HGNC Symbol;Acc:HGNC:19861]	692.427	523.086	0.402778	0.192684	0.956192	0.019455
ENSG00000013306	SLC25A39	solute carrier family 25 member 39 [Source:HGNC Symbol;Acc:HGNC:24279]	2860.62	2185.36	0.388262	0.192883	0.956192	0.019455
ENSG00000104213	PDGFRL	platelet derived growth factor receptor like [Source:HGNC Symbol;Acc:HGNC:8805]	173.087	126.221	0.457967	0.192954	0.956192	0.019455
ENSG00000169689	STRA13	centromere protein X [Source:HGNC Symbol;Acc:HGNC:11422]	718.132	535.491	0.423131	0.192982	0.956192	0.019455
ENSG00000164086	DUSP7	dual specificity phosphatase 7 [Source:HGNC Symbol;Acc:HGNC:3073]	807.126	616.015	0.388911	0.193059	0.956192	0.019455
ENSG00000023445	BIRC3	baculoviral IAP repeat containing 3 [Source:HGNC Symbol;Acc:HGNC:591]	504.72	325.944	0.631644	0.193372	0.956192	0.019455
ENSG00000165684	SNAPC4	small nuclear RNA activating complex polypeptide 4 [Source:HGNC Symbol;Acc:HGNC:11137]	695.703	516.927	0.427973	0.193398	0.956192	0.019455
ENSG00000134590	FAM127A	retrotransposon Gag like 8C [Source:HGNC Symbol;Acc:HGNC:2569]	4233.36	3266.01	0.374349	0.193492	0.956192	0.019455
ENSG00000104081	BMF	Bcl2 modifying factor [Source:HGNC Symbol;Acc:HGNC:24132]	43.3016	25.7678	0.734042	0.193493	0.956192	0.019455
ENSG00000154133	ROBO4	roundabout guidance receptor 4 [Source:HGNC Symbol;Acc:HGNC:17985]	176.04	131.39	0.421423	0.193566	0.956192	0.019455
ENSG00000081052	COL4A4	collagen type IV alpha 4 chain [Source:HGNC Symbol;Acc:HGNC:2206]	227.891	172.259	0.399811	0.193824	0.956192	0.019455
ENSG00000177225	PDDC1	glutamine amidotransferase like class 1 domain containing 1 [Source:HGNC Symbol;Acc:HGNC:26616]	2059.63	1575.16	0.386572	0.193995	0.956192	0.019455
ENSG00000089159	PXN	paxillin [Source:HGNC Symbol;Acc:HGNC:9718]	4571.35	3525.61	0.374642	0.19409	0.956192	0.019455
ENSG00000148120	C9orf3	chromosome 9 open reading frame 3 [Source:HGNC Symbol;Acc:HGNC:1361]	1465.51	1156.22	0.341853	0.194182	0.956192	0.019455
ENSG00000185201	IFITM2	interferon induced transmembrane protein 2 [Source:HGNC Symbol;Acc:HGNC:5413]	858.54	646.824	0.410022	0.19429	0.956192	0.019455
ENSG00000169660	HEXDC	hexosaminidase D [Source:HGNC Symbol;Acc:HGNC:26307]	180.465	131.474	0.457098	0.194636	0.956192	0.019455
ENSG00000160323	ADAMTS13	ADAM metallopeptidase with thrombospondin type 1 motif 13 [Source:HGNC Symbol;Acc:HGNC:1366]	201.614	150.4	0.42263	0.194654	0.956192	0.019455
ENSG00000104957	CCDC130	coiled-coil domain containing 130 [Source:HGNC Symbol;Acc:HGNC:28118]	432.513	327.942	0.398801	0.194676	0.956192	0.019455
ENSG00000183955	SETD8	lysine methyltransferase 5A [Source:HGNC Symbol;Acc:HGNC:29489]	2218.71	1729.11	0.359379	0.19473	0.956192	0.019455
ENSG00000148303	RPL7A	ribosomal protein L7a [Source:HGNC Symbol;Acc:HGNC:10364]	18870.8	14560.7	0.374059	0.19479	0.956192	0.019455
ENSG00000135929	CYP27A1	cytochrome P450 family 27 subfamily A member 1 [Source:HGNC Symbol;Acc:HGNC:2605]	731.457	549.779	0.410875	0.194862	0.956192	0.019455
ENSG00000108278	ZNHIT3		254.466	186.222	0.454991	0.194963	0.956192	0.019455
ENSG00000054356	PTPRN	protein tyrosine phosphatase, receptor type N [Source:HGNC Symbol;Acc:HGNC:9676]	15.0119	7.10375	1.05883	0.195097	0.956192	0.019455
ENSG00000145882	PCYOX1L	prenylcysteine oxidase 1 like [Source:HGNC Symbol;Acc:HGNC:28477]	196.399	147.131	0.416814	0.195303	0.956192	0.019455
ENSG00000127838	PNKD	paroxysmal nonkinesigenic dyskinesia [Source:HGNC Symbol;Acc:HGNC:9153]	478.726	354.934	0.43203	0.195484	0.956192	0.019455
ENSG00000115275	MOGS	mannosyl-oligosaccharide glucosidase [Source:HGNC Symbol;Acc:HGNC:24862]	2245.53	1689.81	0.409941	0.195755	0.956192	0.019455
ENSG00000184674	GSTT1	NA	247.68	180.992	0.453354	0.195809	0.956192	0.019455
ENSG00000112511	PHF1	PHD finger protein 1 [Source:HGNC Symbol;Acc:HGNC:8919]	1139.89	883.277	0.36767	0.19654	0.956192	0.019455
ENSG00000178896	EXOSC4	exosome component 4 [Source:HGNC Symbol;Acc:HGNC:18189]	282.92	207.57	0.448172	0.196553	0.956192	0.019455
ENSG00000261879	RP11-333E1.1		15.1188	6.8485	1.14578	0.196589	0.956192	0.019455
ENSG00000105676	ARMC6	armadillo repeat containing 6 [Source:HGNC Symbol;Acc:HGNC:25049]	1152.47	870.717	0.403873	0.196592	0.956192	0.019455
ENSG00000140691	ARMC5	armadillo repeat containing 5 [Source:HGNC Symbol;Acc:HGNC:25781]	401.493	296.779	0.435244	0.1968	0.956192	0.019455
ENSG00000117385	LEPRE1	prolyl 3-hydroxylase 1 [Source:HGNC Symbol;Acc:HGNC:19316]	4180.81	3272.43	0.353329	0.197259	0.956192	0.019455
ENSG00000022267	FHL1	four and a half LIM domains 1 [Source:HGNC Symbol;Acc:HGNC:3702]	4950.75	3883.29	0.350619	0.197702	0.956192	0.019455
ENSG00000136003	ISCU	iron-sulfur cluster assembly enzyme [Source:HGNC Symbol;Acc:HGNC:29882]	2020.3	1572.19	0.362013	0.197746	0.956192	0.019455
ENSG00000196843	ARID5A	AT-rich interaction domain 5A [Source:HGNC Symbol;Acc:HGNC:17361]	97.3286	64.1712	0.592216	0.197771	0.956192	0.019455
ENSG00000034971	MYOC	myocilin [Source:HGNC Symbol;Acc:HGNC:7610]	203.949	155.194	0.395626	0.197954	0.956192	0.019455
ENSG00000213971	RP11-15H20.6		15.8952	8.0206	0.990635	0.197979	0.956192	0.019455
ENSG00000175482	POLD4	DNA polymerase delta 4, accessory subunit [Source:HGNC Symbol;Acc:HGNC:14106]	189.969	136.03	0.479152	0.19801	0.956192	0.019455
ENSG00000011243	AKAP8L	A-kinase anchoring protein 8 like [Source:HGNC Symbol;Acc:HGNC:29857]	485.903	373.961	0.378546	0.198115	0.956192	0.019455
ENSG00000122547	EEPD1	endonuclease/exonuclease/phosphatase family domain containing 1 [Source:HGNC Symbol;Acc:HGNC:22223]	217.263	163.365	0.40857	0.198138	0.956192	0.019455
ENSG00000182397	DNM1P46	dynamin 1 pseudogene 46 [Source:HGNC Symbol;Acc:HGNC:35199]	35.3581	22.4873	0.65717	0.198176	0.956192	0.019455
ENSG00000178498	DTX3	deltex E3 ubiquitin ligase 3 [Source:HGNC Symbol;Acc:HGNC:24457]	259.968	193.629	0.425355	0.198381	0.956192	0.019455
ENSG00000105722	ERF	ETS2 repressor factor [Source:HGNC Symbol;Acc:HGNC:3444]	1717.73	1246.13	0.462402	0.198642	0.956192	0.019455
ENSG00000008382	MPND	MPN domain containing [Source:HGNC Symbol;Acc:HGNC:25934]	137.838	95.8262	0.519017	0.198688	0.956192	0.019455
ENSG00000227354	RBM26-AS1	RBM26 antisense RNA 1 [Source:HGNC Symbol;Acc:HGNC:39805]	56.111	38.0451	0.567579	0.199081	0.956192	0.019455
ENSG00000160285	LSS	lanosterol synthase [Source:HGNC Symbol;Acc:HGNC:6708]	3063.29	2343.07	0.386419	0.199118	0.956192	0.019455
ENSG00000159335	PTMS	parathymosin [Source:HGNC Symbol;Acc:HGNC:9629]	4175.94	3170.2	0.39742	0.199248	0.956192	0.019455
ENSG00000077238	IL4R	interleukin 4 receptor [Source:HGNC Symbol;Acc:HGNC:6015]	1052.79	820.354	0.359333	0.199398	0.956192	0.019455
ENSG00000166455	C16orf46	chromosome 16 open reading frame 46 [Source:HGNC Symbol;Acc:HGNC:26525]	16.2394	8.48798	0.938774	0.199426	0.956192	0.019455
ENSG00000181790	BAI1	adhesion G protein-coupled receptor B1 [Source:HGNC Symbol;Acc:HGNC:943]	7.50613	2.55071	1.53405	0.19966	1	0
ENSG00000226067	LINC00869	long intergenic non-protein coding RNA 623 [Source:HGNC Symbol;Acc:HGNC:44252]	20.5898	10.7447	0.933106	0.199695	0.956192	0.019455
ENSG00000144152	FBLN7	fibulin 7 [Source:HGNC Symbol;Acc:HGNC:26740]	310.286	230.478	0.4276	0.20003	0.956192	0.019455
ENSG00000177556	ATOX1	antioxidant 1 copper chaperone [Source:HGNC Symbol;Acc:HGNC:798]	933.607	704.322	0.406915	0.200139	0.956192	0.019455
ENSG00000167674	HDGFRP2	HDGF like 2 [Source:HGNC Symbol;Acc:HGNC:14680]	2061.37	1557.67	0.40382	0.200223	0.956192	0.019455
ENSG00000182087	TMEM259	transmembrane protein 259 [Source:HGNC Symbol;Acc:HGNC:17039]	4261.3	3240.36	0.395032	0.200224	0.956192	0.019455
ENSG00000186787	SPIN2B	spindlin family member 2B [Source:HGNC Symbol;Acc:HGNC:33147]	61.1634	42.1763	0.537149	0.200333	0.956192	0.019455
ENSG00000188157	AGRN	agrin [Source:HGNC Symbol;Acc:HGNC:329]	1691.65	1256.54	0.428455	0.200334	0.956192	0.019455
ENSG00000258910	RP11-19E11.1	long intergenic non-protein coding RNA 1956 [Source:HGNC Symbol;Acc:HGNC:52777]	27.6334	13.8581	0.993108	0.200336	0.956192	0.019455
ENSG00000110107	PRPF19	pre-mRNA processing factor 19 [Source:HGNC Symbol;Acc:HGNC:17896]	2452.26	1904.73	0.364336	0.200552	0.956192	0.019455
ENSG00000130175	PRKCSH	protein kinase C substrate 80K-H [Source:HGNC Symbol;Acc:HGNC:9411]	10473.9	8021.45	0.384806	0.200681	0.956192	0.019455
ENSG00000129219	PLD2	phospholipase D2 [Source:HGNC Symbol;Acc:HGNC:9068]	789.192	604.857	0.383744	0.200723	0.956192	0.019455
ENSG00000088356	PDRG1	p53 and DNA damage regulated 1 [Source:HGNC Symbol;Acc:HGNC:16119]	336.553	250.45	0.427211	0.200826	0.956192	0.019455
ENSG00000148331	ASB6	ankyrin repeat and SOCS box containing 6 [Source:HGNC Symbol;Acc:HGNC:17181]	783.339	596.381	0.393363	0.200921	0.956192	0.019455
ENSG00000175792	RUVBL1	RuvB like AAA ATPase 1 [Source:HGNC Symbol;Acc:HGNC:10474]	1195.22	937.666	0.350131	0.200965	0.956192	0.019455
ENSG00000099365	STX1B	syntaxin 1B [Source:HGNC Symbol;Acc:HGNC:18539]	20.6463	11.4638	0.84216	0.201099	0.956192	0.019455
ENSG00000131738	KRT33B	keratin 33B [Source:HGNC Symbol;Acc:HGNC:6451]	6.55442	2.00234	1.73509	0.201275	1	0
ENSG00000137460	FHDC1	FH2 domain containing 1 [Source:HGNC Symbol;Acc:HGNC:29363]	8.8523	3.6466	1.29161	0.201489	1	0
ENSG00000107902	LHPP	phospholysine phosphohistidine inorganic pyrophosphate phosphatase [Source:HGNC Symbol;Acc:HGNC:30042]	468.137	348.251	0.424592	0.201939	0.956192	0.019455
ENSG00000106367	AP1S1	adaptor related protein complex 1 sigma 1 subunit [Source:HGNC Symbol;Acc:HGNC:559]	2839.33	2150.24	0.40081	0.201954	0.956192	0.019455
ENSG00000239857	GET4	golgi to ER traffic protein 4 [Source:HGNC Symbol;Acc:HGNC:21690]	183.415	124.461	0.551195	0.202117	0.956192	0.019455
ENSG00000130714	POMT1	protein O-mannosyltransferase 1 [Source:HGNC Symbol;Acc:HGNC:9202]	1144.33	882.424	0.374253	0.202196	0.956192	0.019455
ENSG00000132819	RBM38	RNA binding motif protein 38 [Source:HGNC Symbol;Acc:HGNC:15818]	270.988	197.896	0.451055	0.20238	0.956192	0.019455
ENSG00000184990	SIVA1	SIVA1 apoptosis inducing factor [Source:HGNC Symbol;Acc:HGNC:17712]	1090.49	819.776	0.411597	0.202788	0.956192	0.019455
ENSG00000156853	ZNF689	zinc finger protein 689 [Source:HGNC Symbol;Acc:HGNC:25173]	331.48	251.015	0.398937	0.202824	0.956192	0.019455
ENSG00000205155	PSENEN	presenilin enhancer gamma-secretase subunit [Source:HGNC Symbol;Acc:HGNC:30100]	256.253	188.383	0.4475	0.202908	0.956192	0.019455
ENSG00000231389	HLA-DPA1	major histocompatibility complex, class II, DP alpha 1 [Source:HGNC Symbol;Acc:HGNC:4938]	170.807	129.586	0.400749	0.202999	0.956192	0.019455
ENSG00000127589	TUBBP1	tubulin beta pseudogene 1 [Source:HGNC Symbol;Acc:HGNC:12414]	16.3265	7.58904	1.12657	0.203041	0.956192	0.019455
ENSG00000167123	CERCAM	cerebral endothelial cell adhesion molecule [Source:HGNC Symbol;Acc:HGNC:23723]	7310.29	5619.1	0.379597	0.203562	0.956192	0.019455
ENSG00000125347	IRF1	interferon regulatory factor 1 [Source:HGNC Symbol;Acc:HGNC:6116]	611.892	466.184	0.392271	0.203701	0.956192	0.019455
ENSG00000205309	NT5M	5',3'-nucleotidase, mitochondrial [Source:HGNC Symbol;Acc:HGNC:15769]	123.621	85.9198	0.517835	0.20378	0.956192	0.019455
ENSG00000143793	C1orf35	chromosome 1 open reading frame 35 [Source:HGNC Symbol;Acc:HGNC:19032]	517.962	392.454	0.400125	0.203794	0.956192	0.019455
ENSG00000112984	KIF20A	kinesin family member 20A [Source:HGNC Symbol;Acc:HGNC:9787]	1279.58	1015.97	0.333247	0.203883	0.956192	0.019455
ENSG00000138162	TACC2	transforming acidic coiled-coil containing protein 2 [Source:HGNC Symbol;Acc:HGNC:11523]	691.911	523.613	0.401784	0.204276	0.956192	0.019455
ENSG00000166436	TRIM66	tripartite motif containing 66 [Source:HGNC Symbol;Acc:HGNC:29005]	206.883	157.118	0.39562	0.204314	0.956192	0.019455
ENSG00000143303	RRNAD1	ribosomal RNA adenine dimethylase domain containing 1 [Source:HGNC Symbol;Acc:HGNC:24273]	265.444	197.421	0.42662	0.204415	0.956192	0.019455
ENSG00000071655	MBD3	methyl-CpG binding domain protein 3 [Source:HGNC Symbol;Acc:HGNC:6918]	4127.9	3064.91	0.429337	0.204434	0.956192	0.019455
ENSG00000178199	ZC3H12D	zinc finger CCCH-type containing 12D [Source:HGNC Symbol;Acc:HGNC:21175]	13.7233	5.9608	1.22578	0.204595	1	0
ENSG00000273142	RP11-458F8.4		44.724	27.8271	0.698109	0.204629	0.956192	0.019455
ENSG00000061936	SFSWAP	splicing factor SWAP homolog [Source:HGNC Symbol;Acc:HGNC:10790]	934.745	736.886	0.342996	0.204886	0.956192	0.019455
ENSG00000266208	CTD-2267D19.3		308.22	227.4	0.437675	0.204898	0.956192	0.019455
ENSG00000231609	AC009501.4		10.342	4.43062	1.2149	0.205009	1	0
ENSG00000105619	TFPT	TCF3 fusion partner [Source:HGNC Symbol;Acc:HGNC:13630]	334.261	241.362	0.4671	0.205063	0.956192	0.019455
ENSG00000101447	FAM83D	family with sequence similarity 83 member D [Source:HGNC Symbol;Acc:HGNC:16122]	833.34	654.39	0.349491	0.20525	0.956192	0.019455
ENSG00000168936	TMEM129	transmembrane protein 129 [Source:HGNC Symbol;Acc:HGNC:25137]	1636.77	1221.48	0.42197	0.205275	0.956192	0.019455
ENSG00000147912	FBXO10	F-box protein 10 [Source:HGNC Symbol;Acc:HGNC:13589]	121.538	90.074	0.434877	0.205309	0.956192	0.019455
ENSG00000103723	AP3B2	adaptor related protein complex 3 beta 2 subunit [Source:HGNC Symbol;Acc:HGNC:567]	21.6551	11.6859	0.906521	0.205338	0.956192	0.019455
ENSG00000265962	RP11-674N23.1	gastric cancer associated transcript 2 (non-protein coding) [Source:HGNC Symbol;Acc:HGNC:50516]	31.7024	18.4997	0.799041	0.205688	0.956192	0.019455
ENSG00000055163	CYFIP2	cytoplasmic FMR1 interacting protein 2 [Source:HGNC Symbol;Acc:HGNC:13760]	146.346	109.302	0.418937	0.205846	0.956192	0.019455
ENSG00000111012	CYP27B1	cytochrome P450 family 27 subfamily B member 1 [Source:HGNC Symbol;Acc:HGNC:2606]	18.3178	9.6074	0.923408	0.205901	0.956192	0.019455
ENSG00000085465	OVGP1	oviductal glycoprotein 1 [Source:HGNC Symbol;Acc:HGNC:8524]	17.4785	8.43257	1.02774	0.206186	0.956192	0.019455
ENSG00000169071	ROR2	receptor tyrosine kinase like orphan receptor 2 [Source:HGNC Symbol;Acc:HGNC:10257]	159.636	117.938	0.433233	0.206202	0.956192	0.019455
ENSG00000239127	SNORD125	small nucleolar RNA, C/D box 125 [Source:HGNC Symbol;Acc:HGNC:33564]	8.35736	3.28289	1.32063	0.206252	1	0
ENSG00000272556	RP11-638I8.1	general transcription factor IIi pseudogene 13 [Source:HGNC Symbol;Acc:HGNC:51725]	10.8363	4.52952	1.23872	0.206428	1	0
ENSG00000156049	GNA14	G protein subunit alpha 14 [Source:HGNC Symbol;Acc:HGNC:4382]	199.097	149.57	0.415996	0.206508	0.956192	0.019455
ENSG00000260081	RP11-66N11.8		8.91475	2.9475	1.58342	0.206573	1	0
ENSG00000087157	PGS1	phosphatidylglycerophosphate synthase 1 [Source:HGNC Symbol;Acc:HGNC:30029]	450.411	339.193	0.407903	0.207072	0.956192	0.019455
ENSG00000158882	TOMM40L	translocase of outer mitochondrial membrane 40 like [Source:HGNC Symbol;Acc:HGNC:25756]	375.211	282.011	0.410249	0.207149	0.956192	0.019455
ENSG00000232098	CTD-2619J13.14		314.885	232.398	0.436571	0.207225	0.956192	0.019455
ENSG00000254639	CTD-2589M5.5		9.64735	3.69365	1.38162	0.207242	1	0
ENSG00000149634	SPATA25	spermatogenesis associated 25 [Source:HGNC Symbol;Acc:HGNC:16158]	15.2561	7.80763	0.95444	0.207293	0.956192	0.019455
ENSG00000020129	NCDN	neurochondrin [Source:HGNC Symbol;Acc:HGNC:17597]	1637.19	1264.17	0.372684	0.207326	0.956192	0.019455
ENSG00000130748	TMEM160	transmembrane protein 160 [Source:HGNC Symbol;Acc:HGNC:26042]	380.833	267.918	0.505233	0.207376	0.956192	0.019455
ENSG00000126778	SIX1	SIX homeobox 1 [Source:HGNC Symbol;Acc:HGNC:10887]	2281.78	1835.6	0.313716	0.207506	0.956192	0.019455
ENSG00000162148	PPP1R32	protein phosphatase 1 regulatory subunit 32 [Source:HGNC Symbol;Acc:HGNC:28869]	11.1998	4.63881	1.27429	0.207756	1	0
ENSG00000125952	MAX	MYC associated factor X [Source:HGNC Symbol;Acc:HGNC:6913]	1662.1	1294.16	0.360977	0.207859	0.956192	0.019455
ENSG00000163516	ANKZF1	ankyrin repeat and zinc finger domain containing 1 [Source:HGNC Symbol;Acc:HGNC:25527]	395.324	305.905	0.37251	0.207875	0.956192	0.019455
ENSG00000101457	DNTTIP1	deoxynucleotidyltransferase terminal interacting protein 1 [Source:HGNC Symbol;Acc:HGNC:16160]	465.14	347.962	0.419164	0.207929	0.956192	0.019455
ENSG00000182796	TMEM198B	transmembrane protein 198B (pseudogene) [Source:HGNC Symbol;Acc:HGNC:43629]	248.218	181.026	0.456058	0.207939	0.956192	0.019455
ENSG00000103275	UBE2I	ubiquitin conjugating enzyme E2 I [Source:HGNC Symbol;Acc:HGNC:12485]	2261.86	1733.04	0.383803	0.207943	0.956192	0.019455
ENSG00000132563	REEP2	receptor accessory protein 2 [Source:HGNC Symbol;Acc:HGNC:17975]	112.797	81.4158	0.465994	0.208351	0.956192	0.019455
ENSG00000239697	TNFSF12	TNF superfamily member 12 [Source:HGNC Symbol;Acc:HGNC:11927]	359.562	267.732	0.427426	0.208396	0.956192	0.019455
ENSG00000124222	STX16	syntaxin 16 [Source:HGNC Symbol;Acc:HGNC:11431]	1132.66	899.35	0.333344	0.208899	0.956192	0.019455
ENSG00000154767	XPC	XPC complex subunit, DNA damage recognition and repair factor [Source:HGNC Symbol;Acc:HGNC:12816]	1310.15	1046.74	0.323855	0.208957	0.956192	0.019455
ENSG00000123159	GIPC1	GIPC PDZ domain containing family member 1 [Source:HGNC Symbol;Acc:HGNC:1226]	3668.6	2764.52	0.407984	0.209039	0.956192	0.019455
ENSG00000228474	OST4	oligosaccharyltransferase complex subunit 4, non-catalytic [Source:HGNC Symbol;Acc:HGNC:32483]	2316.13	1771.1	0.386901	0.20923	0.956192	0.019455
ENSG00000145194	ECE2	endothelin converting enzyme 2 [Source:HGNC Symbol;Acc:HGNC:13275]	111.152	73.9914	0.584092	0.209761	0.956192	0.019455
ENSG00000104946	TBC1D17	TBC1 domain family member 17 [Source:HGNC Symbol;Acc:HGNC:25699]	1107.95	853.564	0.375872	0.209861	0.956192	0.019455
ENSG00000050820	BCAR1	BCAR1, Cas family scaffolding protein [Source:HGNC Symbol;Acc:HGNC:971]	2402.15	1797.95	0.417689	0.209866	0.956192	0.019455
ENSG00000028137	TNFRSF1B	TNF receptor superfamily member 1B [Source:HGNC Symbol;Acc:HGNC:11917]	892.764	680.481	0.39112	0.209979	0.956192	0.019455
ENSG00000230408	AC007163.6		41.9059	18.5174	1.16343	0.210081	0.956192	0.019455
ENSG00000247596	TWF2	twinfilin actin binding protein 2 [Source:HGNC Symbol;Acc:HGNC:9621]	583.225	424.315	0.457762	0.210095	0.956192	0.019455
ENSG00000127445	PIN1	peptidylprolyl cis/trans isomerase, NIMA-interacting 1 [Source:HGNC Symbol;Acc:HGNC:8988]	1836.11	1359.68	0.432991	0.210153	0.956192	0.019455
ENSG00000244161	FLNB-AS1	FLNB antisense RNA 1 [Source:HGNC Symbol;Acc:HGNC:40239]	19.0937	9.53954	1.01864	0.210313	0.956192	0.019455
ENSG00000182325	FBXL6	F-box and leucine rich repeat protein 6 [Source:HGNC Symbol;Acc:HGNC:13603]	253.465	185.521	0.45105	0.210418	0.956192	0.019455
ENSG00000114023	FAM162A	family with sequence similarity 162 member A [Source:HGNC Symbol;Acc:HGNC:17865]	501.689	391.004	0.360464	0.21046	0.956192	0.019455
ENSG00000137198	GMPR	guanosine monophosphate reductase [Source:HGNC Symbol;Acc:HGNC:4376]	218.324	164.603	0.407935	0.210573	0.956192	0.019455
ENSG00000101955	SRPX	sushi repeat containing protein, X-linked [Source:HGNC Symbol;Acc:HGNC:11309]	3034.81	2395.82	0.341425	0.210594	0.956192	0.019455
ENSG00000011132	APBA3	amyloid beta precursor protein binding family A member 3 [Source:HGNC Symbol;Acc:HGNC:580]	297.546	216.814	0.455229	0.210609	0.956192	0.019455
ENSG00000162585	C1orf86	Fanconi anemia core complex associated protein 20 [Source:HGNC Symbol;Acc:HGNC:26428]	941.389	693.529	0.440144	0.210826	0.956192	0.019455
ENSG00000114054	PCCB	propionyl-CoA carboxylase beta subunit [Source:HGNC Symbol;Acc:HGNC:8654]	1073.8	833.505	0.364623	0.211119	0.956192	0.019455
ENSG00000178188	SH2B1	SH2B adaptor protein 1 [Source:HGNC Symbol;Acc:HGNC:30417]	894.624	687.922	0.37875	0.211379	0.956192	0.019455
ENSG00000166793	YPEL4	yippee like 4 [Source:HGNC Symbol;Acc:HGNC:18328]	29.1856	15.7928	0.87108	0.211417	0.956192	0.019455
ENSG00000166986	MARS	methionyl-tRNA synthetase [Source:HGNC Symbol;Acc:HGNC:6898]	4588.3	3648.82	0.330391	0.211554	0.956192	0.019455
ENSG00000032389	TSSC1	EARP complex and GARP complex interacting protein 1 [Source:HGNC Symbol;Acc:HGNC:12383]	624.788	471.779	0.404616	0.211605	0.956192	0.019455
ENSG00000142444	C19orf52	translocase of inner mitochondrial membrane 29 [Source:HGNC Symbol;Acc:HGNC:25152]	418.425	323.815	0.368554	0.211759	0.956192	0.019455
ENSG00000035664	DAPK2	death associated protein kinase 2 [Source:HGNC Symbol;Acc:HGNC:2675]	173.003	130.074	0.409052	0.211811	0.956192	0.019455
ENSG00000242294	STAG3L5P	stromal antigen 3-like 5 pseudogene [Source:HGNC Symbol;Acc:HGNC:48896]	56.7684	38.9875	0.537407	0.211881	0.956192	0.019455
ENSG00000107443	CCNJ	cyclin J [Source:HGNC Symbol;Acc:HGNC:23434]	161.014	116.454	0.470555	0.211883	0.956192	0.019455
ENSG00000248712	CCDC153	coiled-coil domain containing 153 [Source:HGNC Symbol;Acc:HGNC:27446]	7.9194	2.81551	1.46879	0.21209	1	0
ENSG00000164638	SLC29A4	solute carrier family 29 member 4 [Source:HGNC Symbol;Acc:HGNC:23097]	47.7962	30.4891	0.63269	0.212166	0.956192	0.019455
ENSG00000258701	LINC00638	long intergenic non-protein coding RNA 638 [Source:HGNC Symbol;Acc:HGNC:28325]	31.308	19.143	0.719688	0.212318	0.956192	0.019455
ENSG00000149182	ARFGAP2	ADP ribosylation factor GTPase activating protein 2 [Source:HGNC Symbol;Acc:HGNC:13504]	1543.63	1199.83	0.363107	0.21244	0.956192	0.019455
ENSG00000120328	PCDHB12	protocadherin beta 12 [Source:HGNC Symbol;Acc:HGNC:8683]	14.7805	6.33491	1.19207	0.212467	0.956192	0.019455
ENSG00000101391	CDK5RAP1	CDK5 regulatory subunit associated protein 1 [Source:HGNC Symbol;Acc:HGNC:15880]	426.076	325.34	0.387713	0.212496	0.956192	0.019455
ENSG00000178980	SEPW1	selenoprotein W [Source:HGNC Symbol;Acc:HGNC:10752]	2200.63	1683.82	0.386097	0.212575	0.956192	0.019455
ENSG00000105656	ELL	elongation factor for RNA polymerase II [Source:HGNC Symbol;Acc:HGNC:23114]	391.573	295.216	0.404915	0.212594	0.956192	0.019455
ENSG00000167945	PRR25	proline rich 25 [Source:HGNC Symbol;Acc:HGNC:37230]	6.05334	1.74793	1.72661	0.212885	1	0
ENSG00000255435	RP11-770J1.3		8.26342	2.99456	1.43856	0.213016	1	0
ENSG00000085117	CD82	CD82 molecule [Source:HGNC Symbol;Acc:HGNC:6210]	2176.66	1619	0.426526	0.213113	0.956192	0.019455
ENSG00000248079	DPH6-AS1	DPH6 antisense RNA 1 (head to head) [Source:HGNC Symbol;Acc:HGNC:44147]	15.0874	7.17349	1.10185	0.21314	0.956192	0.019455
ENSG00000267288	RP13-890H12.2		6.15383	1.9505	1.66432	0.213141	1	0
ENSG00000006042	TMEM98	transmembrane protein 98 [Source:HGNC Symbol;Acc:HGNC:24529]	2308.92	1809.66	0.35157	0.21328	0.956192	0.019455
ENSG00000100242	SUN2	Sad1 and UNC84 domain containing 2 [Source:HGNC Symbol;Acc:HGNC:14210]	2880.72	2196.04	0.391258	0.213466	0.956192	0.019455
ENSG00000233818	AP000695.4		27.5082	16.9054	0.713201	0.213593	0.956192	0.019455
ENSG00000164105	SAP30	Sin3A associated protein 30 [Source:HGNC Symbol;Acc:HGNC:10532]	544.832	429.543	0.343828	0.213617	0.956192	0.019455
ENSG00000187186	RP11-195F19.5		9.39034	4.03861	1.20054	0.213636	1	0
ENSG00000261349	RP3-465N24.5		12.7147	4.42227	1.49118	0.213666	1	0
ENSG00000229018	RP11-313P13.3	PMS1 homolog 2, mismatch repair system component pseudogene 7 [Source:HGNC Symbol;Acc:HGNC:33515]	5.80981	1.74793	1.7247	0.213912	1	0
ENSG00000225398	RP11-395L14.5	phosphoglucomutase 5 pseudogene 4 [Source:HGNC Symbol;Acc:HGNC:49605]	6.67345	2.13994	1.60034	0.213981	1	0
ENSG00000248290	TNXA	tenascin XA (pseudogene) [Source:HGNC Symbol;Acc:HGNC:11975]	8.75195	3.184	1.4237	0.214005	1	0
ENSG00000273297	RP11-38M8.1		34.6699	22.3413	0.647427	0.214301	0.956192	0.019455
ENSG00000131067	GGT7	gamma-glutamyltransferase 7 [Source:HGNC Symbol;Acc:HGNC:4259]	588.386	449.746	0.386413	0.214471	0.956192	0.019455
ENSG00000214293	RSBN1L-AS1	Alu-mediated CDKN1A/p21 transcriptional regulator (non-protein coding) [Source:HGNC Symbol;Acc:HGNC:44173]	62.6106	41.0346	0.618075	0.214595	0.956192	0.019455
ENSG00000272848	RP1-137D17.2		5.64061	1.79977	1.63411	0.214687	1	0
ENSG00000087085	ACHE	acetylcholinesterase (Cartwright blood group) [Source:HGNC Symbol;Acc:HGNC:108]	8.81414	2.70144	1.69354	0.214744	1	0
ENSG00000162341	TPCN2	two pore segment channel 2 [Source:HGNC Symbol;Acc:HGNC:20820]	615.56	464.344	0.405567	0.214865	0.956192	0.019455
ENSG00000007866	TEAD3	TEA domain transcription factor 3 [Source:HGNC Symbol;Acc:HGNC:11716]	770.367	597.417	0.366815	0.214985	0.956192	0.019455
ENSG00000105607	GCDH	glutaryl-CoA dehydrogenase [Source:HGNC Symbol;Acc:HGNC:4189]	420.924	308.64	0.445815	0.215119	0.956192	0.019455
ENSG00000126353	CCR7	C-C motif chemokine receptor 7 [Source:HGNC Symbol;Acc:HGNC:1608]	123.524	91.471	0.441796	0.215411	0.956192	0.019455
ENSG00000103056	SMPD3	sphingomyelin phosphodiesterase 3 [Source:HGNC Symbol;Acc:HGNC:14240]	18.7936	9.90052	0.915644	0.21552	0.956192	0.019455
ENSG00000042753	AP2S1	adaptor related protein complex 2 sigma 1 subunit [Source:HGNC Symbol;Acc:HGNC:565]	3509.04	2678.47	0.389585	0.215557	0.956192	0.019455
ENSG00000042493	CAPG	capping actin protein, gelsolin like [Source:HGNC Symbol;Acc:HGNC:1474]	9835.55	7456.14	0.399516	0.215597	0.956192	0.019455
ENSG00000204444	APOM	apolipoprotein M [Source:HGNC Symbol;Acc:HGNC:13916]	37.1246	22.9141	0.704466	0.215683	0.956192	0.019455
ENSG00000064300	NGFR	nerve growth factor receptor [Source:HGNC Symbol;Acc:HGNC:7809]	8.45785	2.97103	1.50423	0.215722	1	0
ENSG00000115138	POMC	proopiomelanocortin [Source:HGNC Symbol;Acc:HGNC:9201]	31.7713	19.0724	0.735547	0.215841	0.956192	0.019455
ENSG00000076344	RGS11	regulator of G protein signaling 11 [Source:HGNC Symbol;Acc:HGNC:9993]	162.761	121.388	0.420295	0.216081	0.956192	0.019455
ENSG00000259709	CTD-2184D3.7		5.96581	1.77146	1.69578	0.216084	1	0
ENSG00000269430	LRRC3DN		113.242	80.877	0.480227	0.216144	0.956192	0.019455
ENSG00000197021	CXorf40B	chromosome X open reading frame 40B [Source:HGNC Symbol;Acc:HGNC:17402]	446.741	347.761	0.360811	0.216174	0.956192	0.019455
ENSG00000126878	AIF1L	allograft inflammatory factor 1 like [Source:HGNC Symbol;Acc:HGNC:28904]	12.6583	6.22561	1.01522	0.216263	1	0
ENSG00000125726	CD70	CD70 molecule [Source:HGNC Symbol;Acc:HGNC:11937]	15.5196	7.96876	0.968259	0.21636	0.956192	0.019455
ENSG00000087076	HSD17B14	hydroxysteroid 17-beta dehydrogenase 14 [Source:HGNC Symbol;Acc:HGNC:23238]	34.6757	20.5341	0.73858	0.216378	0.956192	0.019455
ENSG00000184347	SLIT3	slit guidance ligand 3 [Source:HGNC Symbol;Acc:HGNC:11087]	14238.9	11296.2	0.333995	0.216556	0.956192	0.019455
ENSG00000176087	SLC35A4	solute carrier family 35 member A4 [Source:HGNC Symbol;Acc:HGNC:20753]	1963.73	1545.89	0.344853	0.216774	0.956192	0.019455
ENSG00000174348	PODN	podocan [Source:HGNC Symbol;Acc:HGNC:23174]	5349.34	4166.15	0.360593	0.217058	0.956192	0.019455
ENSG00000176485	PLA2G16	phospholipase A2 group XVI [Source:HGNC Symbol;Acc:HGNC:17825]	239.533	175.576	0.446093	0.217081	0.956192	0.019455
ENSG00000130822	PNCK	pregnancy up-regulated nonubiquitous CaM kinase [Source:HGNC Symbol;Acc:HGNC:13415]	12.8712	6.30098	1.02207	0.217131	1	0
ENSG00000244879	GABPB1-AS1	GABPB1 antisense RNA 1 [Source:HGNC Symbol;Acc:HGNC:44157]	81.146	56.1011	0.535464	0.217244	0.956192	0.019455
ENSG00000100711	ZFYVE21	zinc finger FYVE-type containing 21 [Source:HGNC Symbol;Acc:HGNC:20760]	1035.53	816.616	0.342489	0.217689	0.956192	0.019455
ENSG00000167740	CYB5D2	cytochrome b5 domain containing 2 [Source:HGNC Symbol;Acc:HGNC:28471]	688.362	542.08	0.343925	0.217768	0.956192	0.019455
ENSG00000129158	SERGEF	secretion regulating guanine nucleotide exchange factor [Source:HGNC Symbol;Acc:HGNC:17499]	125.706	90.9097	0.461416	0.217802	0.956192	0.019455
ENSG00000167508	MVD	mevalonate diphosphate decarboxylase [Source:HGNC Symbol;Acc:HGNC:7529]	599.591	448.951	0.415983	0.217822	0.956192	0.019455
ENSG00000267737	AC061992.2		10.2545	4.374	1.21711	0.217964	1	0
ENSG00000064961	HMG20B	high mobility group 20B [Source:HGNC Symbol;Acc:HGNC:5002]	1312.93	1013.13	0.37389	0.217984	0.956192	0.019455
ENSG00000181195	PENK	proenkephalin [Source:HGNC Symbol;Acc:HGNC:8831]	2312.81	1729.17	0.420341	0.218106	0.956192	0.019455
ENSG00000080947	CROCCP3	ciliary rootlet coiled-coil, rootletin pseudogene 3 [Source:HGNC Symbol;Acc:HGNC:29405]	70.9668	50.4588	0.493667	0.21813	0.956192	0.019455
ENSG00000198276	UCKL1	uridine-cytidine kinase 1 like 1 [Source:HGNC Symbol;Acc:HGNC:15938]	577.303	431.934	0.419099	0.218146	0.956192	0.019455
ENSG00000126822	PLEKHG3	pleckstrin homology and RhoGEF domain containing G3 [Source:HGNC Symbol;Acc:HGNC:20364]	439.901	329.265	0.416461	0.218353	0.956192	0.019455
ENSG00000139631	CSAD	cysteine sulfinic acid decarboxylase [Source:HGNC Symbol;Acc:HGNC:18966]	246.028	187.941	0.394179	0.218465	0.956192	0.019455
ENSG00000182492	BGN	biglycan [Source:HGNC Symbol;Acc:HGNC:1044]	8855.35	6994.63	0.34035	0.218795	0.956192	0.019455
ENSG00000231010	RP6-109B7.2		7.04295	2.55549	1.45614	0.219007	1	0
ENSG00000130255	RPL36	ribosomal protein L36 [Source:HGNC Symbol;Acc:HGNC:13631]	4488.85	3427.02	0.389243	0.219155	0.956192	0.019455
ENSG00000100949	RABGGTA	Rab geranylgeranyltransferase alpha subunit [Source:HGNC Symbol;Acc:HGNC:9795]	450.519	353.031	0.352674	0.219461	0.956192	0.019455
ENSG00000243024	RPS11P6		9.4656	3.98677	1.22606	0.219521	1	0
ENSG00000217930	PAM16	presequence translocase associated motor 16 homolog [Source:HGNC Symbol;Acc:HGNC:29679]	72.0246	47.0987	0.602819	0.219601	0.956192	0.019455
ENSG00000249673	NOP14-AS1	NOP14 antisense RNA 1 [Source:HGNC Symbol;Acc:HGNC:20205]	265.256	201.554	0.395652	0.21962	0.956192	0.019455
ENSG00000174332	GLIS1	GLIS family zinc finger 1 [Source:HGNC Symbol;Acc:HGNC:29525]	75.2484	52.868	0.504252	0.219715	0.956192	0.019455
ENSG00000132763	MMACHC	methylmalonic aciduria (cobalamin deficiency) cblC type, with homocystinuria [Source:HGNC Symbol;Acc:HGNC:24525]	288.322	222.249	0.372252	0.219774	0.956192	0.019455
ENSG00000178605	GTPBP6	GTP binding protein 6 (putative) [Source:HGNC Symbol;Acc:HGNC:30189]	865.511	658.092	0.394328	0.21989	0.956192	0.019455
ENSG00000176532	PRR15	proline rich 15 [Source:HGNC Symbol;Acc:HGNC:22310]	34.6257	21.9625	0.670738	0.220252	0.956192	0.019455
ENSG00000179046	TRIML2	tripartite motif family like 2 [Source:HGNC Symbol;Acc:HGNC:26378]	30.7762	18.7155	0.720149	0.220262	0.956192	0.019455
ENSG00000141499	WRAP53	WD repeat containing antisense to TP53 [Source:HGNC Symbol;Acc:HGNC:25522]	302.773	235.845	0.359161	0.220481	0.956192	0.019455
ENSG00000101452	DHX35	DEAH-box helicase 35 [Source:HGNC Symbol;Acc:HGNC:15861]	185.47	140.666	0.40247	0.220616	0.956192	0.019455
ENSG00000148803	FUOM	fucose mutarotase [Source:HGNC Symbol;Acc:HGNC:24733]	106.351	74.0226	0.518823	0.22063	0.956192	0.019455
ENSG00000266554	RP11-527H14.2	long intergenic non-protein coding RNA 1443 [Source:HGNC Symbol;Acc:HGNC:50768]	8.99602	3.56083	1.35366	0.220683	1	0
ENSG00000113212	PCDHB7	protocadherin beta 7 [Source:HGNC Symbol;Acc:HGNC:8692]	40.5974	25.8807	0.63308	0.220747	0.956192	0.019455
ENSG00000238334	snoU13		9.45305	3.42528	1.42925	0.221408	1	0
ENSG00000102743	SLC25A15	solute carrier family 25 member 15 [Source:HGNC Symbol;Acc:HGNC:10985]	339.462	266.372	0.348016	0.221412	0.956192	0.019455
ENSG00000198951	NAGA	alpha-N-acetylgalactosaminidase [Source:HGNC Symbol;Acc:HGNC:7631]	1242.1	972.829	0.35227	0.221506	0.956192	0.019455
ENSG00000233967	RP11-250B2.3		5.10203	1.43607	1.79583	0.221621	1	0
ENSG00000007080	CCDC124	coiled-coil domain containing 124 [Source:HGNC Symbol;Acc:HGNC:25171]	1672.31	1238.33	0.43289	0.221756	0.956192	0.019455
ENSG00000104872	PIH1D1	PIH1 domain containing 1 [Source:HGNC Symbol;Acc:HGNC:26075]	730.431	558.487	0.386204	0.221831	0.956192	0.019455
ENSG00000155660	PDIA4	protein disulfide isomerase family A member 4 [Source:HGNC Symbol;Acc:HGNC:30167]	7970.48	6404.8	0.315527	0.222053	0.956192	0.019455
ENSG00000141505	ASGR1	asialoglycoprotein receptor 1 [Source:HGNC Symbol;Acc:HGNC:742]	7.49946	2.40475	1.5786	0.222183	1	0
ENSG00000178952	TUFM	Tu translation elongation factor, mitochondrial [Source:HGNC Symbol;Acc:HGNC:12420]	4113.88	3205.1	0.359991	0.222238	0.956192	0.019455
ENSG00000126456	IRF3	interferon regulatory factor 3 [Source:HGNC Symbol;Acc:HGNC:6118]	853.221	668.979	0.350349	0.222587	0.956192	0.019455
ENSG00000258682	CTD-2002H8.2		15.2687	7.99707	0.920252	0.222629	0.956192	0.019455
ENSG00000135940	COX5B	cytochrome c oxidase subunit 5B [Source:HGNC Symbol;Acc:HGNC:2269]	1893.79	1453.81	0.381056	0.222647	0.956192	0.019455
ENSG00000119650	IFT43	intraflagellar transport 43 [Source:HGNC Symbol;Acc:HGNC:29669]	263.819	198.399	0.412155	0.222698	0.956192	0.019455
ENSG00000104774	MAN2B1	mannosidase alpha class 2B member 1 [Source:HGNC Symbol;Acc:HGNC:6826]	1574.25	1211.39	0.377838	0.222756	0.956192	0.019455
ENSG00000164938	TP53INP1	tumor protein p53 inducible nuclear protein 1 [Source:HGNC Symbol;Acc:HGNC:18022]	1069.9	746.977	0.518753	0.223007	0.956192	0.019455
ENSG00000213015	ZNF580	zinc finger protein 580 [Source:HGNC Symbol;Acc:HGNC:29473]	420.446	326.808	0.364929	0.223017	0.956192	0.019455
ENSG00000143801	PSEN2	presenilin 2 [Source:HGNC Symbol;Acc:HGNC:9509]	532.826	414.25	0.362405	0.223155	0.956192	0.019455
ENSG00000256377	RP11-1060J15.4		4.92069	1.48312	1.73266	0.223157	1	0
ENSG00000246705	H2AFJ	H2A histone family member J [Source:HGNC Symbol;Acc:HGNC:14456]	1452.49	1064.27	0.447895	0.223173	0.956192	0.019455
ENSG00000168918	INPP5D	inositol polyphosphate-5-phosphatase D [Source:HGNC Symbol;Acc:HGNC:6079]	14.4928	7.4204	0.96542	0.223197	0.956192	0.019455
ENSG00000240211	RP11-758P17.3		4.3194	1.11942	1.9118	0.223211	1	0
ENSG00000204642	HLA-F	major histocompatibility complex, class I, F [Source:HGNC Symbol;Acc:HGNC:4963]	86.0564	60.3841	0.52157	0.223226	0.956192	0.019455
ENSG00000130311	DDA1	DET1 and DDB1 associated 1 [Source:HGNC Symbol;Acc:HGNC:28360]	1280.15	988.597	0.372611	0.223286	0.956192	0.019455
ENSG00000141753	IGFBP4	insulin like growth factor binding protein 4 [Source:HGNC Symbol;Acc:HGNC:5473]	119287	93162	0.356615	0.223315	0.956192	0.019455
ENSG00000173599	PC	pyruvate carboxylase [Source:HGNC Symbol;Acc:HGNC:8636]	618.51	484.277	0.352204	0.223361	0.956192	0.019455
ENSG00000110844	PRPF40B	pre-mRNA processing factor 40 homolog B [Source:HGNC Symbol;Acc:HGNC:25031]	218.296	164.571	0.405002	0.223429	0.956192	0.019455
ENSG00000149115	TNKS1BP1	tankyrase 1 binding protein 1 [Source:HGNC Symbol;Acc:HGNC:19081]	7912.24	6010.49	0.396451	0.223746	0.956192	0.019455
ENSG00000136378	ADAMTS7	ADAM metallopeptidase with thrombospondin type 1 motif 7 [Source:HGNC Symbol;Acc:HGNC:223]	5836.93	4562.88	0.355174	0.223926	0.956192	0.019455
ENSG00000260565	ERVK13-1	endogenous retrovirus group K13 member 1 [Source:HGNC Symbol;Acc:HGNC:27548]	176.934	136.031	0.37814	0.224017	0.956192	0.019455
ENSG00000087116	ADAMTS2	ADAM metallopeptidase with thrombospondin type 1 motif 2 [Source:HGNC Symbol;Acc:HGNC:218]	16644.7	13189.3	0.335641	0.22427	0.956192	0.019455
ENSG00000224281	SLC25A5-AS1	SLC25A5 antisense RNA 1 [Source:HGNC Symbol;Acc:HGNC:43438]	22.85	13.2907	0.794397	0.22427	0.956192	0.019455
ENSG00000116649	SRM	spermidine synthase [Source:HGNC Symbol;Acc:HGNC:11296]	4288.94	3330.05	0.365054	0.224272	0.956192	0.019455
ENSG00000269113	TRABD2B	TraB domain containing 2B [Source:HGNC Symbol;Acc:HGNC:44200]	30.6442	18.7901	0.70176	0.224347	0.956192	0.019455
ENSG00000131475	VPS25	vacuolar protein sorting 25 homolog [Source:HGNC Symbol;Acc:HGNC:28122]	1193.39	946.993	0.333707	0.224668	0.956192	0.019455
ENSG00000186501	TMEM222	transmembrane protein 222 [Source:HGNC Symbol;Acc:HGNC:25363]	1287.49	1005.16	0.356611	0.224724	0.956192	0.019455
ENSG00000257877	RP3-462E2.3		5.07681	1.48312	1.74767	0.224751	1	0
ENSG00000072201	LNX1	ligand of numb-protein X 1 [Source:HGNC Symbol;Acc:HGNC:6657]	1719.13	1381.88	0.314618	0.22478	0.956192	0.019455
ENSG00000176473	WDR25	WD repeat domain 25 [Source:HGNC Symbol;Acc:HGNC:21064]	200.554	154.957	0.371216	0.224881	0.956192	0.019455
ENSG00000171311	EXOSC1	exosome component 1 [Source:HGNC Symbol;Acc:HGNC:17286]	448.377	354.571	0.33914	0.224892	0.956192	0.019455
ENSG00000250251	PKD1P6	polycystin 1, transient receptor potential channel interacting pseudogene 6 [Source:HGNC Symbol;Acc:HGNC:30070]	558.182	428.452	0.380355	0.224903	0.956192	0.019455
ENSG00000271529	CICP14		359.395	264.316	0.441043	0.224936	0.956192	0.019455
ENSG00000163832	ELP6	elongator acetyltransferase complex subunit 6 [Source:HGNC Symbol;Acc:HGNC:25976]	742.886	576.304	0.365616	0.225026	0.956192	0.019455
ENSG00000182791	CCDC87	coiled-coil domain containing 87 [Source:HGNC Symbol;Acc:HGNC:25579]	20.5338	9.71791	1.05503	0.225172	0.956192	0.019455
ENSG00000160072	ATAD3B	ATPase family, AAA domain containing 3B [Source:HGNC Symbol;Acc:HGNC:24007]	1082.08	837.524	0.368936	0.225436	0.956192	0.019455
ENSG00000159674	SPON2	spondin 2 [Source:HGNC Symbol;Acc:HGNC:11253]	1798.33	1366	0.396425	0.225445	0.956192	0.019455
ENSG00000198783	ZNF830	zinc finger protein 830 [Source:HGNC Symbol;Acc:HGNC:28291]	227.42	176.062	0.372996	0.225471	0.956192	0.019455
ENSG00000232573	RPL3P4	ribosomal protein L3 pseudogene 4 [Source:HGNC Symbol;Acc:HGNC:19805]	51.667	31.2496	0.722814	0.225473	0.956192	0.019455
ENSG00000176933	TOB2P1	transducer of ERBB2, 2 pseudogene 1 [Source:HGNC Symbol;Acc:HGNC:13986]	25.5047	15.2846	0.740185	0.225616	0.956192	0.019455
ENSG00000148985	PGAP2	post-GPI attachment to proteins 2 [Source:HGNC Symbol;Acc:HGNC:17893]	371.726	291.434	0.352156	0.225811	0.956192	0.019455
ENSG00000128928	IVD	isovaleryl-CoA dehydrogenase [Source:HGNC Symbol;Acc:HGNC:6186]	2503.65	1936.31	0.370288	0.225858	0.956192	0.019455
ENSG00000167779	IGFBP6	insulin like growth factor binding protein 6 [Source:HGNC Symbol;Acc:HGNC:5475]	17775	13461.4	0.400986	0.226067	0.956192	0.019455
ENSG00000267939	CTD-2325M2.1		5.35277	1.45959	1.87273	0.226398	1	0
ENSG00000149716	ORAOV1	oral cancer overexpressed 1 [Source:HGNC Symbol;Acc:HGNC:17589]	381.896	292.536	0.385689	0.226445	0.956192	0.019455
ENSG00000160783	PMF1	polyamine modulated factor 1 [Source:HGNC Symbol;Acc:HGNC:9112]	194.51	143.035	0.443281	0.22648	0.956192	0.019455
ENSG00000155256	ZFYVE27	zinc finger FYVE-type containing 27 [Source:HGNC Symbol;Acc:HGNC:26559]	455.356	358.312	0.345764	0.226481	0.956192	0.019455
ENSG00000147123	NDUFB11	NADH:ubiquinone oxidoreductase subunit B11 [Source:HGNC Symbol;Acc:HGNC:20372]	1036.59	803.428	0.367196	0.226483	0.956192	0.019455
ENSG00000186352	ANKRD37	ankyrin repeat domain 37 [Source:HGNC Symbol;Acc:HGNC:29593]	94.9933	66.2154	0.512314	0.226533	0.956192	0.019455
ENSG00000162298	SYVN1	synoviolin 1 [Source:HGNC Symbol;Acc:HGNC:20738]	1091.97	870.568	0.327483	0.22661	0.956192	0.019455
ENSG00000189339	SLC35E2B	solute carrier family 35 member E2B [Source:HGNC Symbol;Acc:HGNC:33941]	1863.73	1463.19	0.348725	0.226681	0.956192	0.019455
ENSG00000273188	RP3-402G11.25		7.70016	2.38122	1.64927	0.226794	1	0
ENSG00000231160	RP11-617D20.1	KLF3 antisense RNA 1 [Source:HGNC Symbol;Acc:HGNC:25796]	16.3072	7.40522	1.13985	0.226842	0.956192	0.019455
ENSG00000261126	RBFADN	RBFA downstream neighbor (non-protein coding) [Source:HGNC Symbol;Acc:HGNC:48591]	12.5771	5.95602	1.07675	0.226897	1	0
ENSG00000149177	PTPRJ	protein tyrosine phosphatase, receptor type J [Source:HGNC Symbol;Acc:HGNC:9673]	712.334	555.76	0.357229	0.22711	0.956192	0.019455
ENSG00000148400	NOTCH1	notch 1 [Source:HGNC Symbol;Acc:HGNC:7881]	521.575	403.05	0.370013	0.227177	0.956192	0.019455
ENSG00000235499	AC073046.25		10.3037	3.83604	1.36986	0.227214	1	0
ENSG00000116157	GPX7	glutathione peroxidase 7 [Source:HGNC Symbol;Acc:HGNC:4559]	436.787	346.368	0.334269	0.227295	0.956192	0.019455
ENSG00000102125	TAZ	tafazzin [Source:HGNC Symbol;Acc:HGNC:11577]	380.86	297.326	0.35797	0.227364	0.956192	0.019455
ENSG00000266040	CTB-58E17.3		11.4502	4.89322	1.21732	0.22738	1	0
ENSG00000145014	TMEM44	transmembrane protein 44 [Source:HGNC Symbol;Acc:HGNC:25120]	441.169	340.167	0.374034	0.227404	0.956192	0.019455
ENSG00000129559	NEDD8	neural precursor cell expressed, developmentally down-regulated 8 [Source:HGNC Symbol;Acc:HGNC:7732]	569.216	425.609	0.421546	0.227447	0.956192	0.019455
ENSG00000254858	MPV17L2	MPV17 mitochondrial inner membrane protein like 2 [Source:HGNC Symbol;Acc:HGNC:28177]	403.608	302.812	0.413164	0.22772	0.956192	0.019455
ENSG00000163347	CLDN1	claudin 1 [Source:HGNC Symbol;Acc:HGNC:2032]	12.8521	5.39931	1.24314	0.227753	1	0
ENSG00000255471	RP11-736K20.5		18.7933	10.529	0.823327	0.227815	0.956192	0.019455
ENSG00000168487	BMP1	bone morphogenetic protein 1 [Source:HGNC Symbol;Acc:HGNC:1067]	3800.29	2924.9	0.377528	0.227894	0.956192	0.019455
ENSG00000104979	C19orf53	chromosome 19 open reading frame 53 [Source:HGNC Symbol;Acc:HGNC:24991]	1700.81	1306.22	0.380465	0.228117	0.956192	0.019455
ENSG00000008838	MED24	mediator complex subunit 24 [Source:HGNC Symbol;Acc:HGNC:22963]	1699.41	1349.99	0.331839	0.228123	0.956192	0.019455
ENSG00000118960	HS1BP3	HCLS1 binding protein 3 [Source:HGNC Symbol;Acc:HGNC:24979]	911.7	697.19	0.386003	0.228246	0.956192	0.019455
ENSG00000106948	AKNA	AT-hook transcription factor [Source:HGNC Symbol;Acc:HGNC:24108]	597.955	461.141	0.373933	0.228364	0.956192	0.019455
ENSG00000261550	RP11-467J12.4	NA	36.9366	22.8218	0.706463	0.228477	0.956192	0.019455
ENSG00000092068	SLC7A8	solute carrier family 7 member 8 [Source:HGNC Symbol;Acc:HGNC:11066]	754.352	584.369	0.367491	0.228486	0.956192	0.019455
ENSG00000177239	MAN1B1	mannosidase alpha class 1B member 1 [Source:HGNC Symbol;Acc:HGNC:6823]	4237.47	3297.46	0.36174	0.228513	0.956192	0.019455
ENSG00000188599	NPIPP1	nuclear pore complex interacting protein pseudogene 1 [Source:HGNC Symbol;Acc:HGNC:35407]	57.5598	37.7811	0.628008	0.228606	0.956192	0.019455
ENSG00000176410	DNAJC30	DnaJ heat shock protein family (Hsp40) member C30 [Source:HGNC Symbol;Acc:HGNC:16410]	289.524	220.767	0.392097	0.228682	0.956192	0.019455
ENSG00000208772	SNORD94	small nucleolar RNA, C/D box 94 [Source:HGNC Symbol;Acc:HGNC:32756]	5.20212	1.43129	1.8087	0.228699	1	0
ENSG00000079313	REXO1	RNA exonuclease 1 homolog [Source:HGNC Symbol;Acc:HGNC:24616]	842.743	647.928	0.378284	0.228819	0.956192	0.019455
ENSG00000077463	SIRT6	sirtuin 6 [Source:HGNC Symbol;Acc:HGNC:14934]	469.84	358.53	0.388442	0.228863	0.956192	0.019455
ENSG00000123146	CD97	adhesion G protein-coupled receptor E5 [Source:HGNC Symbol;Acc:HGNC:1711]	2076.05	1617.91	0.359472	0.228874	0.956192	0.019455
ENSG00000168481	LGI3	leucine rich repeat LGI family member 3 [Source:HGNC Symbol;Acc:HGNC:18711]	4.03169	1.11942	1.87021	0.229045	1	0
ENSG00000111725	PRKAB1	protein kinase AMP-activated non-catalytic subunit beta 1 [Source:HGNC Symbol;Acc:HGNC:9378]	474.416	374.271	0.341437	0.229145	0.956192	0.019455
ENSG00000244486	SCARF2	scavenger receptor class F member 2 [Source:HGNC Symbol;Acc:HGNC:19869]	873.227	678.793	0.362667	0.229198	0.956192	0.019455
ENSG00000163346	PBXIP1	PBX homeobox interacting protein 1 [Source:HGNC Symbol;Acc:HGNC:21199]	2018.73	1568.51	0.363725	0.229226	0.956192	0.019455
ENSG00000108107	RPL28	ribosomal protein L28 [Source:HGNC Symbol;Acc:HGNC:10330]	9366.91	7151.09	0.389338	0.229241	0.956192	0.019455
ENSG00000197037	ZSCAN25	zinc finger and SCAN domain containing 25 [Source:HGNC Symbol;Acc:HGNC:21961]	310.083	238.998	0.374242	0.229295	0.956192	0.019455
ENSG00000266670	RN7SL637P		5.88454	1.89866	1.61275	0.229333	1	0
ENSG00000162430	SEPN1	selenoprotein N [Source:HGNC Symbol;Acc:HGNC:15999]	7355.24	5700.32	0.367603	0.229529	0.956192	0.019455
ENSG00000248964	RP11-94H18.1		9.82215	4.06692	1.26885	0.229555	1	0
ENSG00000260257	RP5-1085F17.3		12.4646	5.84673	1.13421	0.229557	1	0
ENSG00000234230	ZFX-AS1	ZFX antisense RNA 1 [Source:HGNC Symbol;Acc:HGNC:40617]	6.59219	1.84683	1.81848	0.229558	1	0
ENSG00000214193	SH3D21	SH3 domain containing 21 [Source:HGNC Symbol;Acc:HGNC:26236]	174.242	127.973	0.442145	0.229618	0.956192	0.019455
ENSG00000174775	HRAS	HRas proto-oncogene, GTPase [Source:HGNC Symbol;Acc:HGNC:5173]	1191.93	882.049	0.433639	0.229644	0.956192	0.019455
ENSG00000110651	CD81	CD81 molecule [Source:HGNC Symbol;Acc:HGNC:1701]	15349.8	12066.2	0.347243	0.229654	0.956192	0.019455
ENSG00000174808	BTC	betacellulin [Source:HGNC Symbol;Acc:HGNC:1121]	30.5814	19.3938	0.662008	0.22989	0.956192	0.019455
ENSG00000247626	MARS2	methionyl-tRNA synthetase 2, mitochondrial [Source:HGNC Symbol;Acc:HGNC:25133]	137.126	101.76	0.429318	0.230026	0.956192	0.019455
ENSG00000166484	MAPK7	mitogen-activated protein kinase 7 [Source:HGNC Symbol;Acc:HGNC:6880]	944.01	728.278	0.374407	0.230155	0.956192	0.019455
ENSG00000135917	SLC19A3	solute carrier family 19 member 3 [Source:HGNC Symbol;Acc:HGNC:16266]	65.6021	46.6679	0.495216	0.23016	0.956192	0.019455
ENSG00000178719	GRINA	glutamate ionotropic receptor NMDA type subunit associated protein 1 [Source:HGNC Symbol;Acc:HGNC:4589]	5850.07	4644.55	0.332932	0.230294	0.956192	0.019455
ENSG00000064999	ANKS1A	ankyrin repeat and sterile alpha motif domain containing 1A [Source:HGNC Symbol;Acc:HGNC:20961]	694.999	548.642	0.340241	0.230444	0.956192	0.019455
ENSG00000163956	LRPAP1	LDL receptor related protein associated protein 1 [Source:HGNC Symbol;Acc:HGNC:6701]	3338.63	2591.14	0.365625	0.230784	0.956192	0.019455
ENSG00000130812	ANGPTL6	angiopoietin like 6 [Source:HGNC Symbol;Acc:HGNC:23140]	10.2731	4.55782	1.17397	0.230868	1	0
ENSG00000167535	CACNB3	calcium voltage-gated channel auxiliary subunit beta 3 [Source:HGNC Symbol;Acc:HGNC:1403]	584.139	443.193	0.396747	0.231321	0.956192	0.019455
ENSG00000259494	MRPL46	mitochondrial ribosomal protein L46 [Source:HGNC Symbol;Acc:HGNC:1192]	141.707	104.487	0.433168	0.231367	0.956192	0.019455
ENSG00000167468	GPX4	glutathione peroxidase 4 [Source:HGNC Symbol;Acc:HGNC:4556]	5532.23	4289.21	0.367099	0.231375	0.956192	0.019455
ENSG00000158717	RNF166	ring finger protein 166 [Source:HGNC Symbol;Acc:HGNC:28856]	313.824	234.912	0.417331	0.231624	0.956192	0.019455
ENSG00000171552	BCL2L1	BCL2 like 1 [Source:HGNC Symbol;Acc:HGNC:992]	5482.23	4344.3	0.335497	0.231633	0.956192	0.019455
ENSG00000107829	FBXW4	F-box and WD repeat domain containing 4 [Source:HGNC Symbol;Acc:HGNC:10847]	612.506	460.955	0.408805	0.231727	0.956192	0.019455
ENSG00000154102	C16orf74	chromosome 16 open reading frame 74 [Source:HGNC Symbol;Acc:HGNC:23362]	83.3363	58.4478	0.512447	0.231803	0.956192	0.019455
ENSG00000125352	RNF113A	ring finger protein 113A [Source:HGNC Symbol;Acc:HGNC:12974]	134.241	100.295	0.419986	0.232501	0.956192	0.019455
ENSG00000266306	CTD-2008P7.6		5.6717	1.74793	1.64243	0.23268	1	0
ENSG00000259804	CTD-2012K14.7		6.31623	1.77146	1.77187	0.232706	1	0
ENSG00000259807	RP11-426C22.4		80.9588	57.2077	0.498666	0.232716	0.956192	0.019455
ENSG00000215790	SLC35E2	solute carrier family 35 member E2 [Source:HGNC Symbol;Acc:HGNC:20863]	179.55	132.657	0.432905	0.232781	0.956192	0.019455
ENSG00000184292	TACSTD2	tumor associated calcium signal transducer 2 [Source:HGNC Symbol;Acc:HGNC:11530]	30.4242	18.8746	0.672285	0.232785	0.956192	0.019455
ENSG00000167565	SERTAD3	SERTA domain containing 3 [Source:HGNC Symbol;Acc:HGNC:17931]	394.375	306.8	0.361356	0.232858	0.956192	0.019455
ENSG00000178307	TMEM11	transmembrane protein 11 [Source:HGNC Symbol;Acc:HGNC:16823]	581.55	451.602	0.36509	0.232892	0.956192	0.019455
ENSG00000204428	LY6G5C	lymphocyte antigen 6 family member G5C [Source:HGNC Symbol;Acc:HGNC:13932]	21.3043	11.526	0.881856	0.233147	0.956192	0.019455
ENSG00000185513	L3MBTL1	L3MBTL1, histone methyl-lysine binding protein [Source:HGNC Symbol;Acc:HGNC:15905]	23.9653	13.7309	0.831754	0.233205	0.956192	0.019455
ENSG00000178922	HYI	hydroxypyruvate isomerase (putative) [Source:HGNC Symbol;Acc:HGNC:26948]	287.672	209.016	0.45715	0.233257	0.956192	0.019455
ENSG00000236943	RP11-640M9.1		27.3008	14.3639	0.908044	0.233346	0.956192	0.019455
ENSG00000226328	CTA-217C2.1	NUP50 antisense RNA 1 (head to head) [Source:HGNC Symbol;Acc:HGNC:50502]	354.461	279.773	0.342425	0.233463	0.956192	0.019455
ENSG00000229891	Z83851.1	long intergenic non-protein coding RNA 1315 [Source:HGNC Symbol;Acc:HGNC:50513]	7.39965	2.18222	1.7374	0.233488	1	0
ENSG00000181045	SLC26A11	solute carrier family 26 member 11 [Source:HGNC Symbol;Acc:HGNC:14471]	443.5	344.012	0.366214	0.233637	0.956192	0.019455
ENSG00000160087	UBE2J2	ubiquitin conjugating enzyme E2 J2 [Source:HGNC Symbol;Acc:HGNC:19268]	1166.76	890.607	0.388897	0.234113	0.956192	0.019455
ENSG00000166595	FAM96B	family with sequence similarity 96 member B [Source:HGNC Symbol;Acc:HGNC:24261]	715.944	536.488	0.415571	0.234607	0.956192	0.019455
ENSG00000060491	OGFR	opioid growth factor receptor [Source:HGNC Symbol;Acc:HGNC:15768]	1332.77	1028.25	0.373496	0.234728	0.956192	0.019455
ENSG00000245812	RP11-175K6.1	long intergenic non-protein coding RNA 2202 [Source:HGNC Symbol;Acc:HGNC:53068]	204.957	156.786	0.386867	0.234909	0.956192	0.019455
ENSG00000163463	KRTCAP2	keratinocyte associated protein 2 [Source:HGNC Symbol;Acc:HGNC:28942]	56.5184	39.1678	0.532546	0.234988	0.956192	0.019455
ENSG00000160256	FAM207A	family with sequence similarity 207 member A [Source:HGNC Symbol;Acc:HGNC:15811]	540.964	393.888	0.455974	0.235135	0.956192	0.019455
ENSG00000188191	PRKAR1B	protein kinase cAMP-dependent type I regulatory subunit beta [Source:HGNC Symbol;Acc:HGNC:9390]	387.146	295.26	0.388771	0.235212	0.956192	0.019455
ENSG00000267309	CTD-2630F21.1		48.6547	33.4414	0.538374	0.235229	0.956192	0.019455
ENSG00000170043	TRAPPC1	trafficking protein particle complex 1 [Source:HGNC Symbol;Acc:HGNC:19894]	1372.96	1075.87	0.352068	0.235237	0.956192	0.019455
ENSG00000151131	C12orf45	chromosome 12 open reading frame 45 [Source:HGNC Symbol;Acc:HGNC:28628]	155.917	119.422	0.382032	0.235246	0.956192	0.019455
ENSG00000135506	OS9	OS9, endoplasmic reticulum lectin [Source:HGNC Symbol;Acc:HGNC:16994]	5027.65	4040.15	0.315515	0.235397	0.956192	0.019455
ENSG00000243554	AC004967.7		145.233	103.295	0.487371	0.235463	0.956192	0.019455
ENSG00000162384	C1orf123	chromosome 1 open reading frame 123 [Source:HGNC Symbol;Acc:HGNC:26059]	840.774	660.386	0.34872	0.235616	0.956192	0.019455
ENSG00000126005	MMP24-AS1	MMP24 antisense RNA 1 [Source:HGNC Symbol;Acc:HGNC:44421]	1587.24	1227.21	0.37116	0.235646	0.956192	0.019455
ENSG00000239475	HYDIN2		5.57789	1.74793	1.62883	0.235732	1	0
ENSG00000167280	ENGASE	endo-beta-N-acetylglucosaminidase [Source:HGNC Symbol;Acc:HGNC:24622]	440.363	340.797	0.368596	0.235956	0.956192	0.019455
ENSG00000197982	C1orf122	chromosome 1 open reading frame 122 [Source:HGNC Symbol;Acc:HGNC:24789]	1369.24	1001.83	0.450146	0.236034	0.956192	0.019455
ENSG00000162383	SLC1A7	solute carrier family 1 member 7 [Source:HGNC Symbol;Acc:HGNC:10945]	142.723	107.558	0.406652	0.236168	0.956192	0.019455
ENSG00000168899	VAMP5	vesicle associated membrane protein 5 [Source:HGNC Symbol;Acc:HGNC:12646]	1025.09	776.349	0.400593	0.236228	0.956192	0.019455
ENSG00000100767	PAPLN	papilin, proteoglycan like sulfated glycoprotein [Source:HGNC Symbol;Acc:HGNC:19262]	100.546	70.842	0.503332	0.236284	0.956192	0.019455
ENSG00000078399	HOXA9	homeobox A9 [Source:HGNC Symbol;Acc:HGNC:5109]	357.653	279.914	0.354795	0.236555	0.956192	0.019455
ENSG00000223474	AL020996.1		4.9834	1.38423	1.82443	0.236606	1	0
ENSG00000182810	DDX28	DEAD-box helicase 28 [Source:HGNC Symbol;Acc:HGNC:17330]	171.641	125.924	0.447439	0.236721	0.956192	0.019455
ENSG00000272768	RP4-673M15.1		26.1307	15.2978	0.778042	0.236872	0.956192	0.019455
ENSG00000162889	MAPKAPK2	mitogen-activated protein kinase-activated protein kinase 2 [Source:HGNC Symbol;Acc:HGNC:6887]	2595.99	2069.26	0.327062	0.236898	0.956192	0.019455
ENSG00000051596	THOC3	THO complex 3 [Source:HGNC Symbol;Acc:HGNC:19072]	477.093	356.359	0.419967	0.237099	0.956192	0.019455
ENSG00000167397	VKORC1	vitamin K epoxide reductase complex subunit 1 [Source:HGNC Symbol;Acc:HGNC:23663]	344.011	242.147	0.508776	0.237212	0.956192	0.019455
ENSG00000125991	ERGIC3	ERGIC and golgi 3 [Source:HGNC Symbol;Acc:HGNC:15927]	3969.49	3121.82	0.346724	0.237259	0.956192	0.019455
ENSG00000110171	TRIM3	tripartite motif containing 3 [Source:HGNC Symbol;Acc:HGNC:10064]	728.215	565.729	0.363364	0.237275	0.956192	0.019455
ENSG00000123989	CHPF	chondroitin polymerizing factor [Source:HGNC Symbol;Acc:HGNC:24291]	7603.29	5955.97	0.352269	0.237601	0.956192	0.019455
ENSG00000258057	BCDIN3D-AS1	BCDIN3D antisense RNA 1 [Source:HGNC Symbol;Acc:HGNC:44113]	18.6869	9.9157	0.891095	0.237607	0.956192	0.019455
ENSG00000157110	RBPMS	RNA binding protein with multiple splicing [Source:HGNC Symbol;Acc:HGNC:19097]	1282.25	1025.25	0.323754	0.237698	0.956192	0.019455
ENSG00000109072	VTN	vitronectin [Source:HGNC Symbol;Acc:HGNC:12724]	6.1665	2.00234	1.66063	0.2377	1	0
ENSG00000182979	MTA1	metastasis associated 1 [Source:HGNC Symbol;Acc:HGNC:7410]	1446.51	1140.43	0.342631	0.237708	0.956192	0.019455
ENSG00000140939	NOL3	nucleolar protein 3 [Source:HGNC Symbol;Acc:HGNC:7869]	271.82	206.028	0.397018	0.237872	0.956192	0.019455
ENSG00000103653	CSK	C-terminal Src kinase [Source:HGNC Symbol;Acc:HGNC:2444]	1254.93	1008.9	0.314946	0.237879	0.956192	0.019455
ENSG00000161981	SNRNP25	small nuclear ribonucleoprotein U11/U12 subunit 25 [Source:HGNC Symbol;Acc:HGNC:14161]	561.776	415.837	0.432649	0.237955	0.956192	0.019455
ENSG00000135953	MFSD9	major facilitator superfamily domain containing 9 [Source:HGNC Symbol;Acc:HGNC:28158]	179.343	136.424	0.389345	0.237964	0.956192	0.019455
ENSG00000111907	TPD52L1	tumor protein D52 like 1 [Source:HGNC Symbol;Acc:HGNC:12006]	240.086	186.974	0.364928	0.237972	0.956192	0.019455
ENSG00000105281	SLC1A5	solute carrier family 1 member 5 [Source:HGNC Symbol;Acc:HGNC:10943]	11189.1	8745.03	0.355477	0.238034	0.956192	0.019455
ENSG00000137171	KLC4	kinesin light chain 4 [Source:HGNC Symbol;Acc:HGNC:21624]	317.84	246.304	0.365375	0.238458	0.956192	0.019455
ENSG00000099817	POLR2E	RNA polymerase II subunit E [Source:HGNC Symbol;Acc:HGNC:9192]	4488.41	3422.05	0.391193	0.238461	0.956192	0.019455
ENSG00000169740	ZNF32	zinc finger protein 32 [Source:HGNC Symbol;Acc:HGNC:13095]	293.84	226.853	0.378213	0.238512	0.956192	0.019455
ENSG00000160284	SPATC1L	spermatogenesis and centriole associated 1 like [Source:HGNC Symbol;Acc:HGNC:1298]	102.633	71.8177	0.512588	0.23854	0.956192	0.019455
ENSG00000136908	DPM2	dolichyl-phosphate mannosyltransferase subunit 2, regulatory [Source:HGNC Symbol;Acc:HGNC:3006]	1043.74	806.491	0.371503	0.238626	0.956192	0.019455
ENSG00000235919	ASH1L-AS1	ASH1L antisense RNA 1 [Source:HGNC Symbol;Acc:HGNC:44146]	19.4009	10.2386	0.944512	0.238632	0.956192	0.019455
ENSG00000105245	NUMBL	NUMB like, endocytic adaptor protein [Source:HGNC Symbol;Acc:HGNC:8061]	1295.53	1011.39	0.356423	0.238698	0.956192	0.019455
ENSG00000214160	ALG3	ALG3, alpha-1,3- mannosyltransferase [Source:HGNC Symbol;Acc:HGNC:23056]	1191.3	947.773	0.329699	0.238759	0.956192	0.019455
ENSG00000164877	MICALL2	MICAL like 2 [Source:HGNC Symbol;Acc:HGNC:29672]	827.832	644.044	0.362231	0.238906	0.956192	0.019455
ENSG00000248925	CTD-2083E4.6		9.89769	3.85957	1.33087	0.238941	1	0
ENSG00000196363	WDR5	WD repeat domain 5 [Source:HGNC Symbol;Acc:HGNC:12757]	1300.23	1029.61	0.336312	0.239389	0.956192	0.019455
ENSG00000124731	TREM1	triggering receptor expressed on myeloid cells 1 [Source:HGNC Symbol;Acc:HGNC:17760]	22.6809	13.2871	0.776025	0.23966	0.956192	0.019455
ENSG00000067182	TNFRSF1A	TNF receptor superfamily member 1A [Source:HGNC Symbol;Acc:HGNC:11916]	6534.42	5188.65	0.33266	0.239717	0.956192	0.019455
ENSG00000180879	SSR4	signal sequence receptor subunit 4 [Source:HGNC Symbol;Acc:HGNC:11326]	2846.32	2171.83	0.390123	0.239733	0.956192	0.019455
ENSG00000213719	CLIC1	chloride intracellular channel 1 [Source:HGNC Symbol;Acc:HGNC:2062]	10816.6	8588.97	0.332649	0.239835	0.956192	0.019455
ENSG00000171953	ATPAF2	ATP synthase mitochondrial F1 complex assembly factor 2 [Source:HGNC Symbol;Acc:HGNC:18802]	276.28	213.986	0.366965	0.239843	0.956192	0.019455
ENSG00000231924	PSG1	pregnancy specific beta-1-glycoprotein 1 [Source:HGNC Symbol;Acc:HGNC:9514]	34.894	22.2273	0.645765	0.239974	0.956192	0.019455
ENSG00000137672	TRPC6	transient receptor potential cation channel subfamily C member 6 [Source:HGNC Symbol;Acc:HGNC:12338]	4.78271	1.48312	1.67134	0.239975	1	0
ENSG00000110063	DCPS	decapping enzyme, scavenger [Source:HGNC Symbol;Acc:HGNC:29812]	304.065	233.952	0.378418	0.240059	0.956192	0.019455
ENSG00000059122	FLYWCH1	FLYWCH-type zinc finger 1 [Source:HGNC Symbol;Acc:HGNC:25404]	2003.44	1531.86	0.386801	0.240073	0.956192	0.019455
ENSG00000054392	HHAT	hedgehog acyltransferase [Source:HGNC Symbol;Acc:HGNC:18270]	390.312	311.445	0.326166	0.240089	0.956192	0.019455
ENSG00000197324	LRP10	LDL receptor related protein 10 [Source:HGNC Symbol;Acc:HGNC:14553]	18026.4	14191.9	0.345008	0.240282	0.956192	0.019455
ENSG00000134809	TIMM10	translocase of inner mitochondrial membrane 10 [Source:HGNC Symbol;Acc:HGNC:11814]	480.701	372.199	0.368813	0.240409	0.956192	0.019455
ENSG00000067829	IDH3G	isocitrate dehydrogenase 3 (NAD(+)) gamma [Source:HGNC Symbol;Acc:HGNC:5386]	967.105	765.35	0.337707	0.240513	0.956192	0.019455
ENSG00000164611	PTTG1	pituitary tumor-transforming 1 [Source:HGNC Symbol;Acc:HGNC:9690]	530.534	398.262	0.417058	0.24074	0.956192	0.019455
ENSG00000172732	MUS81	MUS81 structure-specific endonuclease subunit [Source:HGNC Symbol;Acc:HGNC:29814]	669.165	523.955	0.352323	0.241052	0.956192	0.019455
ENSG00000118894	FAM86A	eukaryotic elongation factor 2 lysine methyltransferase [Source:HGNC Symbol;Acc:HGNC:32221]	286.586	214.343	0.418965	0.241091	0.956192	0.019455
ENSG00000021300	PLEKHB1	pleckstrin homology domain containing B1 [Source:HGNC Symbol;Acc:HGNC:19079]	22.4558	12.9421	0.786311	0.241166	0.956192	0.019455
ENSG00000019582	CD74	CD74 molecule [Source:HGNC Symbol;Acc:HGNC:1697]	546.525	427.716	0.354597	0.241191	0.956192	0.019455
ENSG00000151715	TMEM45B	transmembrane protein 45B [Source:HGNC Symbol;Acc:HGNC:25194]	4.23186	1.04405	1.9478	0.241216	1	0
ENSG00000163156	SCNM1	sodium channel modifier 1 [Source:HGNC Symbol;Acc:HGNC:23136]	478.455	372.704	0.359136	0.241266	0.956192	0.019455
ENSG00000198074	AKR1B10	aldo-keto reductase family 1 member B10 [Source:HGNC Symbol;Acc:HGNC:382]	120.862	90.2153	0.424019	0.241389	0.956192	0.019455
ENSG00000228594	C1orf233	fibronectin type III domain containing 10 [Source:HGNC Symbol;Acc:HGNC:42951]	788.312	596.252	0.401328	0.241492	0.956192	0.019455
ENSG00000137818	RPLP1	ribosomal protein lateral stalk subunit P1 [Source:HGNC Symbol;Acc:HGNC:10372]	16693.2	12585.2	0.407508	0.241494	0.956192	0.019455
ENSG00000122390	NAA60	N(alpha)-acetyltransferase 60, NatF catalytic subunit [Source:HGNC Symbol;Acc:HGNC:25875]	84.5644	61.0054	0.471533	0.241529	0.956192	0.019455
ENSG00000204498	NFKBIL1	NFKB inhibitor like 1 [Source:HGNC Symbol;Acc:HGNC:7800]	378.031	290.863	0.375366	0.241829	0.956192	0.019455
ENSG00000125901	MRPS26	mitochondrial ribosomal protein S26 [Source:HGNC Symbol;Acc:HGNC:14045]	491.197	382.547	0.359642	0.242026	0.956192	0.019455
ENSG00000160688	FLAD1	flavin adenine dinucleotide synthetase 1 [Source:HGNC Symbol;Acc:HGNC:24671]	511.416	400.927	0.350425	0.242056	0.956192	0.019455
ENSG00000123179	EBPL	emopamil binding protein like [Source:HGNC Symbol;Acc:HGNC:18061]	601.482	469.284	0.356794	0.242069	0.956192	0.019455
ENSG00000180044	C3orf80	chromosome 3 open reading frame 80 [Source:HGNC Symbol;Acc:HGNC:40048]	12.7395	5.56044	1.15803	0.242088	1	0
ENSG00000106591	MRPL32	mitochondrial ribosomal protein L32 [Source:HGNC Symbol;Acc:HGNC:14035]	499.182	397.427	0.330183	0.242215	0.956192	0.019455
ENSG00000176340	COX8A	cytochrome c oxidase subunit 8A [Source:HGNC Symbol;Acc:HGNC:2294]	799.241	558.891	0.516364	0.24237	0.956192	0.019455
ENSG00000125971	DYNLRB1	dynein light chain roadblock-type 1 [Source:HGNC Symbol;Acc:HGNC:15468]	1528.66	1173.97	0.381213	0.242502	0.956192	0.019455
ENSG00000203301	AL590822.1		34.5377	22.0765	0.635754	0.24255	0.956192	0.019455
ENSG00000175265	GOLGA8A	golgin A8 family member A [Source:HGNC Symbol;Acc:HGNC:31972]	226.481	155.316	0.550276	0.242647	0.956192	0.019455
ENSG00000234076	TPRG1-AS1	TPRG1 antisense RNA 1 [Source:HGNC Symbol;Acc:HGNC:42391]	13.8098	6.89556	0.990683	0.242763	0.956192	0.019455
ENSG00000235078	AC142528.1		5.48408	1.74793	1.61589	0.242763	1	0
ENSG00000255135	RP11-111M22.3		52.8625	37.2396	0.512821	0.242961	0.956192	0.019455
ENSG00000102225	CDK16	cyclin dependent kinase 16 [Source:HGNC Symbol;Acc:HGNC:8749]	3800.47	2970.91	0.355032	0.242996	0.956192	0.019455
ENSG00000183048	SLC25A10	solute carrier family 25 member 10 [Source:HGNC Symbol;Acc:HGNC:10980]	157.716	110.928	0.502547	0.243129	0.956192	0.019455
ENSG00000135436	FAM186B	family with sequence similarity 186 member B [Source:HGNC Symbol;Acc:HGNC:25296]	12.3077	5.7243	1.0958	0.243173	1	0
ENSG00000166682	TMPRSS5	transmembrane protease, serine 5 [Source:HGNC Symbol;Acc:HGNC:14908]	4.8517	1.43607	1.7318	0.243292	1	0
ENSG00000168591	TMUB2	transmembrane and ubiquitin like domain containing 2 [Source:HGNC Symbol;Acc:HGNC:28459]	944.069	746.877	0.338344	0.243326	0.956192	0.019455
ENSG00000104980	TIMM44	translocase of inner mitochondrial membrane 44 [Source:HGNC Symbol;Acc:HGNC:17316]	1064.61	824.683	0.367552	0.24334	0.956192	0.019455
ENSG00000178057	NDUFAF3	NADH:ubiquinone oxidoreductase complex assembly factor 3 [Source:HGNC Symbol;Acc:HGNC:29918]	1414.29	1089.49	0.376734	0.243415	0.956192	0.019455
ENSG00000160753	RUSC1	RUN and SH3 domain containing 1 [Source:HGNC Symbol;Acc:HGNC:17153]	1255.77	992.488	0.339605	0.243448	0.956192	0.019455
ENSG00000137100	DCTN3	dynactin subunit 3 [Source:HGNC Symbol;Acc:HGNC:2713]	1211.16	963.179	0.330021	0.243522	0.956192	0.019455
ENSG00000197956	S100A6	S100 calcium binding protein A6 [Source:HGNC Symbol;Acc:HGNC:10496]	25998.5	19793.6	0.39338	0.24368	0.956192	0.019455
ENSG00000221983	UBA52	ubiquitin A-52 residue ribosomal protein fusion product 1 [Source:HGNC Symbol;Acc:HGNC:12458]	6001.2	4671.14	0.361542	0.243784	0.956192	0.019455
ENSG00000133275	CSNK1G2	casein kinase 1 gamma 2 [Source:HGNC Symbol;Acc:HGNC:2455]	2705.23	2093.36	0.369526	0.243987	0.956192	0.019455
ENSG00000177337	DLGAP1-AS1	DLGAP1 antisense RNA 1 [Source:HGNC Symbol;Acc:HGNC:31676]	118.784	84.2538	0.497992	0.244	0.956192	0.019455
ENSG00000109046	WSB1	WD repeat and SOCS box containing 1 [Source:HGNC Symbol;Acc:HGNC:19221]	1158.81	872.538	0.41078	0.24401	0.956192	0.019455
ENSG00000100418	DESI1	desumoylating isopeptidase 1 [Source:HGNC Symbol;Acc:HGNC:24577]	1708.29	1366.46	0.321386	0.244036	0.956192	0.019455
ENSG00000095059	DHPS	deoxyhypusine synthase [Source:HGNC Symbol;Acc:HGNC:2869]	784.009	609.114	0.364042	0.2441	0.956192	0.019455
ENSG00000234773	CTD-2666L21.1		4.89546	1.51143	1.69885	0.244269	1	0
ENSG00000223891	OSER1-AS1	OSER1 antisense RNA 1 (head to head) [Source:HGNC Symbol;Acc:HGNC:48585]	89.6292	66.1232	0.438617	0.244309	0.956192	0.019455
ENSG00000197905	TEAD4	TEA domain transcription factor 4 [Source:HGNC Symbol;Acc:HGNC:11717]	215.127	162.903	0.396281	0.244318	0.956192	0.019455
ENSG00000143368	SF3B4	splicing factor 3b subunit 4 [Source:HGNC Symbol;Acc:HGNC:10771]	1363.71	1097.55	0.313984	0.24439	0.956192	0.019455
ENSG00000163482	STK36	serine/threonine kinase 36 [Source:HGNC Symbol;Acc:HGNC:17209]	497.636	393.875	0.337357	0.244458	0.956192	0.019455
ENSG00000100982	PCIF1	PDX1 C-terminal inhibiting factor 1 [Source:HGNC Symbol;Acc:HGNC:16200]	653.61	509.815	0.358119	0.244468	0.956192	0.019455
ENSG00000100441	KHNYN	KH and NYN domain containing [Source:HGNC Symbol;Acc:HGNC:20166]	1546.84	1224.98	0.335803	0.244469	0.956192	0.019455
ENSG00000117419	ERI3	ERI1 exoribonuclease family member 3 [Source:HGNC Symbol;Acc:HGNC:17276]	1242.74	984.439	0.335646	0.244472	0.956192	0.019455
ENSG00000183260	ABHD16B	abhydrolase domain containing 16B [Source:HGNC Symbol;Acc:HGNC:16128]	221.438	164.446	0.427707	0.24448	0.956192	0.019455
ENSG00000167515	TRAPPC2L	trafficking protein particle complex 2 like [Source:HGNC Symbol;Acc:HGNC:30887]	800.636	626.492	0.352953	0.244533	0.956192	0.019455
ENSG00000090512	FETUB	fetuin B [Source:HGNC Symbol;Acc:HGNC:3658]	6.97396	2.40475	1.49405	0.244584	1	0
ENSG00000095383	TBC1D2	TBC1 domain family member 2 [Source:HGNC Symbol;Acc:HGNC:18026]	2544.89	1997.27	0.349231	0.244682	0.956192	0.019455
ENSG00000198832	SELM	selenoprotein M [Source:HGNC Symbol;Acc:HGNC:30397]	3057.07	2367.41	0.368864	0.244871	0.956192	0.019455
ENSG00000007402	CACNA2D2	calcium voltage-gated channel auxiliary subunit alpha2delta 2 [Source:HGNC Symbol;Acc:HGNC:1400]	16.577	8.17049	1.0198	0.24489	0.956192	0.019455
ENSG00000258929	RP11-58E21.3		36.0014	22.1519	0.681066	0.244934	0.956192	0.019455
ENSG00000240230	COX19	COX19, cytochrome c oxidase assembly factor [Source:HGNC Symbol;Acc:HGNC:28074]	206.841	157.71	0.390023	0.245054	0.956192	0.019455
ENSG00000123144	C19orf43	telomerase RNA component interacting RNase [Source:HGNC Symbol;Acc:HGNC:28424]	3300.71	2548.37	0.372953	0.245242	0.956192	0.019455
ENSG00000168306	ACOX2	acyl-CoA oxidase 2 [Source:HGNC Symbol;Acc:HGNC:120]	528.918	420.872	0.330646	0.245309	0.956192	0.019455
ENSG00000139200	PIANP	PILR alpha associated neural protein [Source:HGNC Symbol;Acc:HGNC:25338]	89.9286	66.9447	0.424301	0.245523	0.956192	0.019455
ENSG00000213071	LPAL2	lipoprotein(a) like 2, pseudogene [Source:HGNC Symbol;Acc:HGNC:21210]	9.25916	3.6645	1.38604	0.245527	1	0
ENSG00000141040	ZNF287	zinc finger protein 287 [Source:HGNC Symbol;Acc:HGNC:13502]	183.648	142.517	0.37106	0.245651	0.956192	0.019455
ENSG00000119431	HDHD3	haloacid dehalogenase like hydrolase domain containing 3 [Source:HGNC Symbol;Acc:HGNC:28171]	130.997	98.3296	0.412296	0.245658	0.956192	0.019455
ENSG00000143294	PRCC	papillary renal cell carcinoma (translocation-associated) [Source:HGNC Symbol;Acc:HGNC:9343]	1565.54	1243.49	0.331723	0.245665	0.956192	0.019455
ENSG00000236914	RP11-1008C21.2	long intergenic non-protein coding RNA 1852 [Source:HGNC Symbol;Acc:HGNC:52668]	38.0628	24.9427	0.62162	0.245717	0.956192	0.019455
ENSG00000141480	ARRB2	arrestin beta 2 [Source:HGNC Symbol;Acc:HGNC:712]	240.27	183.08	0.389923	0.245855	0.956192	0.019455
ENSG00000109390	NDUFC1	NADH:ubiquinone oxidoreductase subunit C1 [Source:HGNC Symbol;Acc:HGNC:7705]	619.215	481.781	0.361392	0.245923	0.956192	0.019455
ENSG00000141933	TPGS1	tubulin polyglutamylase complex subunit 1 [Source:HGNC Symbol;Acc:HGNC:25058]	262.539	193.427	0.440247	0.245942	0.956192	0.019455
ENSG00000126016	AMOT	angiomotin [Source:HGNC Symbol;Acc:HGNC:17810]	18.2987	9.7346	0.894724	0.245974	0.956192	0.019455
ENSG00000120093	HOXB3	homeobox B3 [Source:HGNC Symbol;Acc:HGNC:5114]	14.5675	6.68464	1.08691	0.246196	0.956192	0.019455
ENSG00000135587	SMPD2	sphingomyelin phosphodiesterase 2 [Source:HGNC Symbol;Acc:HGNC:11121]	163.392	122.523	0.410217	0.246244	0.956192	0.019455
ENSG00000206341	HLA-H	major histocompatibility complex, class I, H (pseudogene) [Source:HGNC Symbol;Acc:HGNC:4965]	50.2832	33.288	0.588894	0.246321	0.956192	0.019455
ENSG00000124839	RAB17	RAB17, member RAS oncogene family [Source:HGNC Symbol;Acc:HGNC:16523]	12.89	5.615	1.21573	0.246561	1	0
ENSG00000141971	MVB12A	multivesicular body subunit 12A [Source:HGNC Symbol;Acc:HGNC:25153]	722.348	564.223	0.356226	0.246711	0.956192	0.019455
ENSG00000100968	NFATC4	nuclear factor of activated T-cells 4 [Source:HGNC Symbol;Acc:HGNC:7778]	2342.73	1837.7	0.350006	0.247008	0.956192	0.019455
ENSG00000084207	GSTP1	glutathione S-transferase pi 1 [Source:HGNC Symbol;Acc:HGNC:4638]	5729.35	4432.51	0.370134	0.247039	0.956192	0.019455
ENSG00000131591	C1orf159	chromosome 1 open reading frame 159 [Source:HGNC Symbol;Acc:HGNC:26062]	216.251	167.698	0.367647	0.24704	0.956192	0.019455
ENSG00000249641	HOXC13-AS	HOXC13 antisense RNA [Source:HGNC Symbol;Acc:HGNC:43753]	15.9074	8.85168	0.839315	0.247345	0.956192	0.019455
ENSG00000065057	NTHL1	nth like DNA glycosylase 1 [Source:HGNC Symbol;Acc:HGNC:8028]	163.994	117.099	0.480134	0.247426	0.956192	0.019455
ENSG00000227954	RP3-323P13.2	TCF21 antisense RNA inducing promoter demethylation [Source:HGNC Symbol;Acc:HGNC:50506]	6.79275	2.44141	1.54892	0.247718	1	0
ENSG00000239521	GATS	GATS, stromal antigen 3 opposite strand [Source:HGNC Symbol;Acc:HGNC:29954]	74.5351	54.2578	0.455925	0.247783	0.956192	0.019455
ENSG00000007384	RHBDF1	rhomboid 5 homolog 1 [Source:HGNC Symbol;Acc:HGNC:20561]	2597.45	2032.44	0.353786	0.247933	0.956192	0.019455
ENSG00000164855	TMEM184A	transmembrane protein 184A [Source:HGNC Symbol;Acc:HGNC:28797]	67.0664	44.528	0.581432	0.247985	0.956192	0.019455
ENSG00000100243	CYB5R3	cytochrome b5 reductase 3 [Source:HGNC Symbol;Acc:HGNC:2873]	16334.2	12915.1	0.338846	0.248167	0.956192	0.019455
ENSG00000177728	KIAA0195	transmembrane protein 94 [Source:HGNC Symbol;Acc:HGNC:28983]	1326.34	1045.7	0.342551	0.248413	0.956192	0.019455
ENSG00000071051	NCK2	NCK adaptor protein 2 [Source:HGNC Symbol;Acc:HGNC:7665]	537.257	421.057	0.350518	0.248628	0.956192	0.019455
ENSG00000157778	PSMG3	proteasome assembly chaperone 3 [Source:HGNC Symbol;Acc:HGNC:22420]	757.646	596.445	0.345189	0.248739	0.956192	0.019455
ENSG00000176182	MYPOP	Myb related transcription factor, partner of profilin [Source:HGNC Symbol;Acc:HGNC:20178]	227.518	175.084	0.377248	0.248992	0.956192	0.019455
ENSG00000174903	RAB1B	RAB1B, member RAS oncogene family [Source:HGNC Symbol;Acc:HGNC:18370]	3391.48	2651.94	0.354625	0.249033	0.956192	0.019455
ENSG00000117461	PIK3R3	phosphoinositide-3-kinase regulatory subunit 3 [Source:HGNC Symbol;Acc:HGNC:8981]	815.242	648.886	0.328672	0.249036	0.956192	0.019455
ENSG00000138074	SLC5A6	solute carrier family 5 member 6 [Source:HGNC Symbol;Acc:HGNC:11041]	581.287	462.082	0.329281	0.249085	0.956192	0.019455
ENSG00000213347	MXD3	MAX dimerization protein 3 [Source:HGNC Symbol;Acc:HGNC:14008]	440.317	329.803	0.418422	0.249152	0.956192	0.019455
ENSG00000118017	A4GNT	alpha-1,4-N-acetylglucosaminyltransferase [Source:HGNC Symbol;Acc:HGNC:17968]	11.2621	4.93193	1.15031	0.249255	1	0
ENSG00000145022	TCTA	T-cell leukemia translocation altered [Source:HGNC Symbol;Acc:HGNC:11692]	1141.98	907.864	0.331208	0.24964	0.956192	0.019455
ENSG00000174483	BBS1	Bardet-Biedl syndrome 1 [Source:HGNC Symbol;Acc:HGNC:966]	11.137	5.5971	0.994489	0.25	1	0
ENSG00000196313	POM121	POM121 transmembrane nucleoporin [Source:HGNC Symbol;Acc:HGNC:19702]	1443.69	1128.89	0.35419	0.250091	0.956192	0.019455
ENSG00000178607	ERN1	endoplasmic reticulum to nucleus signaling 1 [Source:HGNC Symbol;Acc:HGNC:3449]	459.577	369.1	0.317467	0.250372	0.956192	0.019455
ENSG00000184117	NIPSNAP1	nipsnap homolog 1 [Source:HGNC Symbol;Acc:HGNC:7827]	717.049	567.291	0.337298	0.250433	0.956192	0.019455
ENSG00000177000	MTHFR	methylenetetrahydrofolate reductase [Source:HGNC Symbol;Acc:HGNC:7436]	554.511	438.857	0.336653	0.25044	0.956192	0.019455
ENSG00000170549	IRX1	iroquois homeobox 1 [Source:HGNC Symbol;Acc:HGNC:14358]	66.3399	44.5007	0.573514	0.25049	0.956192	0.019455
ENSG00000254910	RP11-326C3.7		7.92568	3.33473	1.24865	0.250877	1	0
ENSG00000071462	WBSCR22	BUD23, rRNA methyltransferase and ribosome maturation factor [Source:HGNC Symbol;Acc:HGNC:16405]	1450.09	1131.38	0.357587	0.250901	0.956192	0.019455
ENSG00000105662	CRTC1	CREB regulated transcription coactivator 1 [Source:HGNC Symbol;Acc:HGNC:16062]	627.457	480.922	0.383051	0.250911	0.956192	0.019455
ENSG00000250986	AC141928.1		46.7945	30.7635	0.588443	0.251073	0.956192	0.019455
ENSG00000205426	KRT81	keratin 81 [Source:HGNC Symbol;Acc:HGNC:6458]	9.64067	4.43062	1.10375	0.251388	1	0
ENSG00000124160	NCOA5	nuclear receptor coactivator 5 [Source:HGNC Symbol;Acc:HGNC:15909]	791.491	636.889	0.313379	0.251773	0.956192	0.019455
ENSG00000175550	DRAP1	DR1 associated protein 1 [Source:HGNC Symbol;Acc:HGNC:3019]	17422.4	13136.3	0.407326	0.251843	0.956192	0.019455
ENSG00000007392	LUC7L	LUC7 like [Source:HGNC Symbol;Acc:HGNC:6723]	477.074	376.591	0.343269	0.251852	0.956192	0.019455
ENSG00000170876	TMEM43	transmembrane protein 43 [Source:HGNC Symbol;Acc:HGNC:28472]	3845.77	3155.89	0.285398	0.251905	0.956192	0.019455
ENSG00000085662	AKR1B1	aldo-keto reductase family 1 member B [Source:HGNC Symbol;Acc:HGNC:381]	11526	9049.69	0.348916	0.251971	0.956192	0.019455
ENSG00000042832	TG	thyroglobulin [Source:HGNC Symbol;Acc:HGNC:11764]	23.2886	14.0568	0.729347	0.252121	0.956192	0.019455
ENSG00000185453	C19orf68	chromosome 19 open reading frame 68 [Source:HGNC Symbol;Acc:HGNC:34495]	193.643	139.414	0.4694	0.252124	0.956192	0.019455
ENSG00000260806	RP11-872J21.3		12.2513	5.82798	1.07681	0.25213	1	0
ENSG00000176619	LMNB2	lamin B2 [Source:HGNC Symbol;Acc:HGNC:6638]	8323.3	6545.82	0.346459	0.252241	0.956192	0.019455
ENSG00000223959	AFG3L1P	AFG3 like matrix AAA peptidase subunit 1, pseudogene [Source:HGNC Symbol;Acc:HGNC:314]	159.532	123	0.375842	0.25236	0.956192	0.019455
ENSG00000198055	GRK6	G protein-coupled receptor kinase 6 [Source:HGNC Symbol;Acc:HGNC:4545]	993.152	768.39	0.369232	0.252527	0.956192	0.019455
ENSG00000110080	ST3GAL4	ST3 beta-galactoside alpha-2,3-sialyltransferase 4 [Source:HGNC Symbol;Acc:HGNC:10864]	719.149	550.824	0.383459	0.252751	0.956192	0.019455
ENSG00000105672	ETV2	ETS variant 2 [Source:HGNC Symbol;Acc:HGNC:3491]	20.9155	11.7509	0.828264	0.252757	0.956192	0.019455
ENSG00000146109	ABT1	activator of basal transcription 1 [Source:HGNC Symbol;Acc:HGNC:17369]	397.174	312.701	0.344147	0.252774	0.956192	0.019455
ENSG00000159348	CYB5R1	cytochrome b5 reductase 1 [Source:HGNC Symbol;Acc:HGNC:13397]	1789.61	1415.43	0.338093	0.252866	0.956192	0.019455
ENSG00000198890	PRMT6	protein arginine methyltransferase 6 [Source:HGNC Symbol;Acc:HGNC:18241]	732.196	588.272	0.315064	0.252939	0.956192	0.019455
ENSG00000183935	HTR7P1	5-hydroxytryptamine receptor 7 pseudogene 1 [Source:HGNC Symbol;Acc:HGNC:30411]	344.245	272.852	0.332796	0.252964	0.956192	0.019455
ENSG00000142611	PRDM16	PR/SET domain 16 [Source:HGNC Symbol;Acc:HGNC:14000]	373.021	286.783	0.376227	0.253144	0.956192	0.019455
ENSG00000167685	ZNF444	zinc finger protein 444 [Source:HGNC Symbol;Acc:HGNC:16052]	457.929	356.517	0.359783	0.253447	0.956192	0.019455
ENSG00000167987	VPS37C	VPS37C, ESCRT-I subunit [Source:HGNC Symbol;Acc:HGNC:26097]	830.959	671.22	0.307651	0.253479	0.956192	0.019455
ENSG00000266904	LINC00663	long intergenic non-protein coding RNA 663 [Source:HGNC Symbol;Acc:HGNC:28609]	41.581	27.9763	0.576176	0.253487	0.956192	0.019455
ENSG00000134815	DHX34	DExH-box helicase 34 [Source:HGNC Symbol;Acc:HGNC:16719]	567.853	448.324	0.34025	0.253583	0.956192	0.019455
ENSG00000124688	MAD2L1BP	MAD2L1 binding protein [Source:HGNC Symbol;Acc:HGNC:21059]	297.963	233.057	0.356673	0.253695	0.956192	0.019455
ENSG00000185298	CCDC137	coiled-coil domain containing 137 [Source:HGNC Symbol;Acc:HGNC:33451]	894.804	685.681	0.383228	0.253919	0.956192	0.019455
ENSG00000189120	SP6	Sp6 transcription factor [Source:HGNC Symbol;Acc:HGNC:14530]	11.3311	5.28045	1.0913	0.253951	1	0
ENSG00000122678	POLM	DNA polymerase mu [Source:HGNC Symbol;Acc:HGNC:9185]	214.736	167.925	0.356498	0.254024	0.956192	0.019455
ENSG00000173456	RNF26	ring finger protein 26 [Source:HGNC Symbol;Acc:HGNC:14646]	1419.81	1126.12	0.333839	0.254351	0.956192	0.019455
ENSG00000259426	RP11-253M7.1		35.8036	23.2111	0.634683	0.254518	0.956192	0.019455
ENSG00000013293	SLC7A14	solute carrier family 7 member 14 [Source:HGNC Symbol;Acc:HGNC:29326]	318.13	249.504	0.347752	0.254625	0.956192	0.019455
ENSG00000162736	NCSTN	nicastrin [Source:HGNC Symbol;Acc:HGNC:17091]	4013.92	3245.62	0.306766	0.254729	0.956192	0.019455
ENSG00000230082	PRRT3-AS1	PRRT3 antisense RNA 1 [Source:HGNC Symbol;Acc:HGNC:41151]	27.4896	16.9158	0.704744	0.254771	0.956192	0.019455
ENSG00000272695	GAS6-AS2	GAS6 antisense RNA 2 (head to head) [Source:HGNC Symbol;Acc:HGNC:43694]	266.453	210.754	0.33998	0.255039	0.956192	0.019455
ENSG00000142173	COL6A2	collagen type VI alpha 2 chain [Source:HGNC Symbol;Acc:HGNC:2212]	155072	122610	0.338859	0.255062	0.956192	0.019455
ENSG00000231185	AC005592.2	SPRY4 antisense RNA 1 [Source:HGNC Symbol;Acc:HGNC:53465]	35.5896	23.3336	0.599215	0.255091	0.956192	0.019455
ENSG00000182841	RRP7B	ribosomal RNA processing 7 homolog B, pseudogene [Source:HGNC Symbol;Acc:HGNC:30454]	110.269	81.4018	0.434431	0.255359	0.956192	0.019455
ENSG00000260000	RP3-467N11.1		11.7572	5.82798	1.05257	0.255399	1	0
ENSG00000234684	SDCBP2-AS1	SDCBP2 antisense RNA 1 [Source:HGNC Symbol;Acc:HGNC:44314]	60.95	42.6974	0.518419	0.255607	0.956192	0.019455
ENSG00000101361	NOP56	NOP56 ribonucleoprotein [Source:HGNC Symbol;Acc:HGNC:15911]	2133.17	1746.53	0.288887	0.255608	0.956192	0.019455
ENSG00000140988	RPS2	ribosomal protein S2 [Source:HGNC Symbol;Acc:HGNC:10404]	29730.5	23200.5	0.357756	0.255957	0.956192	0.019455
ENSG00000163050	ADCK3	coenzyme Q8A [Source:HGNC Symbol;Acc:HGNC:16812]	440.794	348.519	0.338441	0.25609	0.956192	0.019455
ENSG00000169122	FAM110B	family with sequence similarity 110 member B [Source:HGNC Symbol;Acc:HGNC:28587]	311.521	247.186	0.33146	0.256091	0.956192	0.019455
ENSG00000162757	C1orf74	chromosome 1 open reading frame 74 [Source:HGNC Symbol;Acc:HGNC:26319]	103.576	75.4743	0.450164	0.256218	0.956192	0.019455
ENSG00000146066	HIGD2A	HIG1 hypoxia inducible domain family member 2A [Source:HGNC Symbol;Acc:HGNC:28311]	392.743	300.193	0.390407	0.25622	0.956192	0.019455
ENSG00000178764	ZHX2	zinc fingers and homeoboxes 2 [Source:HGNC Symbol;Acc:HGNC:18513]	293.918	229.78	0.353975	0.256279	0.956192	0.019455
ENSG00000236296	GUSBP5	glucuronidase, beta pseudogene 5 [Source:HGNC Symbol;Acc:HGNC:42319]	39.571	26.707	0.557568	0.256517	0.956192	0.019455
ENSG00000167815	PRDX2	peroxiredoxin 2 [Source:HGNC Symbol;Acc:HGNC:9353]	2340.72	1873.68	0.321008	0.256632	0.956192	0.019455
ENSG00000261266	CTD-2196E14.5		5.42136	1.77146	1.57276	0.256719	1	0
ENSG00000163479	SSR2	signal sequence receptor subunit 2 [Source:HGNC Symbol;Acc:HGNC:11324]	4427.93	3610.97	0.294403	0.256741	0.956192	0.019455
ENSG00000173991	TCAP	titin-cap [Source:HGNC Symbol;Acc:HGNC:11610]	6.62941	2.50365	1.37138	0.25677	1	0
ENSG00000145604	SKP2	S-phase kinase associated protein 2 [Source:HGNC Symbol;Acc:HGNC:10901]	842.116	661.258	0.3499	0.256813	0.956192	0.019455
ENSG00000118849	RARRES1	retinoic acid receptor responder 1 [Source:HGNC Symbol;Acc:HGNC:9867]	42.4086	26.3995	0.700695	0.256918	0.956192	0.019455
ENSG00000070540	WIPI1	WD repeat domain, phosphoinositide interacting 1 [Source:HGNC Symbol;Acc:HGNC:25471]	1236.28	1014.84	0.284805	0.257053	0.956192	0.019455
ENSG00000167595	C19orf55	proline and serine rich 3 [Source:HGNC Symbol;Acc:HGNC:25204]	539.43	428.695	0.33111	0.257431	0.956192	0.019455
[truncated: 16,234 more rows]
