# Supplementary material for: Huntingtin-Interacting Protein 1-Related (HIP1R) Regulates Rheumatoid Arthritis Synovial Fibroblast Invasiveness
Source: Cells. 2025 Mar 23;14(7):483. doi: 10.3390/cells14070483 (PMC11987873; doi:10.3390/cells14070483)
Supplement: Supplementary file 1 [file cells-14-00483-s001.zip › Supplemental Table S3. DO enrichment siRNA HIP1 vs control.xlsx]

## Sheet: DO enrich siHIP1 vs siCTL
Supplemental Table S3. Disease Ontology (DO) enrichment among the DEGs in siRNA HIP1 versus siRNA control.
DOID	Description	GeneRatio	BgRatio	pvalue	padj	-log10(adj pvalue)	geneID	geneName	EntrezID	Count	Down	Up
DOID:1790	malignant mesothelioma	3|7	38|6331	6.8695e-06	0.00115408	2.93777	ENSG00000119630/ENSG00000138685/ENSG00000148773	PGF/FGF2/MKI67	5228/2247/4288	3	3	0
DOID:5100	middle ear disease	2|7	22|6331	0.000239556	0.0201227	1.69631	ENSG00000119630/ENSG00000148773	PGF/MKI67	5228/4288	2	2	0
DOID:13207	proliferative diabetic retinopathy	2|7	32|6331	0.000511665	0.0240378	1.61911	ENSG00000119630/ENSG00000138685	PGF/FGF2	5228/2247	2	2	0
DOID:161	keratosis	2|7	35|6331	0.000612821	0.0240378	1.61911	ENSG00000119630/ENSG00000148773	PGF/MKI67	5228/4288	2	2	0
DOID:5082	liver cirrhosis	3|7	179|6331	0.00071541	0.0240378	1.61911	ENSG00000119630/ENSG00000138685/ENSG00000148773	PGF/FGF2/MKI67	5228/2247/4288	3	3	0
DOID:3347	osteosarcoma	3|7	206|6331	0.0010787	0.0262865	1.58027	ENSG00000119630/ENSG00000138685/ENSG00000148773	PGF/FGF2/MKI67	5228/2247/4288	3	3	0
DOID:2462	retinal vascular disease	2|7	50|6331	0.00125174	0.0262865	1.58027	ENSG00000119630/ENSG00000138685	PGF/FGF2	5228/2247	2	2	0
DOID:8947	diabetic retinopathy	2|7	50|6331	0.00125174	0.0262865	1.58027	ENSG00000119630/ENSG00000138685	PGF/FGF2	5228/2247	2	2	0
DOID:184	bone cancer	3|7	227|6331	0.00143071	0.0267066	1.57338	ENSG00000119630/ENSG00000138685/ENSG00000148773	PGF/FGF2/MKI67	5228/2247/4288	3	3	0
DOID:6432	pulmonary hypertension	2|7	65|6331	0.00210862	0.0354249	1.45069	ENSG00000119630/ENSG00000138685	PGF/FGF2	5228/2247	2	2	0
DOID:2742	auditory system disease	2|7	69|6331	0.00237326	0.0362462	1.44074	ENSG00000119630/ENSG00000148773	PGF/MKI67	5228/4288	2	2	0
