# Supplementary material for: Huntingtin-Interacting Protein 1-Related (HIP1R) Regulates Rheumatoid Arthritis Synovial Fibroblast Invasiveness
Source: Cells. 2025 Mar 23;14(7):483. doi: 10.3390/cells14070483 (PMC11987873; doi:10.3390/cells14070483)
Supplement: Supplementary file 1 [file cells-14-00483-s001.zip › Supplemental Table S4. KEGG siRNA HIP1 vs control.xlsx]

## Sheet: KEGG enrich siHIP1 vs siCTL
Supplemental Table S4. KEGG pathways and processes enriched among the DEGs in siRNA HIP1 versus siRNA control.
KEGGID	Description	GeneRatio	BgRatio	pvalue	padj	geneID	geneName	keggID	Count	Down	Up
hsa04015	Rap1 signaling pathway	3|6	190|5585	0.000718565	0.0129342	ENSG00000119630/ENSG00000138685/ENSG00000006607	PGF/FGF2/FARP2	hsa:5228/hsa:2247/hsa:9855	3	3	0
