# Supplementary material for: Huntingtin-Interacting Protein 1-Related (HIP1R) Regulates Rheumatoid Arthritis Synovial Fibroblast Invasiveness
Source: Cells. 2025 Mar 23;14(7):483. doi: 10.3390/cells14070483 (PMC11987873; doi:10.3390/cells14070483)
Supplement: Supplementary file 1 [file cells-14-00483-s001.zip › Supplemental Table S5. Gene Ontology siRNA HIP1 vs. control.xlsx]

## Sheet: siCTLvssiHIP1_all_GOenrich_sign
Supplemental Table S5. Gene Ontology (GO) pathways and processes enriched among the DEGs in siRNA HIP1 versus siRNA control.
Category	GOID	Description	GeneRatio	BgRatio	pvalue	padj	-log10(adj pvalue)	geneID	geneName	Count	Down	up
MF	GO:0070851	growth factor receptor binding	3|17	110|13853	0.000305463	0.023191	1.63468	ENSG00000127946/ENSG00000119630/ENSG00000138685	HIP1/PGF/FGF2	3	3	0
MF	GO:0008201	heparin binding	3|17	130|13853	0.000498732	0.023191	1.63468	ENSG00000119630/ENSG00000138685/ENSG00000163815	PGF/FGF2/CLEC3B	3	2	1
MF	GO:0005539	glycosaminoglycan binding	3|17	169|13853	0.0010695	0.0331544	1.47946	ENSG00000119630/ENSG00000138685/ENSG00000163815	PGF/FGF2/CLEC3B	3	2	1
MF	GO:1901681	sulfur compound binding	3|17	195|13853	0.00161469	0.0375415	1.42549	ENSG00000119630/ENSG00000138685/ENSG00000163815	PGF/FGF2/CLEC3B	3	2	1
