# Supplementary material for: Huntingtin-Interacting Protein 1-Related (HIP1R) Regulates Rheumatoid Arthritis Synovial Fibroblast Invasiveness
Source: Cells. 2025 Mar 23;14(7):483. doi: 10.3390/cells14070483 (PMC11987873; doi:10.3390/cells14070483)
Supplement: Supplementary file 1 [file cells-14-00483-s001.zip › Supplemental Table S6. DEG in siRNA HIP1 vs siRNA control.xlsx]

## Sheet: DEG siHIP1 vs siCTL
Supplemental Table S6. All genes expressed and DEG identified in siRNA HIP1 versus siRNA Control analyses*.
gene_id	gene_name	gene_description	siHIP1 (mean)	siCTL (mean)	log2foldchange	pvalue	padjust	-log10(pvalue)
Genes with increased expression in siRNA HIP1
ENSG00000159792	PSKH1	protein serine kinase H1 [Source:HGNC Symbol;Acc:HGNC:9529]	1556.69	640.806	1.28063	3.21747e-06	0.00668589	5.49249
ENSG00000161249	DMKN	dermokine [Source:HGNC Symbol;Acc:HGNC:25063]	486.719	188.469	1.36813	6.44495e-06	0.0109576	5.19078
ENSG00000189001	SBSN	suprabasin [Source:HGNC Symbol;Acc:HGNC:24950]	1388.21	586.936	1.24151	1.16639e-05	0.0174471	4.93316
ENSG00000171246	NPTX1	neuronal pentraxin 1 [Source:HGNC Symbol;Acc:HGNC:7952]	12798	6520.4	0.972923	2.09429e-05	0.0261116	4.67896
ENSG00000163815	CLEC3B	C-type lectin domain family 3 member B [Source:HGNC Symbol;Acc:HGNC:11891]	1273.32	551.673	1.20613	2.61698e-05	0.0287898	4.5822
ENSG00000165949	IFI27	interferon alpha inducible protein 27 [Source:HGNC Symbol;Acc:HGNC:5397]	165.223	71.477	1.20921	6.81306e-05	0.0606752	4.16666
ENSG00000133048	CHI3L1	chitinase 3 like 1 [Source:HGNC Symbol;Acc:HGNC:1932]	16742.8	8885.2	0.914037	9.2505e-05	0.0752884	4.03383
ENSG00000159403	C1R	complement C1r [Source:HGNC Symbol;Acc:HGNC:1246]	4993.56	2710.77	0.881337	0.00012741	0.0992843	3.8948
ENSG00000132386	SERPINF1	serpin family F member 1 [Source:HGNC Symbol;Acc:HGNC:8824]	3830.38	2127.86	0.848008	0.000265359	0.160879	3.57617
ENSG00000260454	RP11-367F23.2		443.965	236.057	0.910723	0.000311498	0.182051	3.50654
ENSG00000162383	SLC1A7	solute carrier family 1 member 7 [Source:HGNC Symbol;Acc:HGNC:10945]	198.488	95.9561	1.04726	0.000390681	0.203645	3.40818
ENSG00000144476	ACKR3	atypical chemokine receptor 3 [Source:HGNC Symbol;Acc:HGNC:23692]	1695.2	989.852	0.77597	0.000529641	0.230357	3.27602
ENSG00000245532	NEAT1	nuclear paraspeckle assembly transcript 1 (non-protein coding) [Source:HGNC Symbol;Acc:HGNC:30815]	9466.34	5545.65	0.771394	0.000696968	0.283363	3.15679
ENSG00000205037	RP11-863P13.4		91.0563	39.6663	1.19876	0.000833787	0.324864	3.07894
ENSG00000214548	MEG3	maternally expressed 3 (non-protein coding) [Source:HGNC Symbol;Acc:HGNC:14575]	4688.63	2980.4	0.653705	0.000894442	0.328184	3.04845
ENSG00000196182	STK40	serine/threonine kinase 40 [Source:HGNC Symbol;Acc:HGNC:21373]	1296.1	728.075	0.831936	0.000912499	0.328184	3.03977
ENSG00000149131	SERPING1	serpin family G member 1 [Source:HGNC Symbol;Acc:HGNC:1228]	2497.79	1483.69	0.75146	0.00101186	0.34407	2.99488
ENSG00000177700	POLR2L	RNA polymerase II subunit L [Source:HGNC Symbol;Acc:HGNC:9199]	5369.4	2812.44	0.932831	0.00129692	0.375269	2.88709
ENSG00000197766	CFD	complement factor D [Source:HGNC Symbol;Acc:HGNC:2771]	538.799	280.935	0.940004	0.00131486	0.375269	2.88112
ENSG00000204387	C6orf48	chromosome 6 open reading frame 48 [Source:HGNC Symbol;Acc:HGNC:19078]	2043.94	1078.86	0.921443	0.00132434	0.375269	2.878
ENSG00000261327	RP11-863P13.3		294.385	169.131	0.800153	0.00151863	0.384652	2.81855
ENSG00000101384	JAG1	jagged 1 [Source:HGNC Symbol;Acc:HGNC:6188]	590.013	367.623	0.68237	0.00154573	0.384652	2.81087
ENSG00000223403	MEG9	maternally expressed 9 (non-protein coding) [Source:HGNC Symbol;Acc:HGNC:43874]	78.2599	35.2447	1.14952	0.00155319	0.384652	2.80877
ENSG00000090238	YPEL3	yippee like 3 [Source:HGNC Symbol;Acc:HGNC:18327]	772.483	433.9	0.831823	0.00157501	0.384652	2.80272
ENSG00000180573	HIST1H2AC	histone cluster 1 H2A family member c [Source:HGNC Symbol;Acc:HGNC:4733]	1278.85	817.276	0.64581	0.0017006	0.390914	2.7694
ENSG00000169297	NR0B1	nuclear receptor subfamily 0 group B member 1 [Source:HGNC Symbol;Acc:HGNC:7960]	109.911	52.104	1.07603	0.00178237	0.396831	2.749
ENSG00000122176	FMOD	fibromodulin [Source:HGNC Symbol;Acc:HGNC:3774]	3009.89	1832.43	0.715914	0.00196793	0.423037	2.70599
ENSG00000140264	SERF2	small EDRK-rich factor 2 [Source:HGNC Symbol;Acc:HGNC:10757]	6435.28	3460.21	0.895033	0.00232358	0.452662	2.63384
ENSG00000105664	COMP	cartilage oligomeric matrix protein [Source:HGNC Symbol;Acc:HGNC:2227]	10700.8	6238.96	0.778341	0.00240121	0.458047	2.61957
ENSG00000182326	C1S	complement C1s [Source:HGNC Symbol;Acc:HGNC:1247]	10815.4	7234.56	0.580079	0.00257961	0.470787	2.58845
ENSG00000213741	RPS29	ribosomal protein S29 [Source:HGNC Symbol;Acc:HGNC:10419]	3135.1	1626.62	0.946441	0.002618	0.470787	2.58203
ENSG00000114631	PODXL2	podocalyxin like 2 [Source:HGNC Symbol;Acc:HGNC:17936]	47.9455	15.9583	1.58106	0.00276781	0.487993	2.55786
ENSG00000170369	CST2	cystatin SA [Source:HGNC Symbol;Acc:HGNC:2474]	78.6128	30.7079	1.34928	0.00277244	0.487993	2.55714
ENSG00000260549	MT1L	metallothionein 1L, pseudogene [Source:HGNC Symbol;Acc:HGNC:7404]	1406.7	771.612	0.865899	0.00279196	0.487993	2.55409
ENSG00000130513	GDF15	growth differentiation factor 15 [Source:HGNC Symbol;Acc:HGNC:30142]	830.344	482.855	0.782431	0.0028421	0.491249	2.54636
ENSG00000172890	NADSYN1	NAD synthetase 1 [Source:HGNC Symbol;Acc:HGNC:29832]	999.871	628.278	0.670265	0.00292217	0.492346	2.53429
ENSG00000161921	CXCL16	C-X-C motif chemokine ligand 16 [Source:HGNC Symbol;Acc:HGNC:16642]	300.487	179.328	0.745119	0.00313184	0.514925	2.5042
ENSG00000187531	SIRT7	sirtuin 7 [Source:HGNC Symbol;Acc:HGNC:14935]	481.697	278.994	0.787389	0.0032848	0.519848	2.48349
ENSG00000140545	MFGE8	milk fat globule-EGF factor 8 protein [Source:HGNC Symbol;Acc:HGNC:7036]	7735.49	4711.53	0.715281	0.00330777	0.519848	2.48046
ENSG00000139192	TAPBPL	TAP binding protein like [Source:HGNC Symbol;Acc:HGNC:30683]	256.593	150.842	0.766166	0.00334884	0.521917	2.47511
ENSG00000261534	RP11-244O19.1		98.7491	51.4424	0.94221	0.00340573	0.523921	2.46779
ENSG00000101439	CST3	cystatin C [Source:HGNC Symbol;Acc:HGNC:2475]	7608.45	4603.03	0.725006	0.00356083	0.536522	2.44845
ENSG00000100342	APOL1	apolipoprotein L1 [Source:HGNC Symbol;Acc:HGNC:618]	839.369	503.387	0.737072	0.00381055	0.536522	2.41901
ENSG00000142089	IFITM3	interferon induced transmembrane protein 3 [Source:HGNC Symbol;Acc:HGNC:5414]	3307.23	2005.74	0.72137	0.003814	0.536522	2.41862
ENSG00000099875	MKNK2	MAP kinase interacting serine/threonine kinase 2 [Source:HGNC Symbol;Acc:HGNC:7111]	3801.25	2277.27	0.739238	0.00393025	0.536522	2.40558
ENSG00000204386	NEU1	neuraminidase 1 [Source:HGNC Symbol;Acc:HGNC:7758]	1212.01	750.473	0.691337	0.00405004	0.541027	2.39254
ENSG00000250067	YJEFN3	YjeF N-terminal domain containing 3 [Source:HGNC Symbol;Acc:HGNC:24785]	53.027	22.0093	1.26622	0.0041528	0.544433	2.38166
ENSG00000158258	CLSTN2	calsyntenin 2 [Source:HGNC Symbol;Acc:HGNC:17448]	368.052	233.366	0.65745	0.00429793	0.550547	2.36674
ENSG00000101463	SYNDIG1	synapse differentiation inducing 1 [Source:HGNC Symbol;Acc:HGNC:15885]	122.102	66.5921	0.87223	0.00449973	0.552488	2.34681
ENSG00000002586	CD99	CD99 molecule (Xg blood group) [Source:HGNC Symbol;Acc:HGNC:7082]	14154.3	8630.18	0.713742	0.00463966	0.552681	2.33351
ENSG00000174348	PODN	podocan [Source:HGNC Symbol;Acc:HGNC:23174]	6063.88	3716.18	0.706407	0.00490322	0.575727	2.30952
ENSG00000185201	IFITM2	interferon induced transmembrane protein 2 [Source:HGNC Symbol;Acc:HGNC:5413]	920.108	577.141	0.672547	0.00525717	0.592287	2.27925
ENSG00000159640	ACE	angiotensin I converting enzyme [Source:HGNC Symbol;Acc:HGNC:2707]	538.996	301.306	0.839374	0.00540334	0.601507	2.26734
ENSG00000234745	HLA-B	major histocompatibility complex, class I, B [Source:HGNC Symbol;Acc:HGNC:4932]	5152.87	3300.63	0.642564	0.00545039	0.603154	2.26357
ENSG00000065618	COL17A1	collagen type XVII alpha 1 chain [Source:HGNC Symbol;Acc:HGNC:2194]	164.583	95.7971	0.779725	0.005768	0.6242	2.23897
ENSG00000179698	KIAA1875	WD repeat domain 97 [Source:HGNC Symbol;Acc:HGNC:26959]	33.5426	12.4594	1.4245	0.0057936	0.6242	2.23705
ENSG00000104324	CPQ	carboxypeptidase Q [Source:HGNC Symbol;Acc:HGNC:16910]	1251.71	842.973	0.570167	0.00580028	0.6242	2.23655
ENSG00000139631	CSAD	cysteine sulfinic acid decarboxylase [Source:HGNC Symbol;Acc:HGNC:18966]	277.393	167.585	0.727697	0.00580744	0.6242	2.23602
ENSG00000243649	CFB	complement factor B [Source:HGNC Symbol;Acc:HGNC:1037]	146.716	77.1035	0.927212	0.00586703	0.627001	2.23158
ENSG00000134198	TSPAN2	tetraspanin 2 [Source:HGNC Symbol;Acc:HGNC:20659]	50.9651	16.2418	1.64382	0.00595194	0.628888	2.22534
ENSG00000106483	SFRP4	secreted frizzled related protein 4 [Source:HGNC Symbol;Acc:HGNC:10778]	39597.4	27220.2	0.540721	0.00616358	0.640396	2.21017
ENSG00000167705	RILP	Rab interacting lysosomal protein [Source:HGNC Symbol;Acc:HGNC:30266]	266.787	156.062	0.77291	0.00625965	0.645208	2.20345
ENSG00000174080	CTSF	cathepsin F [Source:HGNC Symbol;Acc:HGNC:2531]	2524.28	1562.88	0.691558	0.00642747	0.645208	2.19196
ENSG00000176046	NUPR1	nuclear protein 1, transcriptional regulator [Source:HGNC Symbol;Acc:HGNC:29990]	2995.33	1814.15	0.723294	0.00648347	0.645208	2.18819
ENSG00000111678	C12orf57	chromosome 12 open reading frame 57 [Source:HGNC Symbol;Acc:HGNC:29521]	369.227	210.002	0.813013	0.0065574	0.645208	2.18327
ENSG00000077942	FBLN1	fibulin 1 [Source:HGNC Symbol;Acc:HGNC:3600]	15151.6	9773.76	0.632477	0.00661778	0.645208	2.17929
ENSG00000172428	MYEOV2	COP9 signalosome subunit 9 [Source:HGNC Symbol;Acc:HGNC:21314]	947.039	492.249	0.94324	0.00668069	0.645208	2.17518
ENSG00000121064	SCPEP1	serine carboxypeptidase 1 [Source:HGNC Symbol;Acc:HGNC:29507]	1990.25	1355.87	0.553591	0.00669209	0.645208	2.17444
ENSG00000146678	IGFBP1	insulin like growth factor binding protein 1 [Source:HGNC Symbol;Acc:HGNC:5469]	65.1506	31.1792	1.06474	0.0068089	0.645208	2.16692
ENSG00000105204	DYRK1B	dual specificity tyrosine phosphorylation regulated kinase 1B [Source:HGNC Symbol;Acc:HGNC:3092]	386.353	239.148	0.691744	0.00682956	0.645208	2.16561
ENSG00000184381	PLA2G6	phospholipase A2 group VI [Source:HGNC Symbol;Acc:HGNC:9039]	131.053	71.3376	0.87827	0.00685285	0.645208	2.16413
ENSG00000175215	CTDSP2	CTD small phosphatase 2 [Source:HGNC Symbol;Acc:HGNC:17077]	5008.18	3293.2	0.60482	0.00692134	0.645208	2.15981
ENSG00000169715	MT1E	metallothionein 1E [Source:HGNC Symbol;Acc:HGNC:7397]	2757.72	1659.87	0.732339	0.00718172	0.655183	2.14377
ENSG00000184674	GSTT1	NA	282.451	161.464	0.806372	0.00760365	0.670771	2.11898
ENSG00000163453	IGFBP7	insulin like growth factor binding protein 7 [Source:HGNC Symbol;Acc:HGNC:5476]	3555.56	2282.31	0.639391	0.00786147	0.685364	2.1045
ENSG00000126709	IFI6	interferon alpha inducible protein 6 [Source:HGNC Symbol;Acc:HGNC:4054]	1235.63	765.862	0.689723	0.00793538	0.685364	2.10043
ENSG00000269293	ZSCAN16-AS1	ZSCAN16 antisense RNA 1 [Source:HGNC Symbol;Acc:HGNC:48982]	59.4298	27.3776	1.11278	0.0079523	0.685364	2.09951
ENSG00000095397	DFNB31	whirlin [Source:HGNC Symbol;Acc:HGNC:16361]	156.748	82.9197	0.916909	0.00803095	0.685821	2.09523
ENSG00000242294	STAG3L5P	stromal antigen 3-like 5 pseudogene [Source:HGNC Symbol;Acc:HGNC:48896]	69.4231	34.793	0.993611	0.00814222	0.688061	2.08926
ENSG00000099992	TBC1D10A	TBC1 domain family member 10A [Source:HGNC Symbol;Acc:HGNC:23609]	269.817	164.593	0.713019	0.0082055	0.688061	2.08589
ENSG00000129194	SOX15	SRY-box 15 [Source:HGNC Symbol;Acc:HGNC:11196]	68.3822	31.872	1.10282	0.0085091	0.688061	2.07012
ENSG00000103184	SEC14L5	SEC14 like lipid binding 5 [Source:HGNC Symbol;Acc:HGNC:29032]	61.9104	27.754	1.15748	0.00854099	0.688061	2.06849
ENSG00000227063	RPL41P1	ribosomal protein L41 pseudogene 1 [Source:HGNC Symbol;Acc:HGNC:10356]	2359.44	1307.52	0.85139	0.0086104	0.688061	2.06498
ENSG00000186787	SPIN2B	spindlin family member 2B [Source:HGNC Symbol;Acc:HGNC:33147]	72.8941	37.6408	0.949633	0.0086219	0.688061	2.0644
ENSG00000101460	MAP1LC3A	microtubule associated protein 1 light chain 3 alpha [Source:HGNC Symbol;Acc:HGNC:6838]	377.022	225.57	0.740176	0.00862677	0.688061	2.06415
ENSG00000162415	ZSWIM5	zinc finger SWIM-type containing 5 [Source:HGNC Symbol;Acc:HGNC:29299]	213.868	128.614	0.734744	0.00867569	0.688061	2.0617
ENSG00000167723	TRPV3	transient receptor potential cation channel subfamily V member 3 [Source:HGNC Symbol;Acc:HGNC:18084]	55.2793	25.1273	1.13741	0.00876978	0.688061	2.05701
ENSG00000178726	THBD	thrombomodulin [Source:HGNC Symbol;Acc:HGNC:11784]	5222.59	3610.65	0.532553	0.00880427	0.688061	2.05531
ENSG00000100292	HMOX1	heme oxygenase 1 [Source:HGNC Symbol;Acc:HGNC:5013]	38866.3	25368.2	0.615496	0.00882193	0.688061	2.05444
ENSG00000261040	CTD-2319I12.1	WAP four-disulfide core domain 21, pseudogene [Source:HGNC Symbol;Acc:HGNC:50357]	184.855	103.72	0.830446	0.0088505	0.688061	2.05303
ENSG00000227081	RP11-543P15.1		65.4947	24.3821	1.42091	0.00886206	0.688061	2.05247
ENSG00000117691	NENF	neudesin neurotrophic factor [Source:HGNC Symbol;Acc:HGNC:30384]	1496.79	897.046	0.738365	0.00890337	0.688061	2.05045
ENSG00000064205	WISP2	WNT1 inducible signaling pathway protein 2 [Source:HGNC Symbol;Acc:HGNC:12770]	38154.9	23802.1	0.680771	0.00933045	0.709241	2.0301
ENSG00000147912	FBXO10	F-box protein 10 [Source:HGNC Symbol;Acc:HGNC:13589]	144.976	80.3013	0.85335	0.00939337	0.709241	2.02718
ENSG00000157514	TSC22D3	TSC22 domain family member 3 [Source:HGNC Symbol;Acc:HGNC:3051]	721.739	487.788	0.565281	0.00950796	0.709241	2.02191
ENSG00000106333	PCOLCE	procollagen C-endopeptidase enhancer [Source:HGNC Symbol;Acc:HGNC:8738]	3389.21	2219.18	0.610869	0.0095259	0.709241	2.02109
ENSG00000189058	APOD	apolipoprotein D [Source:HGNC Symbol;Acc:HGNC:612]	58.1544	24.9583	1.2177	0.00953504	0.709241	2.02068
ENSG00000222040	ADRA2B	NA	68.0363	32.7975	1.05004	0.009554	0.709241	2.01981
ENSG00000188783	PRELP	proline and arginine rich end leucine rich repeat protein [Source:HGNC Symbol;Acc:HGNC:9357]	3096.02	2027.88	0.610426	0.00962099	0.709241	2.01678
ENSG00000137198	GMPR	guanosine monophosphate reductase [Source:HGNC Symbol;Acc:HGNC:4376]	257.598	146.873	0.809708	0.00973899	0.710499	2.01149
ENSG00000259807	RP11-426C22.4		99.687	51.0685	0.960673	0.00978761	0.710499	2.00932
ENSG00000177954	RPS27	ribosomal protein S27 [Source:HGNC Symbol;Acc:HGNC:10416]	9495.52	6267.79	0.599234	0.00998524	0.712763	2.00064
ENSG00000229117	RPL41	ribosomal protein L41 [Source:HGNC Symbol;Acc:HGNC:10354]	9076.89	5755.21	0.657269	0.0102516	0.713724	1.98921
ENSG00000206503	HLA-A	major histocompatibility complex, class I, A [Source:HGNC Symbol;Acc:HGNC:4931]	11415.3	7362.19	0.632727	0.0102629	0.713724	1.98873
ENSG00000125730	C3	complement C3 [Source:HGNC Symbol;Acc:HGNC:1318]	770.248	499.718	0.62425	0.0104644	0.71623	1.98029
ENSG00000167779	IGFBP6	insulin like growth factor binding protein 6 [Source:HGNC Symbol;Acc:HGNC:5475]	19496.7	12015.8	0.698277	0.0106218	0.71623	1.9738
ENSG00000204525	HLA-C	major histocompatibility complex, class I, C [Source:HGNC Symbol;Acc:HGNC:4933]	5655.74	3581.59	0.659052	0.0106849	0.71623	1.97123
ENSG00000221955	SLC12A8	solute carrier family 12 member 8 [Source:HGNC Symbol;Acc:HGNC:15595]	449.973	289.473	0.636345	0.010976	0.72447	1.95956
ENSG00000131831	RAI2	retinoic acid induced 2 [Source:HGNC Symbol;Acc:HGNC:9835]	902.859	618.538	0.545591	0.0110561	0.725514	1.9564
ENSG00000145592	RPL37	ribosomal protein L37 [Source:HGNC Symbol;Acc:HGNC:10347]	8320.25	5334.99	0.641101	0.0112038	0.726997	1.95063
ENSG00000232442	CTD-3184A7.4	melanoma highly expressed competing endogenous lncRNA for miR-425 and miR-489 [Source:HGNC Symbol;Acc:HGNC:53110]	43.231	18.6682	1.20706	0.0112858	0.726997	1.94747
ENSG00000185565	LSAMP	limbic system-associated membrane protein [Source:HGNC Symbol;Acc:HGNC:6705]	52.0911	24.7809	1.07149	0.0113296	0.726997	1.94578
ENSG00000185339	TCN2	transcobalamin 2 [Source:HGNC Symbol;Acc:HGNC:11653]	317.264	202.011	0.651451	0.0114089	0.726997	1.94276
ENSG00000163191	S100A11	S100 calcium binding protein A11 [Source:HGNC Symbol;Acc:HGNC:10488]	7945.05	5268.58	0.592568	0.0117101	0.735462	1.93144
ENSG00000204272	RP11-622K12.1	negative regulator of P-body association [Source:HGNC Symbol;Acc:HGNC:50713]	527.91	357.701	0.560884	0.0120164	0.736169	1.92023
ENSG00000132635	PCED1A	PC-esterase domain containing 1A [Source:HGNC Symbol;Acc:HGNC:16212]	415.107	262.668	0.660047	0.0121688	0.736169	1.91475
ENSG00000109705	NKX3-2	NK3 homeobox 2 [Source:HGNC Symbol;Acc:HGNC:951]	72.8261	35.3297	1.03733	0.0122214	0.736169	1.91288
ENSG00000012822	CALCOCO1	calcium binding and coiled-coil domain 1 [Source:HGNC Symbol;Acc:HGNC:29306]	2243.23	1493.47	0.586775	0.012275	0.736169	1.91098
ENSG00000196126	HLA-DRB1	major histocompatibility complex, class II, DR beta 1 [Source:HGNC Symbol;Acc:HGNC:4948]	226.401	125.223	0.85167	0.0123125	0.736169	1.90966
ENSG00000175938	ORAI3	ORAI calcium release-activated calcium modulator 3 [Source:HGNC Symbol;Acc:HGNC:28185]	353.852	220.698	0.68116	0.0123395	0.736169	1.9087
ENSG00000177600	RPLP2	ribosomal protein lateral stalk subunit P2 [Source:HGNC Symbol;Acc:HGNC:10377]	8211.29	4909.53	0.741955	0.0124285	0.736169	1.90558
ENSG00000118898	PPL	periplakin [Source:HGNC Symbol;Acc:HGNC:9273]	4502.52	2875.56	0.646949	0.0124702	0.736169	1.90413
ENSG00000130176	CNN1	calponin 1 [Source:HGNC Symbol;Acc:HGNC:2155]	101.72	54.3135	0.902333	0.0125044	0.736169	1.90294
ENSG00000054392	HHAT	hedgehog acyltransferase [Source:HGNC Symbol;Acc:HGNC:18270]	418.392	277.842	0.589994	0.0125175	0.736169	1.90248
ENSG00000135047	CTSL	cathepsin L [Source:HGNC Symbol;Acc:HGNC:2537]	23353.1	16557	0.496164	0.0125803	0.737543	1.90031
ENSG00000012171	SEMA3B	semaphorin 3B [Source:HGNC Symbol;Acc:HGNC:10724]	628.445	398.529	0.656646	0.0128101	0.741715	1.89245
ENSG00000198203	SULT1C2	sulfotransferase family 1C member 2 [Source:HGNC Symbol;Acc:HGNC:11456]	49.2841	20.3065	1.26969	0.012994	0.744383	1.88626
ENSG00000189129	PLAC9	placenta specific 9 [Source:HGNC Symbol;Acc:HGNC:19255]	1181.54	735.968	0.682589	0.013	0.744383	1.88606
ENSG00000123243	ITIH5	inter-alpha-trypsin inhibitor heavy chain family member 5 [Source:HGNC Symbol;Acc:HGNC:21449]	126.629	73.1162	0.788827	0.013064	0.744886	1.88392
ENSG00000137818	RPLP1	ribosomal protein lateral stalk subunit P1 [Source:HGNC Symbol;Acc:HGNC:10372]	18325.3	11237.5	0.705478	0.0132095	0.747471	1.87911
ENSG00000177556	ATOX1	antioxidant 1 copper chaperone [Source:HGNC Symbol;Acc:HGNC:798]	1006.95	628.684	0.679096	0.013392	0.74817	1.87316
ENSG00000064601	CTSA	cathepsin A [Source:HGNC Symbol;Acc:HGNC:9251]	7416.85	5016.98	0.563954	0.0134098	0.74817	1.87258
ENSG00000128165	ADM2	adrenomedullin 2 [Source:HGNC Symbol;Acc:HGNC:28898]	884.241	558.803	0.66205	0.0135347	0.74817	1.86855
ENSG00000059377	TBXAS1	thromboxane A synthase 1 [Source:HGNC Symbol;Acc:HGNC:11609]	152.34	80.1902	0.922717	0.0137374	0.74817	1.8621
ENSG00000167397	VKORC1	vitamin K epoxide reductase complex subunit 1 [Source:HGNC Symbol;Acc:HGNC:23663]	365.727	216.246	0.756297	0.0137734	0.74817	1.86096
ENSG00000227398	KIF9-AS1	KIF9 antisense RNA 1 [Source:HGNC Symbol;Acc:HGNC:26822]	78.9065	40.8841	0.947637	0.0137869	0.74817	1.86053
ENSG00000187479	C11orf96	chromosome 11 open reading frame 96 [Source:HGNC Symbol;Acc:HGNC:38675]	502.216	290.335	0.790956	0.0139097	0.74817	1.85668
ENSG00000173113	TRMT112	tRNA methyltransferase subunit 11-2 [Source:HGNC Symbol;Acc:HGNC:26940]	1667.03	1024.24	0.702392	0.0140082	0.749249	1.85362
ENSG00000107796	ACTA2	actin, alpha 2, smooth muscle, aorta [Source:HGNC Symbol;Acc:HGNC:130]	417.72	268.147	0.63872	0.0140219	0.749249	1.85319
ENSG00000103044	HAS3	hyaluronan synthase 3 [Source:HGNC Symbol;Acc:HGNC:4820]	275.287	179.551	0.616195	0.0141291	0.75069	1.84988
ENSG00000160200	CBS	cystathionine-beta-synthase [Source:HGNC Symbol;Acc:HGNC:1550]	953.318	632.966	0.59098	0.0143477	0.755863	1.84322
ENSG00000127415	IDUA	iduronidase, alpha-L- [Source:HGNC Symbol;Acc:HGNC:5391]	907.126	573.664	0.660918	0.0145303	0.756816	1.83773
ENSG00000213614	HEXA	hexosaminidase subunit alpha [Source:HGNC Symbol;Acc:HGNC:4878]	1020.94	681.355	0.582956	0.0145682	0.756816	1.8366
ENSG00000105088	OLFM2	olfactomedin 2 [Source:HGNC Symbol;Acc:HGNC:17189]	2338.53	1562.97	0.581298	0.0148078	0.760706	1.82951
ENSG00000104870	FCGRT	Fc fragment of IgG receptor and transporter [Source:HGNC Symbol;Acc:HGNC:3621]	2466.85	1555	0.665557	0.0149253	0.760706	1.82608
ENSG00000131495	NDUFA2	NADH:ubiquinone oxidoreductase subunit A2 [Source:HGNC Symbol;Acc:HGNC:7685]	466.299	277.982	0.744949	0.0150253	0.760706	1.82318
ENSG00000080031	PTPRH	protein tyrosine phosphatase, receptor type H [Source:HGNC Symbol;Acc:HGNC:9672]	195.97	125.358	0.643489	0.0151031	0.760706	1.82093
ENSG00000111653	ING4	inhibitor of growth family member 4 [Source:HGNC Symbol;Acc:HGNC:19423]	291.982	178.29	0.712514	0.0151311	0.760706	1.82013
ENSG00000180879	SSR4	signal sequence receptor subunit 4 [Source:HGNC Symbol;Acc:HGNC:11326]	3055.97	1938.19	0.656821	0.0153569	0.761375	1.8137
ENSG00000160325	CACFD1	calcium channel flower domain containing 1 [Source:HGNC Symbol;Acc:HGNC:1365]	300.964	185.343	0.699369	0.0154135	0.761375	1.8121
ENSG00000119655	NPC2	NPC intracellular cholesterol transporter 2 [Source:HGNC Symbol;Acc:HGNC:14537]	3030.56	2053.09	0.561601	0.0154294	0.761375	1.81165
ENSG00000090581	GNPTG	N-acetylglucosamine-1-phosphate transferase gamma subunit [Source:HGNC Symbol;Acc:HGNC:23026]	1981.04	1286.25	0.622955	0.0155586	0.765727	1.80803
ENSG00000225138	CTD-2228K2.7	SLC9A3 antisense RNA 1 [Source:HGNC Symbol;Acc:HGNC:40550]	225.669	125.285	0.84723	0.0156639	0.766876	1.8051
ENSG00000164008	C1orf50	chromosome 1 open reading frame 50 [Source:HGNC Symbol;Acc:HGNC:28795]	176.762	112.079	0.65588	0.0157498	0.767466	1.80273
ENSG00000125148	MT2A	metallothionein 2A [Source:HGNC Symbol;Acc:HGNC:7406]	56967.9	38565.8	0.562826	0.0158038	0.767466	1.80124
ENSG00000258056	RP11-644F5.11		99.0867	56.0209	0.823356	0.0158426	0.767466	1.80017
ENSG00000187244	BCAM	basal cell adhesion molecule (Lutheran blood group) [Source:HGNC Symbol;Acc:HGNC:6722]	62.0306	29.5925	1.06959	0.0162451	0.779016	1.78928
ENSG00000159674	SPON2	spondin 2 [Source:HGNC Symbol;Acc:HGNC:11253]	1899.24	1218.44	0.640381	0.0164717	0.78075	1.78326
ENSG00000167311	ART5	ADP-ribosyltransferase 5 [Source:HGNC Symbol;Acc:HGNC:24049]	51.1091	24.467	1.0576	0.0166752	0.784516	1.77793
ENSG00000196123	KIAA0895L	KIAA0895 like [Source:HGNC Symbol;Acc:HGNC:34408]	256.446	162.858	0.654845	0.0167132	0.784516	1.77694
ENSG00000214140	PRCD	photoreceptor disc component [Source:HGNC Symbol;Acc:HGNC:32528]	73.6806	35.4554	1.05634	0.0169684	0.788651	1.77036
ENSG00000123349	PFDN5	prefoldin subunit 5 [Source:HGNC Symbol;Acc:HGNC:8869]	3026.5	2081.9	0.539607	0.016981	0.788651	1.77004
ENSG00000228474	OST4	oligosaccharyltransferase complex subunit 4, non-catalytic [Source:HGNC Symbol;Acc:HGNC:32483]	2481.73	1580.86	0.650455	0.0169942	0.788651	1.7697
ENSG00000135506	OS9	OS9, endoplasmic reticulum lectin [Source:HGNC Symbol;Acc:HGNC:16994]	5279.62	3604.26	0.550697	0.0171582	0.7916	1.76553
ENSG00000232573	RPL3P4	ribosomal protein L3 pseudogene 4 [Source:HGNC Symbol;Acc:HGNC:19805]	83.2058	27.8597	1.5792	0.0176239	0.795306	1.7539
ENSG00000251396	RP11-163N6.2	long intergenic non-protein coding RNA 1301 [Source:HGNC Symbol;Acc:HGNC:50464]	45.0493	21.471	1.07527	0.017759	0.795306	1.75058
ENSG00000197756	RPL37A	ribosomal protein L37a [Source:HGNC Symbol;Acc:HGNC:10348]	14440.8	8975.67	0.686027	0.0177755	0.795306	1.75018
ENSG00000157368	IL34	interleukin 34 [Source:HGNC Symbol;Acc:HGNC:28529]	79.1908	41.6959	0.923554	0.0178375	0.795306	1.74867
ENSG00000173818	ENDOV	endonuclease V [Source:HGNC Symbol;Acc:HGNC:26640]	378.06	243.514	0.634531	0.0178536	0.795306	1.74827
ENSG00000171163	ZNF692	zinc finger protein 692 [Source:HGNC Symbol;Acc:HGNC:26049]	204.193	116.987	0.80274	0.017869	0.795306	1.7479
ENSG00000105372	RPS19	ribosomal protein S19 [Source:HGNC Symbol;Acc:HGNC:10402]	14054.5	9178.78	0.614646	0.0179261	0.795306	1.74651
ENSG00000213903	LTB4R	leukotriene B4 receptor [Source:HGNC Symbol;Acc:HGNC:6713]	103.913	62.4308	0.734664	0.0179456	0.795306	1.74604
ENSG00000078487	ZCWPW1	zinc finger CW-type and PWWP domain containing 1 [Source:HGNC Symbol;Acc:HGNC:23486]	109.518	61.6031	0.830832	0.0180654	0.795566	1.74315
ENSG00000161920	MED11	mediator complex subunit 11 [Source:HGNC Symbol;Acc:HGNC:32687]	117.154	64.8473	0.852404	0.0183601	0.800397	1.73613
ENSG00000198258	UBL5	ubiquitin like 5 [Source:HGNC Symbol;Acc:HGNC:13736]	1261.67	767.191	0.717115	0.0185721	0.801162	1.73114
ENSG00000164733	CTSB	cathepsin B [Source:HGNC Symbol;Acc:HGNC:2527]	115271	80535.6	0.517324	0.018754	0.806295	1.7269
ENSG00000189171	S100A13	S100 calcium binding protein A13 [Source:HGNC Symbol;Acc:HGNC:10490]	975.051	627.667	0.634879	0.0189169	0.809483	1.72315
ENSG00000135473	PAN2	PAN2 poly(A) specific ribonuclease subunit [Source:HGNC Symbol;Acc:HGNC:20074]	359.931	242.754	0.569205	0.0191902	0.809483	1.71692
ENSG00000163703	CRELD1	cysteine rich with EGF like domains 1 [Source:HGNC Symbol;Acc:HGNC:14630]	630.152	389.564	0.693961	0.019205	0.809483	1.71659
ENSG00000100100	PIK3IP1	phosphoinositide-3-kinase interacting protein 1 [Source:HGNC Symbol;Acc:HGNC:24942]	561.22	368.765	0.605165	0.0192138	0.809483	1.71639
ENSG00000005238	FAM214B	family with sequence similarity 214 member B [Source:HGNC Symbol;Acc:HGNC:25666]	1883.77	1256.9	0.583785	0.0193089	0.809483	1.71424
ENSG00000126368	NR1D1	nuclear receptor subfamily 1 group D member 1 [Source:HGNC Symbol;Acc:HGNC:7962]	1346.43	870.664	0.629168	0.0193265	0.809483	1.71385
ENSG00000234741	GAS5	growth arrest specific 5 (non-protein coding) [Source:HGNC Symbol;Acc:HGNC:16355]	761.882	525.719	0.534786	0.0196722	0.817072	1.70615
ENSG00000034510	TMSB10	thymosin beta 10 [Source:HGNC Symbol;Acc:HGNC:11879]	25439.5	16577.3	0.617844	0.0197181	0.817072	1.70513
ENSG00000132801	ZSWIM3	zinc finger SWIM-type containing 3 [Source:HGNC Symbol;Acc:HGNC:16157]	98.5674	53.3043	0.885565	0.0198191	0.817072	1.70292
ENSG00000256073	C21orf119	URB1 antisense RNA 1 (head to head) [Source:HGNC Symbol;Acc:HGNC:23128]	63.2763	29.5805	1.09502	0.020343	0.817072	1.69159
ENSG00000139636	LMBR1L	limb development membrane protein 1 like [Source:HGNC Symbol;Acc:HGNC:18268]	531.989	344.869	0.624895	0.0204714	0.817072	1.68885
ENSG00000182179	UBA7	ubiquitin like modifier activating enzyme 7 [Source:HGNC Symbol;Acc:HGNC:12471]	748.394	485.77	0.623583	0.0205887	0.817072	1.68637
ENSG00000147883	CDKN2B	cyclin dependent kinase inhibitor 2B [Source:HGNC Symbol;Acc:HGNC:1788]	428.101	295.142	0.535915	0.020725	0.817072	1.68351
ENSG00000130255	RPL36	ribosomal protein L36 [Source:HGNC Symbol;Acc:HGNC:13631]	4636.43	3058.36	0.600183	0.0211674	0.817072	1.67433
ENSG00000119283	TRIM67	tripartite motif containing 67 [Source:HGNC Symbol;Acc:HGNC:31859]	62.6713	33.3433	0.906071	0.0213513	0.817072	1.67058
ENSG00000118515	SGK1	serum/glucocorticoid regulated kinase 1 [Source:HGNC Symbol;Acc:HGNC:10810]	636.997	446.46	0.512466	0.0214491	0.817072	1.66859
ENSG00000159314	ARHGAP27	Rho GTPase activating protein 27 [Source:HGNC Symbol;Acc:HGNC:31813]	98.3818	55.7182	0.821221	0.0214642	0.817072	1.66829
ENSG00000147403	RPL10	ribosomal protein L10 [Source:HGNC Symbol;Acc:HGNC:10298]	17174.9	11630.3	0.562388	0.0215119	0.817072	1.66732
ENSG00000178531	CTXN1	cortexin 1 [Source:HGNC Symbol;Acc:HGNC:31108]	344.963	213.489	0.692076	0.0215626	0.817072	1.6663
ENSG00000172270	BSG	basigin (Ok blood group) [Source:HGNC Symbol;Acc:HGNC:1116]	11602.1	7689.22	0.593444	0.0216872	0.817072	1.6638
ENSG00000203306	AP001007.1	NA	44.7581	19.8244	1.16867	0.0217266	0.817072	1.66301
ENSG00000136859	ANGPTL2	angiopoietin like 2 [Source:HGNC Symbol;Acc:HGNC:490]	6592.09	4572.51	0.527738	0.0217501	0.817072	1.66254
ENSG00000170906	NDUFA3	NADH:ubiquinone oxidoreductase subunit A3 [Source:HGNC Symbol;Acc:HGNC:7686]	511.777	314.498	0.701463	0.0218156	0.817072	1.66123
ENSG00000159399	HK2	hexokinase 2 [Source:HGNC Symbol;Acc:HGNC:4923]	1840.43	1334.47	0.46383	0.0218521	0.817072	1.66051
ENSG00000139899	CBLN3	cerebellin 3 precursor [Source:HGNC Symbol;Acc:HGNC:20146]	137.507	87.4449	0.65357	0.0219876	0.817072	1.65782
ENSG00000188042	ARL4C	ADP ribosylation factor like GTPase 4C [Source:HGNC Symbol;Acc:HGNC:698]	6817.44	5041.4	0.435387	0.0220666	0.817072	1.65626
ENSG00000196517	SLC6A9	solute carrier family 6 member 9 [Source:HGNC Symbol;Acc:HGNC:11056]	749.198	499.898	0.583731	0.0221026	0.817072	1.65556
ENSG00000105223	PLD3	phospholipase D family member 3 [Source:HGNC Symbol;Acc:HGNC:17158]	5313.41	3567.48	0.574741	0.0221503	0.817072	1.65462
ENSG00000011105	TSPAN9	tetraspanin 9 [Source:HGNC Symbol;Acc:HGNC:21640]	416.462	265.053	0.651802	0.0222729	0.817401	1.65222
ENSG00000124614	RPS10	ribosomal protein S10 [Source:HGNC Symbol;Acc:HGNC:10383]	221.835	126.271	0.812371	0.0223945	0.817401	1.64986
ENSG00000108107	RPL28	ribosomal protein L28 [Source:HGNC Symbol;Acc:HGNC:10330]	9535.44	6380.14	0.579692	0.0224652	0.817401	1.64849
ENSG00000175061	FAM211A-AS1	LRRC75A antisense RNA 1 [Source:HGNC Symbol;Acc:HGNC:28619]	3613.35	2462.69	0.552936	0.0225813	0.820032	1.64625
ENSG00000128510	CPA4	carboxypeptidase A4 [Source:HGNC Symbol;Acc:HGNC:15740]	303.314	202.53	0.58378	0.022634	0.82035	1.64524
ENSG00000170619	COMMD5	COMM domain containing 5 [Source:HGNC Symbol;Acc:HGNC:17902]	513.982	334.038	0.620899	0.0231265	0.830105	1.63589
ENSG00000243056	EIF4EBP3	eukaryotic translation initiation factor 4E binding protein 3 [Source:HGNC Symbol;Acc:HGNC:3290]	25.9051	8.86718	1.52698	0.0231681	0.830105	1.63511
ENSG00000126458	RRAS	related RAS viral (r-ras) oncogene homolog [Source:HGNC Symbol;Acc:HGNC:10447]	2870.47	1883.02	0.608156	0.0232138	0.830105	1.63425
ENSG00000212694	AC084018.1	long intergenic non-protein coding RNA 1089 [Source:HGNC Symbol;Acc:HGNC:27886]	83.1318	48.7962	0.770036	0.0234077	0.830915	1.63064
ENSG00000204257	HLA-DMA	major histocompatibility complex, class II, DM alpha [Source:HGNC Symbol;Acc:HGNC:4934]	119.326	69.6934	0.772058	0.0234142	0.830915	1.63052
ENSG00000214176	PLEKHM1P	pleckstrin homology and RUN domain containing M1 pseudogene 1 [Source:HGNC Symbol;Acc:HGNC:35411]	315.139	203.282	0.632477	0.0236203	0.83506	1.62671
ENSG00000113845	TIMMDC1	translocase of inner mitochondrial membrane domain containing 1 [Source:HGNC Symbol;Acc:HGNC:1321]	1436.91	1034.52	0.473794	0.0239344	0.842977	1.62098
ENSG00000269893	SNHG8	small nucleolar RNA host gene 8 [Source:HGNC Symbol;Acc:HGNC:33098]	227.402	134.237	0.757789	0.0240973	0.845532	1.61803
ENSG00000171159	C9orf16	chromosome 9 open reading frame 16 [Source:HGNC Symbol;Acc:HGNC:17823]	641.837	398.984	0.68537	0.0242496	0.849282	1.6153
ENSG00000205559	CHKB-AS1	CHKB antisense RNA 1 (head to head) [Source:HGNC Symbol;Acc:HGNC:40146]	28.747	11.3565	1.3314	0.024391	0.849626	1.61277
ENSG00000104805	NUCB1	nucleobindin 1 [Source:HGNC Symbol;Acc:HGNC:8043]	7968.73	5456.39	0.546381	0.024435	0.849626	1.61199
ENSG00000130766	SESN2	sestrin 2 [Source:HGNC Symbol;Acc:HGNC:20746]	1728.13	1153.88	0.582696	0.0245885	0.849626	1.60927
ENSG00000112306	RPS12	ribosomal protein S12 [Source:HGNC Symbol;Acc:HGNC:10385]	9365.49	6354.47	0.559525	0.0247053	0.849626	1.60721
ENSG00000178449	COX14	COX14, cytochrome c oxidase assembly factor [Source:HGNC Symbol;Acc:HGNC:28216]	543.13	339.273	0.678096	0.0247688	0.849626	1.60609
ENSG00000159348	CYB5R1	cytochrome b5 reductase 1 [Source:HGNC Symbol;Acc:HGNC:13397]	1828.04	1263.08	0.533163	0.0247773	0.849626	1.60595
ENSG00000144063	MALL	mal, T-cell differentiation protein like [Source:HGNC Symbol;Acc:HGNC:6818]	119.706	68.7996	0.796031	0.0247939	0.849626	1.60565
ENSG00000134825	TMEM258	transmembrane protein 258 [Source:HGNC Symbol;Acc:HGNC:1164]	943.983	629.485	0.584248	0.024908	0.849915	1.60366
ENSG00000107819	SFXN3	sideroflexin 3 [Source:HGNC Symbol;Acc:HGNC:16087]	2658.93	1823.59	0.544058	0.0249529	0.849915	1.60288
ENSG00000102309	PIN4	peptidylprolyl cis/trans isomerase, NIMA-interacting 4 [Source:HGNC Symbol;Acc:HGNC:8992]	307.015	208.575	0.557127	0.025096	0.849915	1.6004
ENSG00000100300	TSPO	translocator protein [Source:HGNC Symbol;Acc:HGNC:1158]	5110.41	3301.34	0.630326	0.0252991	0.852512	1.59689
ENSG00000225554	RP11-527D7.1		67.374	37.4297	0.848962	0.025707	0.857604	1.58995
ENSG00000135390	ATP5G2	ATP synthase, H+ transporting, mitochondrial Fo complex subunit C2 (subunit 9) [Source:HGNC Symbol;Acc:HGNC:842]	1517.05	1004.98	0.593883	0.0258357	0.857604	1.58778
ENSG00000117289	TXNIP	NA	2324.78	1619.9	0.521137	0.0258939	0.857604	1.5868
ENSG00000101938	CHRDL1	chordin like 1 [Source:HGNC Symbol;Acc:HGNC:29861]	147.87	81.3289	0.860956	0.025933	0.857604	1.58615
ENSG00000134419	RPS15A	ribosomal protein S15a [Source:HGNC Symbol;Acc:HGNC:10389]	1437.36	975.246	0.559172	0.0261068	0.857604	1.58325
ENSG00000198133	TMEM229B	transmembrane protein 229B [Source:HGNC Symbol;Acc:HGNC:20130]	207.2	127.42	0.701667	0.0261601	0.857604	1.58236
ENSG00000126391	FRMD8	FERM domain containing 8 [Source:HGNC Symbol;Acc:HGNC:25462]	1899.12	1274.3	0.575579	0.0262662	0.857604	1.5806
ENSG00000104783	KCNN4	potassium calcium-activated channel subfamily N member 4 [Source:HGNC Symbol;Acc:HGNC:6293]	1580.37	1084.33	0.54336	0.0262795	0.857604	1.58038
ENSG00000111275	ALDH2	aldehyde dehydrogenase 2 family (mitochondrial) [Source:HGNC Symbol;Acc:HGNC:404]	666.662	463.911	0.522487	0.0263182	0.857604	1.57974
ENSG00000165507	C10orf10	chromosome 10 open reading frame 10 [Source:HGNC Symbol;Acc:HGNC:23355]	783.072	524.099	0.578911	0.0264109	0.857604	1.57822
ENSG00000184164	CRELD2	cysteine rich with EGF like domains 2 [Source:HGNC Symbol;Acc:HGNC:28150]	1728.82	1154.88	0.582015	0.0264462	0.857604	1.57764
ENSG00000110492	MDK	midkine (neurite growth-promoting factor 2) [Source:HGNC Symbol;Acc:HGNC:6972]	555.485	354.739	0.646685	0.0265508	0.857604	1.57592
ENSG00000143387	CTSK	cathepsin K [Source:HGNC Symbol;Acc:HGNC:2536]	35084.1	25337	0.469557	0.026656	0.85952	1.5742
ENSG00000101255	TRIB3	tribbles pseudokinase 3 [Source:HGNC Symbol;Acc:HGNC:16228]	1006.93	687.464	0.550522	0.026978	0.862937	1.56899
ENSG00000101265	RASSF2	Ras association domain family member 2 [Source:HGNC Symbol;Acc:HGNC:9883]	367.367	260.032	0.498425	0.0272641	0.862943	1.56441
ENSG00000105711	SCN1B	sodium voltage-gated channel beta subunit 1 [Source:HGNC Symbol;Acc:HGNC:10586]	245.521	159.31	0.623639	0.0274267	0.86357	1.56183
ENSG00000145020	AMT	aminomethyltransferase [Source:HGNC Symbol;Acc:HGNC:473]	67.7775	38.6891	0.808796	0.0274686	0.86357	1.56116
ENSG00000163520	FBLN2	fibulin 2 [Source:HGNC Symbol;Acc:HGNC:3601]	29599.4	19904.8	0.572451	0.0274743	0.86357	1.56107
ENSG00000254531	AP001816.1	uncharacterized LOC90024 [Source:NCBI gene;Acc:90024]	108.068	61.0324	0.822341	0.0276709	0.865158	1.55798
ENSG00000158373	HIST1H2BD	histone cluster 1 H2B family member d [Source:HGNC Symbol;Acc:HGNC:4747]	175.751	112.12	0.64961	0.0276913	0.865158	1.55766
ENSG00000175764	TTLL11	tubulin tyrosine ligase like 11 [Source:HGNC Symbol;Acc:HGNC:18113]	202.514	128.71	0.652604	0.0281037	0.865777	1.55124
ENSG00000168079	SCARA5	scavenger receptor class A member 5 [Source:HGNC Symbol;Acc:HGNC:28701]	2829.28	1996.91	0.50256	0.0282315	0.865777	1.54927
ENSG00000167797	CDK2AP2	cyclin dependent kinase 2 associated protein 2 [Source:HGNC Symbol;Acc:HGNC:30833]	639.343	420.605	0.603957	0.0283204	0.865777	1.5479
ENSG00000108679	LGALS3BP	galectin 3 binding protein [Source:HGNC Symbol;Acc:HGNC:6564]	1407.42	954.438	0.560336	0.0283315	0.865777	1.54773
ENSG00000126603	GLIS2	GLIS family zinc finger 2 [Source:HGNC Symbol;Acc:HGNC:29450]	1079.32	745.664	0.533545	0.0285952	0.870988	1.54371
ENSG00000144560	VGLL4	vestigial like family member 4 [Source:HGNC Symbol;Acc:HGNC:28966]	746.787	527.707	0.501053	0.028856	0.874399	1.53976
ENSG00000163710	PCOLCE2	procollagen C-endopeptidase enhancer 2 [Source:HGNC Symbol;Acc:HGNC:8739]	8021.29	5896.01	0.444047	0.0289806	0.875349	1.53789
ENSG00000176182	MYPOP	Myb related transcription factor, partner of profilin [Source:HGNC Symbol;Acc:HGNC:20178]	240.817	156.085	0.626433	0.029066	0.875349	1.53662
ENSG00000008517	IL32	interleukin 32 [Source:HGNC Symbol;Acc:HGNC:16830]	233.026	145.683	0.676516	0.029113	0.875356	1.53591
ENSG00000149451	ADAM33	ADAM metallopeptidase domain 33 [Source:HGNC Symbol;Acc:HGNC:15478]	744.447	494.795	0.589161	0.0294023	0.878578	1.53162
ENSG00000161281	COX7A1	cytochrome c oxidase subunit 7A1 [Source:HGNC Symbol;Acc:HGNC:2287]	701.249	440.168	0.671102	0.0295133	0.878578	1.52998
ENSG00000261644	RP11-327F22.2		23.3889	9.04413	1.37647	0.0295696	0.878578	1.52915
ENSG00000142534	RPS11	ribosomal protein S11 [Source:HGNC Symbol;Acc:HGNC:10384]	13429.5	9160.97	0.551805	0.0297048	0.878578	1.52717
ENSG00000147804	SLC39A4	solute carrier family 39 member 4 [Source:HGNC Symbol;Acc:HGNC:17129]	86.3271	46.1811	0.898322	0.0298833	0.878578	1.52457
ENSG00000135116	HRK	harakiri, BCL2 interacting protein [Source:HGNC Symbol;Acc:HGNC:5185]	25.9041	9.90512	1.40106	0.0298979	0.878578	1.52436
ENSG00000166289	PLEKHF1	pleckstrin homology and FYVE domain containing 1 [Source:HGNC Symbol;Acc:HGNC:20764]	616.945	407.42	0.598533	0.029941	0.878578	1.52373
ENSG00000099840	IZUMO4	IZUMO family member 4 [Source:HGNC Symbol;Acc:HGNC:26950]	21.7266	6.94287	1.64511	0.0303097	0.878578	1.51842
ENSG00000143369	ECM1	extracellular matrix protein 1 [Source:HGNC Symbol;Acc:HGNC:3153]	4729.54	3274.05	0.53061	0.0303409	0.878578	1.51797
ENSG00000163870	TPRA1	transmembrane protein adipocyte associated 1 [Source:HGNC Symbol;Acc:HGNC:30413]	1343.62	901.621	0.575584	0.0303768	0.878578	1.51746
ENSG00000269388	AC018755.16		23.6362	9.93759	1.25121	0.0305223	0.878578	1.51538
ENSG00000244038	DDOST	dolichyl-diphosphooligosaccharide--protein glycosyltransferase non-catalytic subunit [Source:HGNC Symbol;Acc:HGNC:2728]	5877.37	4159.3	0.498798	0.0305691	0.878578	1.51472
ENSG00000233927	RPS28	ribosomal protein S28 [Source:HGNC Symbol;Acc:HGNC:10418]	6687.6	4494.62	0.573226	0.0305825	0.878578	1.51453
ENSG00000166482	MFAP4	microfibril associated protein 4 [Source:HGNC Symbol;Acc:HGNC:7035]	612.994	409.857	0.580209	0.0306425	0.878951	1.51368
ENSG00000224877	C17orf89	NADH:ubiquinone oxidoreductase complex assembly factor 8 [Source:HGNC Symbol;Acc:HGNC:33551]	1249.73	801.351	0.640784	0.0308373	0.883183	1.51092
ENSG00000142669	SH3BGRL3	SH3 domain binding glutamate rich protein like 3 [Source:HGNC Symbol;Acc:HGNC:15568]	11106.2	7695.57	0.529257	0.0312323	0.891382	1.5054
ENSG00000144134	RABL2A	RAB, member of RAS oncogene family like 2A [Source:HGNC Symbol;Acc:HGNC:9799]	167.519	110.472	0.599339	0.0313331	0.891922	1.504
ENSG00000172809	RPL38	ribosomal protein L38 [Source:HGNC Symbol;Acc:HGNC:10349]	4929.63	3199.21	0.623652	0.0313967	0.892165	1.50312
ENSG00000105499	PLA2G4C	phospholipase A2 group IVC [Source:HGNC Symbol;Acc:HGNC:9037]	54.2904	29.4551	0.887053	0.0315642	0.892165	1.50081
ENSG00000197958	RPL12	ribosomal protein L12 [Source:HGNC Symbol;Acc:HGNC:10302]	13340.1	9357.07	0.51162	0.0317256	0.892165	1.49859
ENSG00000221983	UBA52	ubiquitin A-52 residue ribosomal protein fusion product 1 [Source:HGNC Symbol;Acc:HGNC:12458]	6160.32	4169.04	0.563229	0.0318609	0.892165	1.49674
ENSG00000164051	CCDC51	coiled-coil domain containing 51 [Source:HGNC Symbol;Acc:HGNC:25714]	414.246	294.648	0.491405	0.0318829	0.892165	1.49644
ENSG00000198502	HLA-DRB5	major histocompatibility complex, class II, DR beta 5 [Source:HGNC Symbol;Acc:HGNC:4953]	98.8195	60.3508	0.713853	0.0322217	0.892165	1.49185
ENSG00000100439	ABHD4	abhydrolase domain containing 4 [Source:HGNC Symbol;Acc:HGNC:20154]	1824.32	1286.85	0.503495	0.0322954	0.892165	1.49086
ENSG00000155093	PTPRN2	protein tyrosine phosphatase, receptor type N2 [Source:HGNC Symbol;Acc:HGNC:9677]	260.178	174.66	0.575103	0.0323093	0.892165	1.49067
ENSG00000168209	DDIT4	DNA damage inducible transcript 4 [Source:HGNC Symbol;Acc:HGNC:24944]	1642.86	1123.27	0.548414	0.0323135	0.892165	1.49062
ENSG00000113739	STC2	stanniocalcin 2 [Source:HGNC Symbol;Acc:HGNC:11374]	42742	31069.9	0.460131	0.0326623	0.892165	1.48595
ENSG00000115350	POLE4	DNA polymerase epsilon 4, accessory subunit [Source:HGNC Symbol;Acc:HGNC:18755]	710.879	473.665	0.585249	0.0327151	0.892165	1.48525
ENSG00000119943	PYROXD2	pyridine nucleotide-disulphide oxidoreductase domain 2 [Source:HGNC Symbol;Acc:HGNC:23517]	159.401	95.8491	0.732402	0.0327493	0.892165	1.4848
ENSG00000160932	LY6E	lymphocyte antigen 6 family member E [Source:HGNC Symbol;Acc:HGNC:6727]	3545.22	2394.79	0.565924	0.0328135	0.892165	1.48395
ENSG00000186577	C6orf1	small integral membrane protein 29 [Source:HGNC Symbol;Acc:HGNC:1340]	799.247	510.916	0.645472	0.0329127	0.892165	1.48264
ENSG00000140044	JDP2	Jun dimerization protein 2 [Source:HGNC Symbol;Acc:HGNC:17546]	1856.99	1263.32	0.555802	0.0329752	0.892165	1.48181
ENSG00000166106	ADAMTS15	ADAM metallopeptidase with thrombospondin type 1 motif 15 [Source:HGNC Symbol;Acc:HGNC:16305]	820.559	574.316	0.515066	0.0329923	0.892165	1.48159
ENSG00000006327	TNFRSF12A	TNF receptor superfamily member 12A [Source:HGNC Symbol;Acc:HGNC:18152]	4549.93	2998.32	0.601619	0.0330341	0.892165	1.48104
ENSG00000089248	ERP29	endoplasmic reticulum protein 29 [Source:HGNC Symbol;Acc:HGNC:13799]	2656.95	1830.4	0.537444	0.0330519	0.892165	1.4808
ENSG00000176444	CLK2	CDC like kinase 2 [Source:HGNC Symbol;Acc:HGNC:2069]	350.397	240.72	0.54217	0.0331041	0.892165	1.48012
ENSG00000064886	CHI3L2	chitinase 3 like 2 [Source:HGNC Symbol;Acc:HGNC:1933]	1011.16	722.69	0.484109	0.033121	0.892165	1.4799
ENSG00000171858	RPS21	ribosomal protein S21 [Source:HGNC Symbol;Acc:HGNC:10409]	4690.9	2947.71	0.670159	0.0334793	0.892165	1.47522
ENSG00000159423	ALDH4A1	aldehyde dehydrogenase 4 family member A1 [Source:HGNC Symbol;Acc:HGNC:406]	273.683	173.75	0.654934	0.0335153	0.892165	1.47476
ENSG00000030110	BAK1	BCL2 antagonist/killer 1 [Source:HGNC Symbol;Acc:HGNC:949]	614.632	416.269	0.561801	0.033609	0.892165	1.47354
ENSG00000005243	COPZ2	coatomer protein complex subunit zeta 2 [Source:HGNC Symbol;Acc:HGNC:19356]	2532.39	1805.21	0.488221	0.0336315	0.892165	1.47325
ENSG00000159199	ATP5G1	ATP synthase, H+ transporting, mitochondrial Fo complex subunit C1 (subunit 9) [Source:HGNC Symbol;Acc:HGNC:841]	786.804	533.975	0.55892	0.0336608	0.892165	1.47288
ENSG00000127540	UQCR11	ubiquinol-cytochrome c reductase, complex III subunit XI [Source:HGNC Symbol;Acc:HGNC:30862]	311.716	196.323	0.665173	0.0336983	0.892165	1.47239
ENSG00000267769	CTB-50L17.9		18.8904	5.81959	1.68691	0.0337435	0.892165	1.47181
ENSG00000136942	RPL35	ribosomal protein L35 [Source:HGNC Symbol;Acc:HGNC:10344]	11257.5	7403.86	0.604502	0.033788	0.892165	1.47124
ENSG00000166033	HTRA1	HtrA serine peptidase 1 [Source:HGNC Symbol;Acc:HGNC:9476]	16145.8	11792.8	0.453229	0.0340544	0.892165	1.46783
ENSG00000136378	ADAMTS7	ADAM metallopeptidase with thrombospondin type 1 motif 7 [Source:HGNC Symbol;Acc:HGNC:223]	5914.8	4069.31	0.539553	0.0344077	0.892165	1.46334
ENSG00000203875	SNHG5	small nucleolar RNA host gene 5 [Source:HGNC Symbol;Acc:HGNC:21026]	417.581	269.089	0.632743	0.034462	0.892165	1.46266
ENSG00000233276	GPX1	glutathione peroxidase 1 [Source:HGNC Symbol;Acc:HGNC:4553]	9304.27	6263.36	0.570925	0.0345382	0.892165	1.4617
ENSG00000104419	NDRG1	N-myc downstream regulated 1 [Source:HGNC Symbol;Acc:HGNC:7679]	10943.6	7920.02	0.466517	0.0346681	0.892165	1.46007
ENSG00000167615	LENG8	leukocyte receptor cluster member 8 [Source:HGNC Symbol;Acc:HGNC:15500]	1923.41	1295.18	0.570539	0.0348625	0.892165	1.45764
ENSG00000102904	TSNAXIP1	translin associated factor X interacting protein 1 [Source:HGNC Symbol;Acc:HGNC:18586]	29.0647	13.153	1.14172	0.0349287	0.892165	1.45682
ENSG00000163823	CCR1	C-C motif chemokine receptor 1 [Source:HGNC Symbol;Acc:HGNC:1602]	127.003	81.3305	0.640692	0.0351171	0.892165	1.45448
ENSG00000160888	IER2	immediate early response 2 [Source:HGNC Symbol;Acc:HGNC:28871]	417.307	292.395	0.51293	0.0351515	0.892165	1.45406
ENSG00000176438	SYNE3	spectrin repeat containing nuclear envelope family member 3 [Source:HGNC Symbol;Acc:HGNC:19861]	673.998	466.451	0.531236	0.0352024	0.892165	1.45343
ENSG00000184481	FOXO4	forkhead box O4 [Source:HGNC Symbol;Acc:HGNC:7139]	233.93	153.475	0.608816	0.035274	0.892165	1.45255
ENSG00000124172	ATP5E	ATP synthase, H+ transporting, mitochondrial F1 complex, epsilon subunit [Source:HGNC Symbol;Acc:HGNC:838]	2401.45	1656.81	0.535248	0.0353356	0.892165	1.45179
ENSG00000125991	ERGIC3	ERGIC and golgi 3 [Source:HGNC Symbol;Acc:HGNC:15927]	3969.12	2785.27	0.510955	0.035491	0.892165	1.44988
ENSG00000231711	LINC00899	long intergenic non-protein coding RNA 899 [Source:HGNC Symbol;Acc:HGNC:48583]	85.631	50.2771	0.764488	0.0358328	0.892165	1.44572
ENSG00000161570	CCL5	NA	77.672	43.0998	0.856804	0.0358503	0.892165	1.44551
ENSG00000197457	STMN3	stathmin 3 [Source:HGNC Symbol;Acc:HGNC:15926]	285.917	178.222	0.683351	0.0359108	0.892165	1.44478
ENSG00000144583	2024-03-04	membrane associated ring-CH-type finger 4 [Source:HGNC Symbol;Acc:HGNC:29269]	1340.59	960.351	0.481324	0.0359277	0.892165	1.44457
ENSG00000174564	IL20RB	interleukin 20 receptor subunit beta [Source:HGNC Symbol;Acc:HGNC:6004]	548.736	398.439	0.461893	0.0361245	0.892165	1.4422
ENSG00000102878	HSF4	heat shock transcription factor 4 [Source:HGNC Symbol;Acc:HGNC:5227]	63.9255	33.5348	0.929407	0.0361688	0.892165	1.44167
ENSG00000244560	RP4-800G7.2		85.3044	49.9119	0.769528	0.0362796	0.892165	1.44034
ENSG00000162384	C1orf123	chromosome 1 open reading frame 123 [Source:HGNC Symbol;Acc:HGNC:26059]	845.784	589.452	0.520398	0.0363393	0.892165	1.43962
ENSG00000198835	GJC2	gap junction protein gamma 2 [Source:HGNC Symbol;Acc:HGNC:17494]	104.779	60.3741	0.792454	0.0363448	0.892165	1.43956
ENSG00000241468	ATP5J2	ATP synthase, H+ transporting, mitochondrial Fo complex subunit F2 [Source:HGNC Symbol;Acc:HGNC:848]	954.163	636.831	0.582735	0.036447	0.892165	1.43834
ENSG00000197956	S100A6	S100 calcium binding protein A6 [Source:HGNC Symbol;Acc:HGNC:10496]	26619.8	17673.5	0.59089	0.0365407	0.892165	1.43722
ENSG00000163472	TMEM79	transmembrane protein 79 [Source:HGNC Symbol;Acc:HGNC:28196]	171.33	105.198	0.704881	0.0366427	0.892165	1.43601
ENSG00000182208	MOB2	MOB kinase activator 2 [Source:HGNC Symbol;Acc:HGNC:24904]	482.112	312.126	0.626832	0.0366581	0.892165	1.43583
ENSG00000143028	SYPL2	synaptophysin like 2 [Source:HGNC Symbol;Acc:HGNC:27638]	506.35	351.306	0.527799	0.0367323	0.892165	1.43495
ENSG00000211445	GPX3	glutathione peroxidase 3 [Source:HGNC Symbol;Acc:HGNC:4555]	2102.76	1502.95	0.484282	0.0368161	0.893041	1.43396
ENSG00000177410	ZFAS1	ZNFX1 antisense RNA 1 [Source:HGNC Symbol;Acc:HGNC:33101]	1176.55	828.919	0.504793	0.0371139	0.896503	1.43046
ENSG00000035862	TIMP2	TIMP metallopeptidase inhibitor 2 [Source:HGNC Symbol;Acc:HGNC:11821]	30629.4	23220.5	0.399508	0.0373354	0.897485	1.42788
ENSG00000185596	WASH3P	WAS protein family homolog 3 pseudogene [Source:HGNC Symbol;Acc:HGNC:24362]	263.557	174.201	0.59665	0.0374169	0.897485	1.42693
ENSG00000110651	CD81	CD81 molecule [Source:HGNC Symbol;Acc:HGNC:1701]	15426.9	10763.3	0.519322	0.0374508	0.897485	1.42654
ENSG00000248323	LUCAT1	lung cancer associated transcript 1 (non-protein coding) [Source:HGNC Symbol;Acc:HGNC:48498]	23.0424	9.0229	1.35699	0.0374814	0.897485	1.42618
ENSG00000088298	EDEM2	ER degradation enhancing alpha-mannosidase like protein 2 [Source:HGNC Symbol;Acc:HGNC:15877]	990.028	698.383	0.503323	0.0375622	0.897485	1.42525
ENSG00000149090	PAMR1	peptidase domain containing associated with muscle regeneration 1 [Source:HGNC Symbol;Acc:HGNC:24554]	4323.14	3086.77	0.485955	0.0375752	0.897485	1.4251
ENSG00000238227	C9orf69	transmembrane protein 250 [Source:HGNC Symbol;Acc:HGNC:31009]	3166.52	2146.68	0.560776	0.0381578	0.903018	1.41842
ENSG00000154096	THY1	Thy-1 cell surface antigen [Source:HGNC Symbol;Acc:HGNC:11801]	20599.9	14552.3	0.501387	0.0383064	0.903018	1.41673
ENSG00000174886	NDUFA11	NADH:ubiquinone oxidoreductase subunit A11 [Source:HGNC Symbol;Acc:HGNC:20371]	174.59	110.187	0.661922	0.038507	0.903018	1.41446
ENSG00000136999	NOV	nephroblastoma overexpressed [Source:HGNC Symbol;Acc:HGNC:7885]	778.173	579.065	0.426568	0.0385577	0.903018	1.41389
ENSG00000004776	HSPB6	heat shock protein family B (small) member 6 [Source:HGNC Symbol;Acc:HGNC:26511]	6813.21	4771.05	0.514031	0.0386135	0.903018	1.41326
ENSG00000071082	RPL31	ribosomal protein L31 [Source:HGNC Symbol;Acc:HGNC:10334]	9341.2	6431.46	0.538398	0.0386288	0.903018	1.41309
ENSG00000255284	AP006621.5		76.3511	45.0449	0.761936	0.0386447	0.903018	1.41291
ENSG00000124155	PIGT	phosphatidylinositol glycan anchor biosynthesis class T [Source:HGNC Symbol;Acc:HGNC:14938]	3086.18	2157.2	0.516655	0.0386606	0.903018	1.41273
ENSG00000149591	TAGLN	transgelin [Source:HGNC Symbol;Acc:HGNC:11553]	5946.4	4078.13	0.544034	0.0386898	0.903018	1.4124
ENSG00000113108	APBB3	amyloid beta precursor protein binding family B member 3 [Source:HGNC Symbol;Acc:HGNC:20708]	202.463	132.982	0.606887	0.0387405	0.903018	1.41183
ENSG00000196683	TOMM7	translocase of outer mitochondrial membrane 7 [Source:HGNC Symbol;Acc:HGNC:21648]	1647.1	1058.9	0.636982	0.038846	0.903018	1.41065
ENSG00000107223	EDF1	endothelial differentiation related factor 1 [Source:HGNC Symbol;Acc:HGNC:3164]	4051.67	2694.58	0.588339	0.0389612	0.903018	1.40937
ENSG00000185896	LAMP1	lysosomal associated membrane protein 1 [Source:HGNC Symbol;Acc:HGNC:6499]	16334.9	11787.4	0.470705	0.0389696	0.903018	1.40927
ENSG00000197536	C5orf56	chromosome 5 open reading frame 56 [Source:HGNC Symbol;Acc:HGNC:33838]	86.2931	53.1448	0.698819	0.0391615	0.903018	1.40714
ENSG00000196839	ADA	adenosine deaminase [Source:HGNC Symbol;Acc:HGNC:186]	1115.55	810.39	0.461169	0.0391959	0.903018	1.40676
ENSG00000196616	ADH1B	alcohol dehydrogenase 1B (class I), beta polypeptide [Source:HGNC Symbol;Acc:HGNC:250]	57.2275	31.2008	0.869093	0.0392723	0.903018	1.40591
ENSG00000120306	CYSTM1	cysteine rich transmembrane module containing 1 [Source:HGNC Symbol;Acc:HGNC:30239]	920.313	631.721	0.542414	0.0392971	0.903018	1.40564
ENSG00000174684	B3GNT1	beta-1,4-glucuronyltransferase 1 [Source:HGNC Symbol;Acc:HGNC:15685]	1030.82	732.059	0.493652	0.0393214	0.903018	1.40537
ENSG00000109610	SOD3	superoxide dismutase 3 [Source:HGNC Symbol;Acc:HGNC:11181]	473.339	300.631	0.65452	0.039379	0.903018	1.40474
ENSG00000172057	ORMDL3	ORMDL sphingolipid biosynthesis regulator 3 [Source:HGNC Symbol;Acc:HGNC:16038]	1327.41	956.354	0.472801	0.0394253	0.903018	1.40422
ENSG00000215039	CD27-AS1	CD27 antisense RNA 1 [Source:HGNC Symbol;Acc:HGNC:43896]	185.082	128.234	0.529897	0.0394994	0.903079	1.40341
ENSG00000105053	VRK3	vaccinia related kinase 3 [Source:HGNC Symbol;Acc:HGNC:18996]	465.632	329.125	0.500533	0.0398714	0.906709	1.39934
ENSG00000138623	SEMA7A	semaphorin 7A (John Milton Hagen blood group) [Source:HGNC Symbol;Acc:HGNC:10741]	11330	7943.19	0.512342	0.0398986	0.906709	1.39904
ENSG00000188549	C15orf52	chromosome 15 open reading frame 52 [Source:HGNC Symbol;Acc:HGNC:33488]	348.828	238	0.551574	0.0399528	0.906709	1.39845
ENSG00000220583	RPL35P2	ribosomal protein L35 pseudogene 2 [Source:HGNC Symbol;Acc:HGNC:35789]	70.0067	40.0584	0.80074	0.0400832	0.906709	1.39704
ENSG00000065518	NDUFB4	NADH:ubiquinone oxidoreductase subunit B4 [Source:HGNC Symbol;Acc:HGNC:7699]	990.505	708.988	0.481945	0.0401169	0.906709	1.39667
ENSG00000213465	ARL2	ADP ribosylation factor like GTPase 2 [Source:HGNC Symbol;Acc:HGNC:693]	695.352	463.965	0.583389	0.040393	0.907968	1.39369
ENSG00000162591	MEGF6	multiple EGF like domains 6 [Source:HGNC Symbol;Acc:HGNC:3232]	9852.87	6760.82	0.543355	0.0407756	0.909779	1.3896
ENSG00000228903	RASA4CP	RAS p21 protein activator 4C, pseudogene [Source:HGNC Symbol;Acc:HGNC:44185]	215.919	147.06	0.554775	0.0410083	0.909779	1.38713
ENSG00000100979	PLTP	phospholipid transfer protein [Source:HGNC Symbol;Acc:HGNC:9093]	2039.52	1414.75	0.527625	0.0411538	0.909779	1.38559
ENSG00000161642	ZNF385A	zinc finger protein 385A [Source:HGNC Symbol;Acc:HGNC:17521]	180.01	119.012	0.597503	0.041217	0.909779	1.38492
ENSG00000214293	RSBN1L-AS1	Alu-mediated CDKN1A/p21 transcriptional regulator (non-protein coding) [Source:HGNC Symbol;Acc:HGNC:44173]	67.2019	36.6345	0.869581	0.0414207	0.909779	1.38278
ENSG00000213214	ARHGEF35	Rho guanine nucleotide exchange factor 35 [Source:HGNC Symbol;Acc:HGNC:33846]	104.877	67.5172	0.634231	0.0415438	0.909779	1.38149
ENSG00000167992	VWCE	von Willebrand factor C and EGF domains [Source:HGNC Symbol;Acc:HGNC:26487]	500.966	342.146	0.549824	0.0415945	0.909779	1.38096
ENSG00000105583	WDR83OS	WD repeat domain 83 opposite strand [Source:HGNC Symbol;Acc:HGNC:30203]	460.631	302.481	0.605802	0.0419024	0.913121	1.37776
ENSG00000106484	MEST	mesoderm specific transcript [Source:HGNC Symbol;Acc:HGNC:7028]	1878.2	1367.79	0.457558	0.04202	0.913121	1.37654
ENSG00000178343	SHISA3	shisa family member 3 [Source:HGNC Symbol;Acc:HGNC:25159]	36.4307	18.9821	0.943862	0.0420684	0.913121	1.37604
ENSG00000165948	IFI27L1	interferon alpha inducible protein 27 like 1 [Source:HGNC Symbol;Acc:HGNC:19754]	240.99	163.493	0.558289	0.042087	0.913121	1.37585
ENSG00000138166	DUSP5	dual specificity phosphatase 5 [Source:HGNC Symbol;Acc:HGNC:3071]	788.534	582.453	0.437074	0.0423658	0.913994	1.37298
ENSG00000170296	GABARAP	GABA type A receptor-associated protein [Source:HGNC Symbol;Acc:HGNC:4067]	230.556	152.815	0.593139	0.0426589	0.914128	1.36999
ENSG00000054148	PHPT1	phosphohistidine phosphatase 1 [Source:HGNC Symbol;Acc:HGNC:30033]	2154.94	1423.66	0.597894	0.0426624	0.914128	1.36996
ENSG00000177943	MAMDC4	MAM domain containing 4 [Source:HGNC Symbol;Acc:HGNC:24083]	111.183	64.8156	0.780796	0.0427463	0.914128	1.3691
ENSG00000179292	TMEM151A	transmembrane protein 151A [Source:HGNC Symbol;Acc:HGNC:28497]	25.5095	9.56955	1.41384	0.042909	0.914864	1.36745
ENSG00000170545	SMAGP	small cell adhesion glycoprotein [Source:HGNC Symbol;Acc:HGNC:26918]	326.076	234.47	0.475595	0.0431383	0.914864	1.36514
ENSG00000168890	TMEM150A	transmembrane protein 150A [Source:HGNC Symbol;Acc:HGNC:24677]	325.576	211.268	0.623638	0.0432886	0.914864	1.36363
ENSG00000164845	FAM86FP	family with sequence similarity 86 member F, pseudogene [Source:HGNC Symbol;Acc:HGNC:42357]	40.61	20.4835	0.986665	0.0432903	0.914864	1.36361
ENSG00000168060	NAALADL1	N-acetylated alpha-linked acidic dipeptidase like 1 [Source:HGNC Symbol;Acc:HGNC:23536]	111.555	68.5564	0.699278	0.0432924	0.914864	1.36359
ENSG00000197746	PSAP	prosaposin [Source:HGNC Symbol;Acc:HGNC:9498]	41042.5	29425.5	0.480045	0.0438079	0.922631	1.35845
ENSG00000144455	SUMF1	sulfatase modifying factor 1 [Source:HGNC Symbol;Acc:HGNC:20376]	1923.53	1409.23	0.448691	0.0439564	0.924235	1.35698
ENSG00000178015	GPR150	G protein-coupled receptor 150 [Source:HGNC Symbol;Acc:HGNC:23628]	92.0375	54.5133	0.755664	0.0439956	0.924235	1.35659
ENSG00000103888	KIAA1199	cell migration inducing hyaluronan binding protein [Source:HGNC Symbol;Acc:HGNC:29213]	22214.7	16161.8	0.458944	0.0441238	0.924235	1.35533
ENSG00000115204	MPV17	MPV17, mitochondrial inner membrane protein [Source:HGNC Symbol;Acc:HGNC:7224]	1359.05	991.048	0.455338	0.0442456	0.925594	1.35413
ENSG00000128342	LIF	LIF, interleukin 6 family cytokine [Source:HGNC Symbol;Acc:HGNC:6596]	220.276	138.284	0.66958	0.0443455	0.926463	1.35315
ENSG00000086544	ITPKC	inositol-trisphosphate 3-kinase C [Source:HGNC Symbol;Acc:HGNC:14897]	486.077	331.06	0.554445	0.0443862	0.926463	1.35275
ENSG00000100360	IFT27	intraflagellar transport 27 [Source:HGNC Symbol;Acc:HGNC:18626]	364.392	252.659	0.52953	0.0444462	0.926682	1.35216
ENSG00000198937	CCDC167	coiled-coil domain containing 167 [Source:HGNC Symbol;Acc:HGNC:21239]	255.005	167.678	0.602826	0.0445952	0.926688	1.35071
ENSG00000188186	LAMTOR4	late endosomal/lysosomal adaptor, MAPK and MTOR activator 4 [Source:HGNC Symbol;Acc:HGNC:33772]	752.353	510.948	0.557671	0.0447369	0.927104	1.34933
ENSG00000175573	C11orf68	chromosome 11 open reading frame 68 [Source:HGNC Symbol;Acc:HGNC:28801]	2823.14	1947.74	0.53544	0.0449137	0.927104	1.34762
ENSG00000103066	PLA2G15	phospholipase A2 group XV [Source:HGNC Symbol;Acc:HGNC:17163]	1696.77	1204.94	0.493888	0.0449138	0.927104	1.34762
ENSG00000137309	HMGA1	high mobility group AT-hook 1 [Source:HGNC Symbol;Acc:HGNC:5010]	29837.7	20996.3	0.507009	0.0450255	0.927385	1.34654
ENSG00000184497	TMEM255B	transmembrane protein 255B [Source:HGNC Symbol;Acc:HGNC:28297]	374.063	255.505	0.549542	0.0451686	0.928272	1.34516
ENSG00000160213	CSTB	cystatin B [Source:HGNC Symbol;Acc:HGNC:2482]	3054.89	2171.13	0.492524	0.045343	0.928272	1.34349
ENSG00000182899	RPL35A	ribosomal protein L35a [Source:HGNC Symbol;Acc:HGNC:10345]	6108.71	4455.75	0.455111	0.0454359	0.928272	1.3426
ENSG00000116774	OLFML3	olfactomedin like 3 [Source:HGNC Symbol;Acc:HGNC:24956]	1665.76	1207.42	0.464221	0.0455556	0.929095	1.34146
ENSG00000231500	RPS18	ribosomal protein S18 [Source:HGNC Symbol;Acc:HGNC:10401]	19298.4	13778.6	0.48603	0.0457018	0.929712	1.34007
ENSG00000258701	LINC00638	long intergenic non-protein coding RNA 638 [Source:HGNC Symbol;Acc:HGNC:28325]	35.1858	17.0691	1.048	0.0460134	0.929712	1.33712
ENSG00000175701	LINC00116	long intergenic non-protein coding RNA 116 [Source:HGNC Symbol;Acc:HGNC:27339]	376.059	247.633	0.603021	0.0461283	0.929712	1.33603
ENSG00000125995	ROMO1	reactive oxygen species modulator 1 [Source:HGNC Symbol;Acc:HGNC:16185]	993.27	661.898	0.585319	0.0462342	0.929712	1.33504
ENSG00000183421	RIPK4	receptor interacting serine/threonine kinase 4 [Source:HGNC Symbol;Acc:HGNC:496]	241.874	159.507	0.601985	0.0462544	0.929712	1.33485
ENSG00000143630	HCN3	hyperpolarization activated cyclic nucleotide gated potassium channel 3 [Source:HGNC Symbol;Acc:HGNC:19183]	70.8854	40.9049	0.792536	0.0463821	0.929712	1.33365
ENSG00000136514	RTP4	receptor transporter protein 4 [Source:HGNC Symbol;Acc:HGNC:23992]	33.561	16.1369	1.04633	0.0464097	0.929712	1.33339
ENSG00000114544	SLC41A3	solute carrier family 41 member 3 [Source:HGNC Symbol;Acc:HGNC:31046]	1034.87	723.558	0.516197	0.0464743	0.929712	1.33279
ENSG00000128272	ATF4	activating transcription factor 4 [Source:HGNC Symbol;Acc:HGNC:786]	5297.04	3843.86	0.462611	0.0465245	0.929712	1.33232
ENSG00000212907	MT-ND4L	mitochondrially encoded NADH:ubiquinone oxidoreductase core subunit 4L [Source:HGNC Symbol;Acc:HGNC:7460]	32549.6	24447.4	0.412946	0.0466182	0.929712	1.33144
ENSG00000171703	TCEA2	transcription elongation factor A2 [Source:HGNC Symbol;Acc:HGNC:11614]	484.072	336.714	0.523085	0.0468095	0.929712	1.32967
ENSG00000176485	PLA2G16	phospholipase A2 group XVI [Source:HGNC Symbol;Acc:HGNC:17825]	227.922	156.683	0.539537	0.047084	0.929712	1.32713
ENSG00000115649	CNPPD1	cyclin Pas1/PHO80 domain containing 1 [Source:HGNC Symbol;Acc:HGNC:25220]	1141.35	820.474	0.476011	0.0471279	0.929712	1.32672
ENSG00000110011	DNAJC4	DnaJ heat shock protein family (Hsp40) member C4 [Source:HGNC Symbol;Acc:HGNC:5271]	395.291	266.63	0.567804	0.0471286	0.929712	1.32672
ENSG00000175197	DDIT3	DNA damage inducible transcript 3 [Source:HGNC Symbol;Acc:HGNC:2726]	220.592	135.413	0.701521	0.0473058	0.929712	1.32509
ENSG00000170889	RPS9	ribosomal protein S9 [Source:HGNC Symbol;Acc:HGNC:10442]	13874.8	9543.79	0.539811	0.0473831	0.929712	1.32438
ENSG00000183426	NPIPA1	nuclear pore complex interacting protein family member A1 [Source:HGNC Symbol;Acc:HGNC:7909]	230.914	164.278	0.490691	0.047605	0.929712	1.32235
ENSG00000169020	ATP5I	ATP synthase, H+ transporting, mitochondrial Fo complex subunit E [Source:HGNC Symbol;Acc:HGNC:846]	253.789	148.857	0.767681	0.0477249	0.929712	1.32126
ENSG00000100294	MCAT	malonyl-CoA-acyl carrier protein transacylase [Source:HGNC Symbol;Acc:HGNC:29622]	327.664	210.622	0.636463	0.0478924	0.929712	1.31973
ENSG00000196562	SULF2	sulfatase 2 [Source:HGNC Symbol;Acc:HGNC:20392]	1009.98	727.211	0.474099	0.0479698	0.929712	1.31903
ENSG00000113269	RNF130	ring finger protein 130 [Source:HGNC Symbol;Acc:HGNC:18280]	1481.75	1130.2	0.390757	0.0481447	0.929712	1.31745
ENSG00000185453	C19orf68	chromosome 19 open reading frame 68 [Source:HGNC Symbol;Acc:HGNC:34495]	193.006	124.425	0.631892	0.0481935	0.929712	1.31701
ENSG00000185633	NDUFA4L2	NDUFA4, mitochondrial complex associated like 2 [Source:HGNC Symbol;Acc:HGNC:29836]	2239.57	1579.97	0.503279	0.0482183	0.929712	1.31679
ENSG00000156603	MED19	mediator complex subunit 19 [Source:HGNC Symbol;Acc:HGNC:29600]	395.415	288.267	0.456408	0.0482703	0.929712	1.31632
ENSG00000143429	AC027612.6		962.659	701.267	0.45685	0.0483324	0.929952	1.31576
ENSG00000197747	S100A10	S100 calcium binding protein A10 [Source:HGNC Symbol;Acc:HGNC:10487]	10071.1	7372.12	0.450014	0.0484398	0.930103	1.3148
ENSG00000114853	ZBTB47	zinc finger and BTB domain containing 47 [Source:HGNC Symbol;Acc:HGNC:26955]	4235.01	3010.06	0.492567	0.0489207	0.932096	1.31051
ENSG00000042832	TG	thyroglobulin [Source:HGNC Symbol;Acc:HGNC:11764]	26.2218	12.5426	1.06278	0.0490242	0.932096	1.30959
ENSG00000136826	KLF4	Kruppel like factor 4 [Source:HGNC Symbol;Acc:HGNC:6348]	2961.67	2266.41	0.386045	0.0491267	0.932096	1.30868
ENSG00000162736	NCSTN	nicastrin [Source:HGNC Symbol;Acc:HGNC:17091]	3921.04	2895.92	0.437151	0.0491661	0.932096	1.30833
ENSG00000100243	CYB5R3	cytochrome b5 reductase 3 [Source:HGNC Symbol;Acc:HGNC:2873]	16270.5	11520.9	0.498	0.0492598	0.932096	1.30751
ENSG00000140945	CDH13	cadherin 13 [Source:HGNC Symbol;Acc:HGNC:1753]	2658.62	2046.51	0.377464	0.0493317	0.932096	1.30687
ENSG00000167863	ATP5H	ATP synthase, H+ transporting, mitochondrial Fo complex subunit D [Source:HGNC Symbol;Acc:HGNC:845]	1643.88	1203.49	0.449574	0.0495736	0.932096	1.30475
ENSG00000169738	DCXR	dicarbonyl and L-xylulose reductase [Source:HGNC Symbol;Acc:HGNC:18985]	290.937	198.931	0.547099	0.0499396	0.932096	1.30155
ENSG00000111671	SPSB2	splA/ryanodine receptor domain and SOCS box containing 2 [Source:HGNC Symbol;Acc:HGNC:29522]	331.993	234.734	0.500348	0.0499528	0.932096	1.30144
ENSG00000100626	GALNT16	polypeptide N-acetylgalactosaminyltransferase 16 [Source:HGNC Symbol;Acc:HGNC:23233]	432.754	293	0.562845	0.0501043	0.932096	1.30013
ENSG00000249915	PDCD6	programmed cell death 6 [Source:HGNC Symbol;Acc:HGNC:8765]	1071.23	790.425	0.438327	0.0501447	0.932096	1.29977
ENSG00000092010	PSME1	proteasome activator subunit 1 [Source:HGNC Symbol;Acc:HGNC:9568]	1400.83	987.378	0.50429	0.0502881	0.932096	1.29853
ENSG00000030582	GRN	granulin precursor [Source:HGNC Symbol;Acc:HGNC:4601]	12706	8977.42	0.50114	0.0506565	0.932096	1.29537
ENSG00000182117	NOP10	NOP10 ribonucleoprotein [Source:HGNC Symbol;Acc:HGNC:14378]	1108.14	786.885	0.493642	0.0506728	0.932096	1.29523
ENSG00000233901	RP11-65J3.1	long intergenic non-protein coding RNA 1503 [Source:HGNC Symbol;Acc:HGNC:51184]	91.0614	54.4355	0.740114	0.050705	0.932096	1.29495
ENSG00000181195	PENK	proenkephalin [Source:HGNC Symbol;Acc:HGNC:8831]	2087.85	1543.22	0.43585	0.0508119	0.932096	1.29403
ENSG00000105327	BBC3	BCL2 binding component 3 [Source:HGNC Symbol;Acc:HGNC:17868]	225.675	148.895	0.599357	0.050952	0.932096	1.29284
ENSG00000183397	C19orf71	chromosome 19 open reading frame 71 [Source:HGNC Symbol;Acc:HGNC:34496]	168.048	111.218	0.594048	0.0511138	0.932096	1.29146
ENSG00000169733	RFNG	RFNG O-fucosylpeptide 3-beta-N-acetylglucosaminyltransferase [Source:HGNC Symbol;Acc:HGNC:9974]	904.695	612.131	0.563474	0.0512302	0.932096	1.29047
ENSG00000125952	MAX	MYC associated factor X [Source:HGNC Symbol;Acc:HGNC:6913]	1524.7	1154.56	0.401005	0.0513277	0.932096	1.28965
ENSG00000141570	CBX8	chromobox 8 [Source:HGNC Symbol;Acc:HGNC:15962]	107.157	61.0865	0.808365	0.0520257	0.932096	1.28378
ENSG00000186395	KRT10	keratin 10 [Source:HGNC Symbol;Acc:HGNC:6413]	738.878	461.895	0.676943	0.0520263	0.932096	1.28378
ENSG00000161970	RPL26	ribosomal protein L26 [Source:HGNC Symbol;Acc:HGNC:10327]	606.276	432.911	0.484985	0.0521467	0.932096	1.28277
ENSG00000116260	QSOX1	quiescin sulfhydryl oxidase 1 [Source:HGNC Symbol;Acc:HGNC:9756]	24337.3	17322.7	0.490499	0.0521981	0.932096	1.28235
ENSG00000183722	LHFP	LHFPL tetraspan subfamily member 6 [Source:HGNC Symbol;Acc:HGNC:6586]	2566.56	1964.53	0.385535	0.0522106	0.932096	1.28224
ENSG00000239213	RP11-85F14.5	NCK1 antisense RNA 1 (head to head) [Source:HGNC Symbol;Acc:HGNC:49645]	22.1001	8.66693	1.33659	0.0523603	0.932096	1.281
ENSG00000148362	C9orf142	PAXX, non-homologous end joining factor [Source:HGNC Symbol;Acc:HGNC:27849]	305.264	204.952	0.573145	0.052474	0.932096	1.28006
ENSG00000059145	UNKL	unkempt family like zinc finger [Source:HGNC Symbol;Acc:HGNC:14184]	682.834	503.488	0.439658	0.0525351	0.932096	1.27955
ENSG00000166228	PCBD1	pterin-4 alpha-carbinolamine dehydratase 1 [Source:HGNC Symbol;Acc:HGNC:8646]	486.084	340.094	0.514678	0.0525386	0.932096	1.27952
ENSG00000103811	CTSH	cathepsin H [Source:HGNC Symbol;Acc:HGNC:2535]	346.722	243.284	0.510957	0.052649	0.932096	1.27861
ENSG00000134882	UBAC2	UBA domain containing 2 [Source:HGNC Symbol;Acc:HGNC:20486]	1259.18	938.788	0.423299	0.0526739	0.932096	1.2784
ENSG00000182796	TMEM198B	transmembrane protein 198B (pseudogene) [Source:HGNC Symbol;Acc:HGNC:43629]	245.223	161.547	0.600526	0.0527647	0.932096	1.27766
ENSG00000141179	PCTP	phosphatidylcholine transfer protein [Source:HGNC Symbol;Acc:HGNC:8752]	165.173	107.098	0.623332	0.0528123	0.932096	1.27726
ENSG00000005075	POLR2J	RNA polymerase II subunit J [Source:HGNC Symbol;Acc:HGNC:9197]	561.33	390.917	0.521674	0.0528468	0.932096	1.27698
ENSG00000164587	RPS14	ribosomal protein S14 [Source:HGNC Symbol;Acc:HGNC:10387]	12327	8903.14	0.469402	0.0528932	0.932096	1.2766
ENSG00000165695	AK8	adenylate kinase 8 [Source:HGNC Symbol;Acc:HGNC:26526]	17.5432	6.02901	1.54675	0.0529125	0.932096	1.27644
ENSG00000008988	RPS20	ribosomal protein S20 [Source:HGNC Symbol;Acc:HGNC:10405]	9105.81	6881.7	0.403979	0.0529459	0.932096	1.27617
ENSG00000160766	GBAP1	glucosylceramidase beta pseudogene 1 [Source:HGNC Symbol;Acc:HGNC:4178]	140.211	93.2116	0.589954	0.0532806	0.932096	1.27343
ENSG00000151498	ACAD8	acyl-CoA dehydrogenase family member 8 [Source:HGNC Symbol;Acc:HGNC:87]	366.751	247.329	0.567031	0.053546	0.932096	1.27127
ENSG00000115461	IGFBP5	insulin like growth factor binding protein 5 [Source:HGNC Symbol;Acc:HGNC:5474]	9314.43	6998.73	0.412412	0.0536026	0.932096	1.27081
ENSG00000026297	RNASET2	ribonuclease T2 [Source:HGNC Symbol;Acc:HGNC:21686]	262.334	184.813	0.505355	0.0536246	0.932096	1.27064
ENSG00000179598	PLD6	phospholipase D family member 6 [Source:HGNC Symbol;Acc:HGNC:30447]	79.5784	49.8562	0.676328	0.0538432	0.932096	1.26887
ENSG00000132329	RAMP1	receptor activity modifying protein 1 [Source:HGNC Symbol;Acc:HGNC:9843]	51.4055	26.0224	0.973881	0.0538777	0.932096	1.26859
ENSG00000101457	DNTTIP1	deoxynucleotidyltransferase terminal interacting protein 1 [Source:HGNC Symbol;Acc:HGNC:16160]	426.11	310.401	0.456937	0.0541639	0.932096	1.26629
ENSG00000236829	Z97634.3		17.9007	6.00819	1.57875	0.0541848	0.932096	1.26612
ENSG00000243449	C4orf48	chromosome 4 open reading frame 48 [Source:HGNC Symbol;Acc:HGNC:34437]	485.329	314.206	0.626788	0.0542775	0.932096	1.26538
ENSG00000019582	CD74	CD74 molecule [Source:HGNC Symbol;Acc:HGNC:1697]	546.895	381.548	0.519161	0.0545075	0.932096	1.26354
ENSG00000100319	ZMAT5	zinc finger matrin-type 5 [Source:HGNC Symbol;Acc:HGNC:28046]	213.296	144.685	0.559517	0.0546477	0.932096	1.26243
ENSG00000187051	RPS19BP1	ribosomal protein S19 binding protein 1 [Source:HGNC Symbol;Acc:HGNC:28749]	1153.42	805.285	0.51829	0.0546512	0.932096	1.2624
ENSG00000184857	TMEM186	transmembrane protein 186 [Source:HGNC Symbol;Acc:HGNC:24530]	129.523	84.7	0.611863	0.054658	0.932096	1.26235
ENSG00000164405	UQCRQ	ubiquinol-cytochrome c reductase complex III subunit VII [Source:HGNC Symbol;Acc:HGNC:29594]	2178.1	1572.28	0.470034	0.0549196	0.932096	1.26027
ENSG00000106404	CLDN15	claudin 15 [Source:HGNC Symbol;Acc:HGNC:2036]	82.9854	49.3632	0.750223	0.0549846	0.932096	1.25976
ENSG00000136149	RPL13AP25	ribosomal protein L13a pseudogene 25 [Source:HGNC Symbol;Acc:HGNC:36981]	30.9781	12.4169	1.31509	0.0550251	0.932096	1.25944
ENSG00000066230	SLC9A3	solute carrier family 9 member A3 [Source:HGNC Symbol;Acc:HGNC:11073]	66.7652	38.3848	0.798871	0.0554694	0.932096	1.25595
ENSG00000161381	PLXDC1	plexin domain containing 1 [Source:HGNC Symbol;Acc:HGNC:20945]	586.198	425.019	0.46392	0.0554716	0.932096	1.25593
ENSG00000170909	OSCAR	osteoclast associated, immunoglobulin-like receptor [Source:HGNC Symbol;Acc:HGNC:29960]	54.261	29.3706	0.888567	0.055529	0.932096	1.25548
ENSG00000114626	ABTB1	ankyrin repeat and BTB domain containing 1 [Source:HGNC Symbol;Acc:HGNC:18275]	623.503	435.851	0.516604	0.0557007	0.932096	1.25414
ENSG00000142082	SIRT3	sirtuin 3 [Source:HGNC Symbol;Acc:HGNC:14931]	287.615	197.224	0.543594	0.0559937	0.932096	1.25186
ENSG00000042493	CAPG	capping actin protein, gelsolin like [Source:HGNC Symbol;Acc:HGNC:1474]	9424.24	6654.47	0.50202	0.056011	0.932096	1.25173
ENSG00000171443	ZNF524	zinc finger protein 524 [Source:HGNC Symbol;Acc:HGNC:28322]	286.515	197.221	0.53808	0.0562117	0.932096	1.25017
ENSG00000011465	DCN	decorin [Source:HGNC Symbol;Acc:HGNC:2705]	39642	28657.2	0.468125	0.0563368	0.932096	1.24921
ENSG00000143303	RRNAD1	ribosomal RNA adenine dimethylase domain containing 1 [Source:HGNC Symbol;Acc:HGNC:24273]	253.678	176.033	0.527633	0.0565774	0.932096	1.24736
ENSG00000161671	EMC10	ER membrane protein complex subunit 10 [Source:HGNC Symbol;Acc:HGNC:27609]	1943.18	1353.41	0.521647	0.0567353	0.932096	1.24615
ENSG00000090266	NDUFB2	NADH:ubiquinone oxidoreductase subunit B2 [Source:HGNC Symbol;Acc:HGNC:7697]	1245.94	879.369	0.502296	0.0568019	0.932096	1.24564
ENSG00000143816	WNT9A	Wnt family member 9A [Source:HGNC Symbol;Acc:HGNC:12778]	699.589	495.439	0.497415	0.056861	0.932096	1.24519
ENSG00000204344	STK19	serine/threonine kinase 19 [Source:HGNC Symbol;Acc:HGNC:11398]	285.232	196.13	0.540235	0.0568761	0.932096	1.24507
ENSG00000184076	UQCR10	ubiquinol-cytochrome c reductase, complex III subunit X [Source:HGNC Symbol;Acc:HGNC:30863]	726.221	497.363	0.54561	0.0568976	0.932096	1.24491
ENSG00000167302	ENTHD2	TEPSIN, adaptor related protein complex 4 accessory protein [Source:HGNC Symbol;Acc:HGNC:26458]	155.927	97.186	0.680471	0.0569502	0.932096	1.2445
ENSG00000109079	TNFAIP1	TNF alpha induced protein 1 [Source:HGNC Symbol;Acc:HGNC:11894]	1110.06	820.881	0.435605	0.0570416	0.932096	1.24381
ENSG00000007264	MATK	megakaryocyte-associated tyrosine kinase [Source:HGNC Symbol;Acc:HGNC:6906]	27.7387	11.6821	1.24097	0.0573087	0.932096	1.24178
ENSG00000167468	GPX4	glutathione peroxidase 4 [Source:HGNC Symbol;Acc:HGNC:4556]	5469	3826.95	0.515052	0.0573828	0.932096	1.24122
ENSG00000131143	COX4I1	cytochrome c oxidase subunit 4I1 [Source:HGNC Symbol;Acc:HGNC:2265]	4428.19	3188.71	0.473719	0.0575346	0.932096	1.24007
ENSG00000011132	APBA3	amyloid beta precursor protein binding family A member 3 [Source:HGNC Symbol;Acc:HGNC:580]	283.825	193.312	0.554649	0.057546	0.932096	1.23998
ENSG00000169964	TMEM42	transmembrane protein 42 [Source:HGNC Symbol;Acc:HGNC:28444]	293.666	205.89	0.511401	0.0576412	0.932096	1.23927
ENSG00000126106	TMEM53	transmembrane protein 53 [Source:HGNC Symbol;Acc:HGNC:26186]	134.256	88.4229	0.601242	0.0576762	0.932096	1.239
ENSG00000261115	TMEM178B	transmembrane protein 178B [Source:HGNC Symbol;Acc:HGNC:44112]	301.517	217.339	0.473304	0.0577414	0.932096	1.23851
ENSG00000117984	CTSD	cathepsin D [Source:HGNC Symbol;Acc:HGNC:2529]	8499.86	6129.22	0.471725	0.0578183	0.932096	1.23793
ENSG00000272686	RP11-390E23.6		60.8227	34.2901	0.825934	0.0579941	0.932096	1.23662
ENSG00000101017	CD40	CD40 molecule [Source:HGNC Symbol;Acc:HGNC:11919]	54.0984	30.842	0.807561	0.0581962	0.932096	1.23511
ENSG00000144713	RPL32	ribosomal protein L32 [Source:HGNC Symbol;Acc:HGNC:10336]	9063.27	6512.47	0.476796	0.0582813	0.932096	1.23447
ENSG00000143801	PSEN2	presenilin 2 [Source:HGNC Symbol;Acc:HGNC:9509]	520.428	369.414	0.494504	0.0582922	0.932096	1.23439
ENSG00000092621	PHGDH	phosphoglycerate dehydrogenase [Source:HGNC Symbol;Acc:HGNC:8923]	3578.5	2559.13	0.483676	0.0583438	0.932096	1.23401
ENSG00000220205	VAMP2	vesicle associated membrane protein 2 [Source:HGNC Symbol;Acc:HGNC:12643]	397.359	286.697	0.469871	0.0584373	0.932096	1.23331
ENSG00000101188	NTSR1	neurotensin receptor 1 [Source:HGNC Symbol;Acc:HGNC:8039]	77.608	44.6473	0.799817	0.0585122	0.932096	1.23275
ENSG00000167775	CD320	CD320 molecule [Source:HGNC Symbol;Acc:HGNC:16692]	915.411	649.106	0.495878	0.0585906	0.932096	1.23217
ENSG00000124357	NAGK	N-acetylglucosamine kinase [Source:HGNC Symbol;Acc:HGNC:17174]	2226.04	1571.65	0.502013	0.0587396	0.932096	1.23107
ENSG00000141448	GATA6	GATA binding protein 6 [Source:HGNC Symbol;Acc:HGNC:4174]	341.376	247.838	0.461931	0.0588672	0.932096	1.23013
ENSG00000103024	NME3	NME/NM23 nucleoside diphosphate kinase 3 [Source:HGNC Symbol;Acc:HGNC:7851]	575.841	393.249	0.549476	0.0591042	0.932096	1.22838
ENSG00000233016	SNHG7	small nucleolar RNA host gene 7 [Source:HGNC Symbol;Acc:HGNC:28254]	458.762	306.512	0.581206	0.0591328	0.932096	1.22817
ENSG00000099330	OCEL1	occludin/ELL domain containing 1 [Source:HGNC Symbol;Acc:HGNC:26221]	149.649	96.4386	0.63504	0.0592469	0.932096	1.22733
ENSG00000148303	RPL7A	ribosomal protein L7a [Source:HGNC Symbol;Acc:HGNC:10364]	17912	12991.1	0.463391	0.0593281	0.932096	1.22674
ENSG00000118181	RPS25	ribosomal protein S25 [Source:HGNC Symbol;Acc:HGNC:10413]	7057.71	5158.15	0.452269	0.0595038	0.932096	1.22546
ENSG00000156639	ZFAND3	zinc finger AN1-type containing 3 [Source:HGNC Symbol;Acc:HGNC:18019]	2947.43	2229.17	0.402844	0.0595252	0.932096	1.2253
ENSG00000237840	FAM21FP	family with sequence similarity 21 member F, pseudogene [Source:HGNC Symbol;Acc:HGNC:45011]	39.0276	18.8377	1.03918	0.0597152	0.932096	1.22391
ENSG00000131015	ULBP2	UL16 binding protein 2 [Source:HGNC Symbol;Acc:HGNC:14894]	57.2869	34.552	0.727483	0.0597733	0.932096	1.22349
ENSG00000104221	BRF2	BRF2, RNA polymerase III transcription initiation factor subunit [Source:HGNC Symbol;Acc:HGNC:17298]	177.404	119.551	0.56931	0.0599548	0.932096	1.22218
ENSG00000161265	U2AF1L4	U2 small nuclear RNA auxiliary factor 1 like 4 [Source:HGNC Symbol;Acc:HGNC:23020]	37.1436	16.8626	1.12692	0.0601748	0.932096	1.22059
ENSG00000226608	FTLP3	ferritin light chain pseudogene 3 [Source:HGNC Symbol;Acc:HGNC:4000]	63.3818	37.8198	0.740077	0.0604927	0.932096	1.2183
ENSG00000184678	HIST2H2BE	histone cluster 2 H2B family member e [Source:HGNC Symbol;Acc:HGNC:4760]	276.631	198.92	0.477216	0.0605087	0.932096	1.21818
ENSG00000132581	SDF2	stromal cell derived factor 2 [Source:HGNC Symbol;Acc:HGNC:10675]	797.996	596.364	0.419908	0.0605421	0.932096	1.21794
ENSG00000100246	DNAL4	dynein axonemal light chain 4 [Source:HGNC Symbol;Acc:HGNC:2955]	257.507	171.603	0.583688	0.0605906	0.932096	1.21759
ENSG00000156482	RPL30	ribosomal protein L30 [Source:HGNC Symbol;Acc:HGNC:10333]	5386.27	3930.36	0.454515	0.0606571	0.932096	1.21712
ENSG00000161016	RPL8	ribosomal protein L8 [Source:HGNC Symbol;Acc:HGNC:10368]	23399.2	16472.3	0.506398	0.0608176	0.932096	1.21597
ENSG00000142937	RPS8	ribosomal protein S8 [Source:HGNC Symbol;Acc:HGNC:10441]	16074.7	11924.9	0.430799	0.0610302	0.932096	1.21446
ENSG00000142541	RPL13A	ribosomal protein L13a [Source:HGNC Symbol;Acc:HGNC:10304]	35392.9	25415.7	0.477734	0.0612291	0.932096	1.21304
ENSG00000185650	ZFP36L1	ZFP36 ring finger protein like 1 [Source:HGNC Symbol;Acc:HGNC:1107]	4917.57	3843.51	0.355536	0.0614225	0.932096	1.21167
ENSG00000185090	MANEAL	mannosidase endo-alpha like [Source:HGNC Symbol;Acc:HGNC:26452]	67.9962	40.4848	0.749297	0.0614557	0.932096	1.21144
ENSG00000115268	RPS15	ribosomal protein S15 [Source:HGNC Symbol;Acc:HGNC:10388]	8175.23	5841.17	0.485	0.0614628	0.932096	1.21139
ENSG00000110013	SIAE	sialic acid acetylesterase [Source:HGNC Symbol;Acc:HGNC:18187]	781.649	596.701	0.389307	0.0617155	0.932096	1.20961
ENSG00000197046	SIGLEC15	sialic acid binding Ig like lectin 15 [Source:HGNC Symbol;Acc:HGNC:27596]	124.89	84.0609	0.571537	0.0617501	0.932096	1.20936
ENSG00000168096	ANKS3	ankyrin repeat and sterile alpha motif domain containing 3 [Source:HGNC Symbol;Acc:HGNC:29422]	361.874	262.009	0.465482	0.0618161	0.932096	1.2089
ENSG00000167202	TBC1D2B	TBC1 domain family member 2B [Source:HGNC Symbol;Acc:HGNC:29183]	2410.89	1802.14	0.41997	0.061875	0.932096	1.20848
ENSG00000003137	CYP26B1	cytochrome P450 family 26 subfamily B member 1 [Source:HGNC Symbol;Acc:HGNC:20581]	316.004	218.87	0.53078	0.062028	0.932096	1.20741
ENSG00000186162	CIDECP	cell death-inducing DFFA-like effector c pseudogene [Source:HGNC Symbol;Acc:HGNC:24230]	210.161	137.702	0.609547	0.0621342	0.932096	1.20667
ENSG00000273230	RP11-1246C19.1		153.888	102.689	0.582246	0.0622332	0.932096	1.20598
ENSG00000196155	PLEKHG4	pleckstrin homology and RhoGEF domain containing G4 [Source:HGNC Symbol;Acc:HGNC:24501]	1013.11	727.77	0.477166	0.0622505	0.932096	1.20586
ENSG00000169750	RAC3	ras-related C3 botulinum toxin substrate 3 (rho family, small GTP binding protein Rac3) [Source:HGNC Symbol;Acc:HGNC:9803]	41.221	21.9665	0.905059	0.0622903	0.932096	1.20558
ENSG00000110536	PTPMT1	protein tyrosine phosphatase, mitochondrial 1 [Source:HGNC Symbol;Acc:HGNC:26965]	64.8915	41.0119	0.662165	0.0624124	0.932096	1.20473
ENSG00000119632	IFI27L2	interferon alpha inducible protein 27 like 2 [Source:HGNC Symbol;Acc:HGNC:19753]	970.849	659.363	0.557721	0.0625167	0.932096	1.204
ENSG00000183840	GPR39	G protein-coupled receptor 39 [Source:HGNC Symbol;Acc:HGNC:4496]	142.454	94.9852	0.584256	0.0625781	0.932096	1.20358
ENSG00000010361	FUZ	fuzzy planar cell polarity protein [Source:HGNC Symbol;Acc:HGNC:26219]	291.879	201.139	0.537536	0.0626657	0.932096	1.20297
ENSG00000161011	SQSTM1	sequestosome 1 [Source:HGNC Symbol;Acc:HGNC:11280]	18491.7	13279.9	0.477628	0.0627376	0.932096	1.20247
ENSG00000101335	MYL9	myosin light chain 9 [Source:HGNC Symbol;Acc:HGNC:15754]	5170.01	3778.85	0.452201	0.0628586	0.932096	1.20164
ENSG00000119986	AVPI1	arginine vasopressin induced 1 [Source:HGNC Symbol;Acc:HGNC:30898]	739.941	537.028	0.462175	0.0629918	0.932096	1.20072
ENSG00000143198	MGST3	microsomal glutathione S-transferase 3 [Source:HGNC Symbol;Acc:HGNC:7064]	1819.34	1372.5	0.406432	0.0629991	0.932096	1.20067
ENSG00000042445	RETSAT	retinol saturase [Source:HGNC Symbol;Acc:HGNC:25991]	2257.42	1684.4	0.422385	0.0630094	0.932096	1.20059
ENSG00000176340	COX8A	cytochrome c oxidase subunit 8A [Source:HGNC Symbol;Acc:HGNC:2294]	809.821	499.461	0.696495	0.0631184	0.932096	1.19984
ENSG00000040531	CTNS	cystinosin, lysosomal cystine transporter [Source:HGNC Symbol;Acc:HGNC:2518]	692.56	498.354	0.474998	0.0632749	0.932096	1.19877
ENSG00000188681	TEKT4P2	tektin 4 pseudogene 2 [Source:HGNC Symbol;Acc:HGNC:40046]	57.1732	33.6685	0.760057	0.063285	0.932096	1.1987
ENSG00000051108	HERPUD1	homocysteine inducible ER protein with ubiquitin like domain 1 [Source:HGNC Symbol;Acc:HGNC:13744]	2501.97	1935.81	0.370057	0.0633673	0.932096	1.19813
ENSG00000087074	PPP1R15A	protein phosphatase 1 regulatory subunit 15A [Source:HGNC Symbol;Acc:HGNC:14375]	1938.06	1444.53	0.423916	0.0633783	0.932096	1.19806
ENSG00000177854	TMEM187	transmembrane protein 187 [Source:HGNC Symbol;Acc:HGNC:13705]	204.539	140.252	0.545676	0.0636468	0.932096	1.19622
ENSG00000119714	GPR68	G protein-coupled receptor 68 [Source:HGNC Symbol;Acc:HGNC:4519]	3568.43	2577.66	0.469206	0.0637496	0.932096	1.19552
ENSG00000123342	MMP19	matrix metallopeptidase 19 [Source:HGNC Symbol;Acc:HGNC:7165]	609.182	454.953	0.421306	0.0638187	0.932096	1.19505
ENSG00000143178	TBX19	T-box 19 [Source:HGNC Symbol;Acc:HGNC:11596]	35.7702	14.1726	1.32259	0.0642687	0.932096	1.192
ENSG00000137161	CNPY3	canopy FGF signaling regulator 3 [Source:HGNC Symbol;Acc:HGNC:11968]	1151.83	818.315	0.493004	0.0643534	0.932096	1.19143
ENSG00000168028	RPSA	ribosomal protein SA [Source:HGNC Symbol;Acc:HGNC:6502]	18033	13635.2	0.403281	0.064367	0.932096	1.19134
ENSG00000159884	CCDC107	coiled-coil domain containing 107 [Source:HGNC Symbol;Acc:HGNC:28465]	254.522	169.893	0.583875	0.0645696	0.932096	1.18997
ENSG00000135077	HAVCR2	hepatitis A virus cellular receptor 2 [Source:HGNC Symbol;Acc:HGNC:18437]	25.8532	11.5984	1.14592	0.0646451	0.932096	1.18946
ENSG00000132879	FBXO44	F-box protein 44 [Source:HGNC Symbol;Acc:HGNC:24847]	242.335	168.8	0.520702	0.0647649	0.932096	1.18866
ENSG00000262903	RP11-235E17.6		42.2072	23.0061	0.873141	0.0648753	0.932096	1.18792
ENSG00000240230	COX19	COX19, cytochrome c oxidase assembly factor [Source:HGNC Symbol;Acc:HGNC:28074]	197.212	140.695	0.486503	0.0649128	0.932096	1.18767
ENSG00000077150	NFKB2	nuclear factor kappa B subunit 2 [Source:HGNC Symbol;Acc:HGNC:7795]	1014.45	750.395	0.434977	0.0650084	0.932096	1.18703
ENSG00000166441	RPL27A	ribosomal protein L27a [Source:HGNC Symbol;Acc:HGNC:10329]	13766.9	10426.9	0.400872	0.0651785	0.932096	1.1859
ENSG00000185585	OLFML2A	olfactomedin like 2A [Source:HGNC Symbol;Acc:HGNC:27270]	1050.49	766.663	0.454718	0.0652277	0.932096	1.18557
ENSG00000106330	MOSPD3	motile sperm domain containing 3 [Source:HGNC Symbol;Acc:HGNC:25078]	330.243	227.286	0.539616	0.0652495	0.932096	1.18542
ENSG00000078808	SDF4	stromal cell derived factor 4 [Source:HGNC Symbol;Acc:HGNC:24188]	8215.29	5960.27	0.462927	0.0653923	0.932096	1.18447
ENSG00000105767	CADM4	cell adhesion molecule 4 [Source:HGNC Symbol;Acc:HGNC:30825]	48.018	27.5346	0.803462	0.0655444	0.932096	1.18346
ENSG00000132561	MATN2	matrilin 2 [Source:HGNC Symbol;Acc:HGNC:6908]	286.308	206.834	0.469791	0.0658685	0.932096	1.18132
ENSG00000073060	SCARB1	scavenger receptor class B member 1 [Source:HGNC Symbol;Acc:HGNC:1664]	409.073	286.173	0.514978	0.0659736	0.932096	1.18063
ENSG00000032389	TSSC1	EARP complex and GARP complex interacting protein 1 [Source:HGNC Symbol;Acc:HGNC:12383]	585.259	421.041	0.474643	0.0660538	0.932096	1.1801
ENSG00000087245	MMP2	matrix metallopeptidase 2 [Source:HGNC Symbol;Acc:HGNC:7166]	150615	110063	0.452541	0.0661366	0.932096	1.17956
ENSG00000176473	WDR25	WD repeat domain 25 [Source:HGNC Symbol;Acc:HGNC:21064]	194.131	138.267	0.488593	0.0664235	0.932096	1.17768
ENSG00000126267	COX6B1	cytochrome c oxidase subunit 6B1 [Source:HGNC Symbol;Acc:HGNC:2280]	1510	1063.15	0.506016	0.0666477	0.932096	1.17622
ENSG00000215375	MYL5	myosin light chain 5 [Source:HGNC Symbol;Acc:HGNC:7586]	345.571	242.202	0.513214	0.0666522	0.932096	1.17619
ENSG00000149806	FAU	FAU, ubiquitin like and ribosomal protein S30 fusion [Source:HGNC Symbol;Acc:HGNC:3597]	5118.64	3623.23	0.498425	0.0668504	0.932096	1.1749
ENSG00000120885	CLU	clusterin [Source:HGNC Symbol;Acc:HGNC:2095]	8321.6	6238.38	0.415668	0.0668789	0.932096	1.17471
ENSG00000251257	CTD-2263F21.1		20.7703	7.89004	1.37699	0.0669363	0.932096	1.17434
ENSG00000178860	MSC	musculin [Source:HGNC Symbol;Acc:HGNC:7321]	385.718	268.134	0.524332	0.0670842	0.932096	1.17338
ENSG00000102265	TIMP1	TIMP metallopeptidase inhibitor 1 [Source:HGNC Symbol;Acc:HGNC:11820]	39455.3	29168.8	0.435785	0.0673508	0.932096	1.17166
ENSG00000125457	MIF4GD	MIF4G domain containing [Source:HGNC Symbol;Acc:HGNC:24030]	86.2433	55.3206	0.639622	0.067527	0.932096	1.17052
ENSG00000172638	EFEMP2	EGF containing fibulin like extracellular matrix protein 2 [Source:HGNC Symbol;Acc:HGNC:3219]	7817.44	5623.48	0.475218	0.0675747	0.932096	1.17022
ENSG00000160404	TOR2A	torsin family 2 member A [Source:HGNC Symbol;Acc:HGNC:11996]	140.509	88.6123	0.664375	0.0677584	0.932096	1.16904
ENSG00000139874	SSTR1	somatostatin receptor 1 [Source:HGNC Symbol;Acc:HGNC:11330]	243.77	173.846	0.487862	0.0678455	0.932096	1.16848
ENSG00000236423	LINC01134	long intergenic non-protein coding RNA 1134 [Source:HGNC Symbol;Acc:HGNC:49449]	24.6254	11.0305	1.15034	0.0679941	0.932096	1.16753
ENSG00000104856	RELB	RELB proto-oncogene, NF-kB subunit [Source:HGNC Symbol;Acc:HGNC:9956]	356.372	249.801	0.512707	0.0680293	0.932096	1.1673
ENSG00000117122	MFAP2	microfibril associated protein 2 [Source:HGNC Symbol;Acc:HGNC:7033]	644.549	474.265	0.442443	0.0681324	0.932096	1.16665
ENSG00000205155	PSENEN	presenilin enhancer gamma-secretase subunit [Source:HGNC Symbol;Acc:HGNC:30100]	243.542	168.166	0.532792	0.0682906	0.932096	1.16564
ENSG00000214063	TSPAN4	tetraspanin 4 [Source:HGNC Symbol;Acc:HGNC:11859]	5838.84	4106.14	0.507873	0.0683508	0.932096	1.16526
ENSG00000130810	PPAN	peter pan homolog (Drosophila) [Source:HGNC Symbol;Acc:HGNC:9227]	68.7105	42.8804	0.679357	0.0684038	0.932096	1.16492
ENSG00000133466	C1QTNF6	C1q and TNF related 6 [Source:HGNC Symbol;Acc:HGNC:14343]	245.792	179.875	0.451483	0.0684317	0.932096	1.16474
ENSG00000149600	COMMD7	COMM domain containing 7 [Source:HGNC Symbol;Acc:HGNC:16223]	823.898	602.852	0.450167	0.0686511	0.932096	1.16335
ENSG00000169991	IFFO2	intermediate filament family orphan 2 [Source:HGNC Symbol;Acc:HGNC:27006]	231.132	167.799	0.461463	0.068762	0.932096	1.16265
ENSG00000226950	DANCR	differentiation antagonizing non-protein coding RNA [Source:HGNC Symbol;Acc:HGNC:28964]	173.545	120.539	0.524021	0.0687783	0.932096	1.16255
ENSG00000256940	RP11-783K16.5		84.6865	50.096	0.754993	0.068968	0.932865	1.16135
ENSG00000161544	CYGB	cytoglobin [Source:HGNC Symbol;Acc:HGNC:16505]	4310.81	3129.73	0.461895	0.0690049	0.932865	1.16112
ENSG00000168101	NUDT16L1	nudix hydrolase 16 like 1 [Source:HGNC Symbol;Acc:HGNC:28154]	416.945	289.259	0.528168	0.0692369	0.932865	1.15966
ENSG00000100926	TM9SF1	transmembrane 9 superfamily member 1 [Source:HGNC Symbol;Acc:HGNC:11864]	403.431	289.258	0.479542	0.0693106	0.932865	1.1592
ENSG00000177697	CD151	CD151 molecule (Raph blood group) [Source:HGNC Symbol;Acc:HGNC:1630]	15959.8	11292	0.499128	0.0693838	0.932865	1.15874
ENSG00000046647	GEMIN8	gem nuclear organelle associated protein 8 [Source:HGNC Symbol;Acc:HGNC:26044]	175.392	122.31	0.519528	0.0694505	0.933092	1.15832
ENSG00000168026	TTC21A	tetratricopeptide repeat domain 21A [Source:HGNC Symbol;Acc:HGNC:30761]	45.0975	26.7568	0.752736	0.0699573	0.935823	1.15517
ENSG00000184232	OAF	out at first homolog [Source:HGNC Symbol;Acc:HGNC:28752]	9318.11	6742.25	0.466808	0.0700724	0.935823	1.15445
ENSG00000187193	MT1X	metallothionein 1X [Source:HGNC Symbol;Acc:HGNC:7405]	221.825	148.738	0.575032	0.0700888	0.935823	1.15435
ENSG00000225968	ELFN1	extracellular leucine rich repeat and fibronectin type III domain containing 1 [Source:HGNC Symbol;Acc:HGNC:33154]	447.122	309.423	0.531707	0.0701042	0.935823	1.15426
ENSG00000101098	RIMS4	regulating synaptic membrane exocytosis 4 [Source:HGNC Symbol;Acc:HGNC:16183]	324.071	227.99	0.507789	0.0703345	0.936579	1.15283
ENSG00000099994	SUSD2	sushi domain containing 2 [Source:HGNC Symbol;Acc:HGNC:30667]	99.9362	62.7572	0.671183	0.0707607	0.936579	1.15021
ENSG00000163346	PBXIP1	PBX homeobox interacting protein 1 [Source:HGNC Symbol;Acc:HGNC:21199]	1881.71	1399.1	0.427534	0.0708068	0.936579	1.14992
ENSG00000225614	ZNF469	zinc finger protein 469 [Source:HGNC Symbol;Acc:HGNC:23216]	2840.03	1973.69	0.525154	0.070988	0.936921	1.14882
ENSG00000204946	ZNF783	zinc finger family member 783 [Source:HGNC Symbol;Acc:HGNC:27222]	251.444	172.838	0.541821	0.0711349	0.937303	1.14792
ENSG00000128965	CHAC1	ChaC glutathione specific gamma-glutamylcyclotransferase 1 [Source:HGNC Symbol;Acc:HGNC:28680]	556.894	387.6	0.522833	0.0711985	0.937303	1.14753
ENSG00000151468	CCDC3	coiled-coil domain containing 3 [Source:HGNC Symbol;Acc:HGNC:23813]	88.4693	56.6516	0.646919	0.0713475	0.937303	1.14662
ENSG00000215196	AC091878.1		25.2428	12.1434	1.06467	0.0716012	0.937735	1.14508
ENSG00000142627	EPHA2	EPH receptor A2 [Source:HGNC Symbol;Acc:HGNC:3386]	227.204	160.839	0.498866	0.0719759	0.938986	1.14281
ENSG00000132003	ZSWIM4	zinc finger SWIM-type containing 4 [Source:HGNC Symbol;Acc:HGNC:25704]	251.235	176.083	0.51347	0.0720864	0.938986	1.14215
ENSG00000140297	GCNT3	glucosaminyl (N-acetyl) transferase 3, mucin type [Source:HGNC Symbol;Acc:HGNC:4205]	119.638	80.5836	0.568662	0.0722045	0.938986	1.14144
ENSG00000116288	PARK7	Parkinsonism associated deglycase [Source:HGNC Symbol;Acc:HGNC:16369]	3722.48	2802.91	0.409231	0.0723266	0.938986	1.1407
ENSG00000168899	VAMP5	vesicle associated membrane protein 5 [Source:HGNC Symbol;Acc:HGNC:12646]	977.385	693.031	0.495577	0.0723534	0.938986	1.14054
ENSG00000143382	ADAMTSL4	ADAMTS like 4 [Source:HGNC Symbol;Acc:HGNC:19706]	2015.66	1465.89	0.459556	0.0723713	0.938986	1.14043
ENSG00000170315	UBB	ubiquitin B [Source:HGNC Symbol;Acc:HGNC:12463]	4194.93	2863.47	0.550851	0.0724379	0.938986	1.14003
ENSG00000130813	C19orf66	chromosome 19 open reading frame 66 [Source:HGNC Symbol;Acc:HGNC:25649]	257.273	179.855	0.515689	0.0724924	0.938986	1.13971
ENSG00000136717	BIN1	bridging integrator 1 [Source:HGNC Symbol;Acc:HGNC:1052]	1580.33	1113.76	0.504849	0.0726504	0.939433	1.13876
ENSG00000166900	STX3	syntaxin 3 [Source:HGNC Symbol;Acc:HGNC:11438]	300.191	220.518	0.446088	0.0726853	0.939433	1.13855
ENSG00000113734	BNIP1	BCL2 interacting protein 1 [Source:HGNC Symbol;Acc:HGNC:1082]	140.74	99.597	0.498919	0.0727539	0.939445	1.13814
ENSG00000196154	S100A4	S100 calcium binding protein A4 [Source:HGNC Symbol;Acc:HGNC:10494]	14431.5	10467.5	0.463268	0.0728344	0.939445	1.13766
ENSG00000093010	COMT	catechol-O-methyltransferase [Source:HGNC Symbol;Acc:HGNC:2228]	3096.11	2211.07	0.485673	0.0728778	0.939445	1.1374
ENSG00000028277	POU2F2	POU class 2 homeobox 2 [Source:HGNC Symbol;Acc:HGNC:9213]	190.519	136.325	0.482579	0.0729876	0.939445	1.13675
ENSG00000129559	NEDD8	neural precursor cell expressed, developmentally down-regulated 8 [Source:HGNC Symbol;Acc:HGNC:7732]	536.182	379.982	0.495934	0.0732123	0.941042	1.13542
ENSG00000249641	HOXC13-AS	HOXC13 antisense RNA [Source:HGNC Symbol;Acc:HGNC:43753]	19.7811	7.89961	1.32255	0.0732984	0.941502	1.13491
ENSG00000269051	CTD-2245F17.3	NA	57.6262	34.783	0.728824	0.0735573	0.942184	1.13337
ENSG00000146066	HIGD2A	HIG1 hypoxia inducible domain family member 2A [Source:HGNC Symbol;Acc:HGNC:28311]	370.404	267.758	0.46828	0.0735965	0.942184	1.13314
ENSG00000007384	RHBDF1	rhomboid 5 homolog 1 [Source:HGNC Symbol;Acc:HGNC:20561]	2476.04	1813.25	0.449411	0.073895	0.942184	1.13139
ENSG00000162493	PDPN	podoplanin [Source:HGNC Symbol;Acc:HGNC:29602]	1555.12	1214.88	0.356167	0.0740036	0.94279	1.13075
ENSG00000105472	CLEC11A	C-type lectin domain containing 11A [Source:HGNC Symbol;Acc:HGNC:10576]	677.366	478.519	0.501321	0.0743929	0.945101	1.12847
ENSG00000129197	RPAIN	RPA interacting protein [Source:HGNC Symbol;Acc:HGNC:28641]	221.036	159.889	0.466227	0.0744017	0.945101	1.12842
ENSG00000162734	PEA15	phosphoprotein enriched in astrocytes 15 [Source:HGNC Symbol;Acc:HGNC:8822]	18038.1	13900.7	0.375881	0.0744839	0.945101	1.12794
ENSG00000203896	LIME1	Lck interacting transmembrane adaptor 1 [Source:HGNC Symbol;Acc:HGNC:26016]	47.5886	26.4625	0.85121	0.0746412	0.945503	1.12702
ENSG00000205362	MT1A	metallothionein 1A [Source:HGNC Symbol;Acc:HGNC:7393]	21.4356	10.0421	1.09944	0.0747541	0.945503	1.12636
ENSG00000171298	GAA	glucosidase alpha, acid [Source:HGNC Symbol;Acc:HGNC:4065]	4363.41	3130.08	0.479275	0.0749243	0.945503	1.12538
ENSG00000178607	ERN1	endoplasmic reticulum to nucleus signaling 1 [Source:HGNC Symbol;Acc:HGNC:3449]	438.242	329.169	0.412825	0.0752771	0.947605	1.12334
ENSG00000105193	RPS16	ribosomal protein S16 [Source:HGNC Symbol;Acc:HGNC:10396]	10563.4	7680.17	0.459841	0.0753439	0.947605	1.12295
ENSG00000261625	RP11-554A11.4		78.6029	52.126	0.591945	0.075496	0.947605	1.12208
ENSG00000221978	CCNL2	cyclin L2 [Source:HGNC Symbol;Acc:HGNC:20570]	1639.3	1266.15	0.372534	0.0755042	0.947605	1.12203
ENSG00000107562	CXCL12	C-X-C motif chemokine ligand 12 [Source:HGNC Symbol;Acc:HGNC:10672]	3523.38	2749.89	0.357499	0.0756698	0.947605	1.12108
ENSG00000173264	GPR137	G protein-coupled receptor 137 [Source:HGNC Symbol;Acc:HGNC:24300]	906.807	648.062	0.484708	0.0757376	0.947605	1.12069
ENSG00000159111	MRPL10	mitochondrial ribosomal protein L10 [Source:HGNC Symbol;Acc:HGNC:14055]	573.13	426.156	0.427377	0.0757621	0.947605	1.12055
ENSG00000099377	HSD3B7	hydroxy-delta-5-steroid dehydrogenase, 3 beta- and steroid delta-isomerase 7 [Source:HGNC Symbol;Acc:HGNC:18324]	2232.13	1619.07	0.463264	0.0759783	0.947605	1.11931
ENSG00000140320	BAHD1	bromo adjacent homology domain containing 1 [Source:HGNC Symbol;Acc:HGNC:29153]	665.814	471.482	0.49817	0.0761335	0.947605	1.11842
ENSG00000034152	MAP2K3	mitogen-activated protein kinase kinase 3 [Source:HGNC Symbol;Acc:HGNC:6843]	2345.2	1730.1	0.43883	0.0761987	0.947605	1.11805
ENSG00000173171	MTX1	metaxin 1 [Source:HGNC Symbol;Acc:HGNC:7504]	330.429	224.744	0.55451	0.0764855	0.947605	1.11642
ENSG00000100836	PABPN1	poly(A) binding protein nuclear 1 [Source:HGNC Symbol;Acc:HGNC:8565]	876.72	658.023	0.413577	0.0767115	0.947605	1.11514
ENSG00000188070	C11orf95	chromosome 11 open reading frame 95 [Source:HGNC Symbol;Acc:HGNC:28449]	1267.67	970.664	0.38517	0.0767453	0.947605	1.11495
ENSG00000137100	DCTN3	dynactin subunit 3 [Source:HGNC Symbol;Acc:HGNC:2713]	1213.68	859.655	0.497272	0.0768798	0.947605	1.11419
ENSG00000085741	WNT11	Wnt family member 11 [Source:HGNC Symbol;Acc:HGNC:12776]	262.257	182.174	0.523907	0.0771921	0.947605	1.11243
ENSG00000240342	RPS2P5		3594.7	2413.23	0.574763	0.0772972	0.947605	1.11184
ENSG00000158296	SLC13A3	solute carrier family 13 member 3 [Source:HGNC Symbol;Acc:HGNC:14430]	137.416	93.9339	0.552071	0.0774835	0.947605	1.11079
ENSG00000187961	KLHL17	kelch like family member 17 [Source:HGNC Symbol;Acc:HGNC:24023]	219.43	158.205	0.472256	0.0777837	0.947605	1.10911
ENSG00000108669	CYTH1	cytohesin 1 [Source:HGNC Symbol;Acc:HGNC:9501]	535.292	400.982	0.416772	0.0778417	0.947605	1.10879
ENSG00000115380	EFEMP1	EGF containing fibulin like extracellular matrix protein 1 [Source:HGNC Symbol;Acc:HGNC:3218]	13906	10205.7	0.446317	0.0779196	0.947605	1.10835
ENSG00000172819	RARG	retinoic acid receptor gamma [Source:HGNC Symbol;Acc:HGNC:9866]	2815.33	2071.21	0.442884	0.0782965	0.947605	1.10626
ENSG00000103168	TAF1C	TATA-box binding protein associated factor, RNA polymerase I subunit C [Source:HGNC Symbol;Acc:HGNC:11534]	531.57	372.075	0.514659	0.0784396	0.947605	1.10546
ENSG00000221852	KRTAP1-5	keratin associated protein 1-5 [Source:HGNC Symbol;Acc:HGNC:16777]	209.18	145.351	0.522854	0.0784538	0.947605	1.10539
ENSG00000137216	TMEM63B	transmembrane protein 63B [Source:HGNC Symbol;Acc:HGNC:17735]	1225.51	908.617	0.431646	0.0784813	0.947605	1.10523
ENSG00000164106	SCRG1	stimulator of chondrogenesis 1 [Source:HGNC Symbol;Acc:HGNC:17036]	94.3548	58.668	0.683266	0.0785616	0.947605	1.10479
ENSG00000099998	GGT5	gamma-glutamyltransferase 5 [Source:HGNC Symbol;Acc:HGNC:4260]	762.153	531.285	0.520353	0.0785651	0.947605	1.10477
ENSG00000196262	PPIA	peptidylprolyl isomerase A [Source:HGNC Symbol;Acc:HGNC:9253]	18980.8	14544.6	0.384046	0.0785931	0.947605	1.10462
ENSG00000189343	RPS2P46		3770.56	2669.14	0.498357	0.0786032	0.947605	1.10456
ENSG00000204348	DXO	decapping exoribonuclease [Source:HGNC Symbol;Acc:HGNC:2992]	243.562	174.399	0.480308	0.0786518	0.947605	1.10429
ENSG00000128016	ZFP36	ZFP36 ring finger protein [Source:HGNC Symbol;Acc:HGNC:12862]	932.649	697.391	0.419614	0.078689	0.947605	1.10409
ENSG00000244459	RP11-1398P2.1		51.8477	30.1912	0.784702	0.0790686	0.947605	1.102
ENSG00000160783	PMF1	polyamine modulated factor 1 [Source:HGNC Symbol;Acc:HGNC:9112]	179.894	127.617	0.494371	0.079114	0.947605	1.10175
ENSG00000157191	NECAP2	NECAP endocytosis associated 2 [Source:HGNC Symbol;Acc:HGNC:25528]	1823.03	1370.02	0.412041	0.0791444	0.947605	1.10158
ENSG00000129158	SERGEF	secretion regulating guanine nucleotide exchange factor [Source:HGNC Symbol;Acc:HGNC:17499]	129.431	81.174	0.67071	0.0796332	0.947767	1.09891
ENSG00000116586	LAMTOR2	late endosomal/lysosomal adaptor, MAPK and MTOR activator 2 [Source:HGNC Symbol;Acc:HGNC:29796]	876.197	628.46	0.478988	0.0796679	0.947767	1.09872
ENSG00000153774	CFDP1	craniofacial development protein 1 [Source:HGNC Symbol;Acc:HGNC:1873]	485.843	372.087	0.384741	0.0798921	0.947767	1.0975
ENSG00000204444	APOM	apolipoprotein M [Source:HGNC Symbol;Acc:HGNC:13916]	38.358	20.4739	0.899331	0.0799925	0.947767	1.09695
ENSG00000130758	MAP3K10	mitogen-activated protein kinase kinase kinase 10 [Source:HGNC Symbol;Acc:HGNC:6849]	452.013	314.494	0.523441	0.0800118	0.947767	1.09685
ENSG00000187860	CCDC157	coiled-coil domain containing 157 [Source:HGNC Symbol;Acc:HGNC:33854]	57.5295	34.6344	0.731269	0.0800861	0.947956	1.09644
ENSG00000138085	ATRAID	all-trans retinoic acid induced differentiation factor [Source:HGNC Symbol;Acc:HGNC:24090]	1257.55	952.834	0.400093	0.0807165	0.948647	1.09304
ENSG00000248527	MTATP6P1	mitochondrially encoded ATP synthase 6 pseudogene 1 [Source:HGNC Symbol;Acc:HGNC:44575]	3607.85	2674.63	0.431698	0.0807393	0.948647	1.09291
ENSG00000204592	HLA-E	major histocompatibility complex, class I, E [Source:HGNC Symbol;Acc:HGNC:4962]	8191.07	6150.64	0.413314	0.081317	0.950544	1.08982
ENSG00000175906	ARL4D	ADP ribosylation factor like GTPase 4D [Source:HGNC Symbol;Acc:HGNC:656]	787.818	584.735	0.429998	0.081445	0.950544	1.08914
ENSG00000157873	TNFRSF14	TNF receptor superfamily member 14 [Source:HGNC Symbol;Acc:HGNC:11912]	265.708	183.125	0.53708	0.081489	0.950544	1.0889
ENSG00000173566	NUDT18	NA	309.607	207.624	0.576571	0.0815246	0.950544	1.08871
ENSG00000101955	SRPX	sushi repeat containing protein, X-linked [Source:HGNC Symbol;Acc:HGNC:11309]	2769.37	2137.43	0.373598	0.0819885	0.951994	1.08625
ENSG00000179085	DPM3	dolichyl-phosphate mannosyltransferase subunit 3 [Source:HGNC Symbol;Acc:HGNC:3007]	316.018	221.559	0.512187	0.0828563	0.951994	1.08167
ENSG00000167123	CERCAM	cerebral endothelial cell adhesion molecule [Source:HGNC Symbol;Acc:HGNC:23723]	6889.84	5012.8	0.458842	0.0829981	0.951994	1.08093
ENSG00000109472	CPE	carboxypeptidase E [Source:HGNC Symbol;Acc:HGNC:2303]	163.487	116.273	0.490167	0.0830888	0.951994	1.08046
ENSG00000149273	RPS3	ribosomal protein S3 [Source:HGNC Symbol;Acc:HGNC:10420]	15344.4	11274.6	0.44461	0.0831389	0.951994	1.0802
ENSG00000136867	SLC31A2	solute carrier family 31 member 2 [Source:HGNC Symbol;Acc:HGNC:11017]	55.3	31.7883	0.79926	0.0831719	0.951994	1.08002
ENSG00000198933	TBKBP1	TBK1 binding protein 1 [Source:HGNC Symbol;Acc:HGNC:30140]	462.509	329.392	0.490209	0.083614	0.951994	1.07772
ENSG00000139651	ZNF740	zinc finger protein 740 [Source:HGNC Symbol;Acc:HGNC:27465]	612.591	464.551	0.398773	0.0836968	0.951994	1.07729
ENSG00000174917	C19orf70	chromosome 19 open reading frame 70 [Source:HGNC Symbol;Acc:HGNC:33702]	796.231	575.678	0.467607	0.0839152	0.951994	1.07616
ENSG00000140181	HERC2P2	NA	734.657	560.545	0.390426	0.0839956	0.951994	1.07574
ENSG00000182534	MXRA7	matrix remodeling associated 7 [Source:HGNC Symbol;Acc:HGNC:7541]	13799.6	10708	0.365918	0.084049	0.951994	1.07547
ENSG00000163156	SCNM1	sodium channel modifier 1 [Source:HGNC Symbol;Acc:HGNC:23136]	444.78	332.503	0.419449	0.0842575	0.952447	1.07439
ENSG00000197903	HIST1H2BK	histone cluster 1 H2B family member k [Source:HGNC Symbol;Acc:HGNC:13954]	1675.65	1323.11	0.340764	0.0847187	0.953882	1.07202
ENSG00000244187	TMEM141	transmembrane protein 141 [Source:HGNC Symbol;Acc:HGNC:28211]	247.604	163.478	0.596794	0.0847803	0.953882	1.0717
ENSG00000163956	LRPAP1	LDL receptor related protein associated protein 1 [Source:HGNC Symbol;Acc:HGNC:6701]	3135.06	2311.97	0.439307	0.0848447	0.953882	1.07138
ENSG00000099785	2024-03-02	membrane associated ring-CH-type finger 2 [Source:HGNC Symbol;Acc:HGNC:28038]	982.577	709.683	0.469205	0.0848711	0.953882	1.07124
ENSG00000118960	HS1BP3	HCLS1 binding protein 3 [Source:HGNC Symbol;Acc:HGNC:24979]	857.917	621.787	0.464443	0.0849504	0.9542	1.07083
ENSG00000144191	CNGA3	cyclic nucleotide gated channel alpha 3 [Source:HGNC Symbol;Acc:HGNC:2150]	67.7544	41.7654	0.703167	0.085283	0.95437	1.06914
ENSG00000092841	MYL6	myosin light chain 6 [Source:HGNC Symbol;Acc:HGNC:7587]	14153.5	10095.4	0.487413	0.0852912	0.95437	1.0691
ENSG00000138111	TMEM180	major facilitator superfamily domain containing 13A [Source:HGNC Symbol;Acc:HGNC:26196]	40.95	22.9007	0.834357	0.0853157	0.95437	1.06897
ENSG00000173486	FKBP2	FK506 binding protein 2 [Source:HGNC Symbol;Acc:HGNC:3718]	1615.52	1175.51	0.458486	0.0855869	0.95437	1.06759
ENSG00000196814	MVB12B	multivesicular body subunit 12B [Source:HGNC Symbol;Acc:HGNC:23368]	224.224	158.469	0.500282	0.085598	0.95437	1.06754
ENSG00000173153	ESRRA	estrogen related receptor alpha [Source:HGNC Symbol;Acc:HGNC:3471]	1019.8	707.816	0.526777	0.0856674	0.95437	1.06718
ENSG00000123989	CHPF	chondroitin polymerizing factor [Source:HGNC Symbol;Acc:HGNC:24291]	7269.54	5311.33	0.452806	0.0858244	0.95437	1.06639
ENSG00000204291	COL15A1	collagen type XV alpha 1 chain [Source:HGNC Symbol;Acc:HGNC:2192]	3181.15	2436.62	0.384669	0.0858365	0.95437	1.06633
ENSG00000272654	RP11-422P24.11		26.9091	12.374	1.11429	0.0859063	0.95437	1.06597
ENSG00000179218	CALR	calreticulin [Source:HGNC Symbol;Acc:HGNC:1455]	39955.8	30552.5	0.387109	0.0863392	0.95437	1.06379
ENSG00000135940	COX5B	cytochrome c oxidase subunit 5B [Source:HGNC Symbol;Acc:HGNC:2269]	1792.25	1297.57	0.465763	0.086597	0.95437	1.0625
ENSG00000104979	C19orf53	chromosome 19 open reading frame 53 [Source:HGNC Symbol;Acc:HGNC:24991]	1586.78	1165.42	0.445141	0.0867069	0.95437	1.06195
ENSG00000114383	TUSC2	tumor suppressor candidate 2 [Source:HGNC Symbol;Acc:HGNC:17034]	653.306	496.96	0.394535	0.086718	0.95437	1.06189
ENSG00000237310	GS1-124K5.4	uncharacterized LOC100289098 [Source:NCBI gene;Acc:100289098]	19.4703	8.11986	1.25385	0.0867264	0.95437	1.06185
ENSG00000026950	BTN3A1	butyrophilin subfamily 3 member A1 [Source:HGNC Symbol;Acc:HGNC:1138]	596.598	457.724	0.382066	0.0872623	0.95437	1.05917
ENSG00000105656	ELL	elongation factor for RNA polymerase II [Source:HGNC Symbol;Acc:HGNC:23114]	367.035	263.397	0.478201	0.0873221	0.95437	1.05888
ENSG00000211450	C11orf31	selenoprotein H [Source:HGNC Symbol;Acc:HGNC:18251]	780.744	560.501	0.47793	0.0873346	0.95437	1.05881
ENSG00000104888	SLC17A7	solute carrier family 17 member 7 [Source:HGNC Symbol;Acc:HGNC:16704]	23.6841	11.9964	0.984609	0.087461	0.95437	1.05819
ENSG00000127184	COX7C	cytochrome c oxidase subunit 7C [Source:HGNC Symbol;Acc:HGNC:2292]	1810.84	1344.57	0.429173	0.08751	0.95437	1.05794
ENSG00000065485	PDIA5	protein disulfide isomerase family A member 5 [Source:HGNC Symbol;Acc:HGNC:24811]	1412.15	1098.23	0.362678	0.0875677	0.95437	1.05766
ENSG00000106868	SUSD1	sushi domain containing 1 [Source:HGNC Symbol;Acc:HGNC:25413]	807.631	632.073	0.353355	0.0876131	0.95437	1.05743
ENSG00000124587	PEX6	peroxisomal biogenesis factor 6 [Source:HGNC Symbol;Acc:HGNC:8859]	901.746	638.206	0.498973	0.0877624	0.95437	1.05669
ENSG00000152082	MZT2B	mitotic spindle organizing protein 2B [Source:HGNC Symbol;Acc:HGNC:25886]	736.235	528.711	0.477262	0.0877722	0.95437	1.05664
ENSG00000126432	PRDX5	peroxiredoxin 5 [Source:HGNC Symbol;Acc:HGNC:9355]	4053.31	2890.5	0.487687	0.0878779	0.954963	1.05612
ENSG00000006042	TMEM98	transmembrane protein 98 [Source:HGNC Symbol;Acc:HGNC:24529]	2137.22	1615.02	0.404024	0.088188	0.95639	1.05459
ENSG00000112304	ACOT13	acyl-CoA thioesterase 13 [Source:HGNC Symbol;Acc:HGNC:20999]	449.674	338.785	0.4079	0.0883404	0.956472	1.05384
ENSG00000173660	UQCRH	ubiquinol-cytochrome c reductase hinge protein [Source:HGNC Symbol;Acc:HGNC:12590]	2083.11	1580.76	0.397861	0.0885774	0.957557	1.05268
ENSG00000179967	PPP1R14BP3	protein phosphatase 1 regulatory inhibitor subunit 14B pseudogene 3 [Source:HGNC Symbol;Acc:HGNC:16330]	26.5391	14.255	0.897759	0.0889409	0.957575	1.0509
ENSG00000083067	TRPM3	transient receptor potential cation channel subfamily M member 3 [Source:HGNC Symbol;Acc:HGNC:17992]	26.8237	14.2554	0.913607	0.0891531	0.957575	1.04986
ENSG00000215030	RPL13P12		27.1752	12.4594	1.12218	0.0897219	0.957575	1.0471
ENSG00000167972	ABCA3	ATP binding cassette subfamily A member 3 [Source:HGNC Symbol;Acc:HGNC:33]	420.936	295.137	0.512542	0.0897272	0.957575	1.04708
ENSG00000185189	NRBP2	nuclear receptor binding protein 2 [Source:HGNC Symbol;Acc:HGNC:19339]	957.573	725.662	0.400012	0.0897484	0.957575	1.04697
ENSG00000213626	LBH	limb bud and heart development [Source:HGNC Symbol;Acc:HGNC:29532]	1318.04	1015.75	0.375768	0.0905151	0.957575	1.04328
ENSG00000117616	C1orf63	arginine and serine rich protein 1 [Source:HGNC Symbol;Acc:HGNC:25234]	501.154	359.499	0.478884	0.09056	0.957575	1.04306
ENSG00000182685	BRICD5	BRICHOS domain containing 5 [Source:HGNC Symbol;Acc:HGNC:28309]	42.4284	24.2251	0.805474	0.0906504	0.957575	1.04263
ENSG00000177042	TMEM80	transmembrane protein 80 [Source:HGNC Symbol;Acc:HGNC:27453]	323.395	242.257	0.416749	0.0906528	0.957575	1.04262
ENSG00000075914	EXOSC7	exosome component 7 [Source:HGNC Symbol;Acc:HGNC:28112]	396.374	294.785	0.427361	0.0910262	0.957575	1.04083
ENSG00000251474	RPL32P3	ribosomal protein L32 pseudogene 3 [Source:HGNC Symbol;Acc:HGNC:27024]	83.5238	56.4955	0.565429	0.0911012	0.957575	1.04048
ENSG00000104852	SNRNP70	small nuclear ribonucleoprotein U1 subunit 70 [Source:HGNC Symbol;Acc:HGNC:11150]	3398.18	2571.45	0.402114	0.0911915	0.957575	1.04005
ENSG00000227232	WASH7P	WAS protein family homolog 7 pseudogene [Source:HGNC Symbol;Acc:HGNC:38034]	135.504	92.6558	0.547148	0.0912306	0.957575	1.03986
ENSG00000110446	SLC15A3	solute carrier family 15 member 3 [Source:HGNC Symbol;Acc:HGNC:18068]	321.637	231.033	0.477333	0.0913007	0.957575	1.03953
ENSG00000169583	CLIC3	chloride intracellular channel 3 [Source:HGNC Symbol;Acc:HGNC:2064]	210.99	140.531	0.585795	0.0913457	0.957575	1.03931
ENSG00000232527	RP11-14N7.2		478.189	345.858	0.466965	0.0915352	0.957575	1.03841
ENSG00000219438	FAM19A5	family with sequence similarity 19 member A5, C-C motif chemokine like [Source:HGNC Symbol;Acc:HGNC:21592]	275.168	200.134	0.458074	0.0916534	0.957575	1.03785
ENSG00000187145	MRPS21	NA	876.162	673.473	0.379162	0.0916607	0.957575	1.03782
ENSG00000116604	MEF2D	myocyte enhancer factor 2D [Source:HGNC Symbol;Acc:HGNC:6997]	1185.79	898.037	0.400962	0.0916852	0.957575	1.0377
ENSG00000259523	RP11-680F8.3		32.2709	18.4888	0.803047	0.0917103	0.957575	1.03758
ENSG00000104936	DMPK	DM1 protein kinase [Source:HGNC Symbol;Acc:HGNC:2933]	753.176	559.961	0.427528	0.0917837	0.957575	1.03723
ENSG00000042753	AP2S1	adaptor related protein complex 2 sigma 1 subunit [Source:HGNC Symbol;Acc:HGNC:565]	3268.12	2390.32	0.451177	0.0917991	0.957575	1.03716
ENSG00000125743	SNRPD2	small nuclear ribonucleoprotein D2 polypeptide [Source:HGNC Symbol;Acc:HGNC:11159]	1926.28	1414.95	0.444897	0.0918144	0.957575	1.03709
ENSG00000127837	AAMP	angio associated migratory cell protein [Source:HGNC Symbol;Acc:HGNC:18]	1682.68	1221.22	0.462281	0.0918599	0.957575	1.03687
ENSG00000255031	RP11-802E16.3		46.3796	24.8442	0.893396	0.0923702	0.957575	1.03447
ENSG00000198624	CCDC69	coiled-coil domain containing 69 [Source:HGNC Symbol;Acc:HGNC:24487]	196.911	141.111	0.482268	0.0923994	0.957575	1.03433
ENSG00000083457	ITGAE	integrin subunit alpha E [Source:HGNC Symbol;Acc:HGNC:6147]	277.901	199.811	0.474291	0.0925466	0.957575	1.03364
ENSG00000139364	TMEM132B	transmembrane protein 132B [Source:HGNC Symbol;Acc:HGNC:29397]	210.272	148.787	0.498058	0.0925891	0.957575	1.03344
ENSG00000135437	RDH5	retinol dehydrogenase 5 [Source:HGNC Symbol;Acc:HGNC:9940]	175.677	121.576	0.531522	0.0926865	0.957575	1.03298
ENSG00000244398	RP11-466H18.1		58.7996	36.8518	0.672523	0.0926946	0.957575	1.03295
ENSG00000177830	CHID1	chitinase domain containing 1 [Source:HGNC Symbol;Acc:HGNC:28474]	2169.27	1628.02	0.414039	0.0929535	0.957575	1.03173
ENSG00000125971	DYNLRB1	dynein light chain roadblock-type 1 [Source:HGNC Symbol;Acc:HGNC:15468]	1411.15	1047.97	0.428916	0.0931332	0.957575	1.0309
ENSG00000142676	RPL11	ribosomal protein L11 [Source:HGNC Symbol;Acc:HGNC:10301]	10737.7	8321.03	0.36784	0.0933154	0.957575	1.03005
ENSG00000089041	P2RX7	purinergic receptor P2X 7 [Source:HGNC Symbol;Acc:HGNC:8537]	61.0106	39.068	0.646651	0.0933262	0.957575	1.03
ENSG00000215750	AC145212.1	NA	111.77	73.8631	0.596277	0.0934065	0.957575	1.02962
ENSG00000184160	ADRA2C	adrenoceptor alpha 2C [Source:HGNC Symbol;Acc:HGNC:283]	764.905	549.743	0.476897	0.0935514	0.957575	1.02895
ENSG00000154035	C17orf103	NA	614.587	449.448	0.451471	0.0940863	0.957575	1.02647
ENSG00000131469	RPL27	ribosomal protein L27 [Source:HGNC Symbol;Acc:HGNC:10328]	7413.07	5573.2	0.411515	0.0948874	0.957575	1.02279
ENSG00000177426	TGIF1	TGFB induced factor homeobox 1 [Source:HGNC Symbol;Acc:HGNC:11776]	935.132	731.688	0.353623	0.0949098	0.957575	1.02269
ENSG00000177000	MTHFR	methylenetetrahydrofolate reductase [Source:HGNC Symbol;Acc:HGNC:7436]	537.091	391.355	0.456819	0.0950539	0.957575	1.02203
ENSG00000049769	PPP1R3F	protein phosphatase 1 regulatory subunit 3F [Source:HGNC Symbol;Acc:HGNC:14944]	268.696	189.164	0.505352	0.0950913	0.957575	1.02186
ENSG00000108298	RPL19	ribosomal protein L19 [Source:HGNC Symbol;Acc:HGNC:10312]	16474.9	12391	0.410965	0.0951643	0.957575	1.02153
ENSG00000184428	TOP1MT	topoisomerase (DNA) I, mitochondrial [Source:HGNC Symbol;Acc:HGNC:29787]	225.205	163.025	0.466211	0.095299	0.957575	1.02091
ENSG00000135931	ARMC9	armadillo repeat containing 9 [Source:HGNC Symbol;Acc:HGNC:20730]	1317.48	1045.17	0.33397	0.095424	0.957575	1.02034
ENSG00000185043	CIB1	calcium and integrin binding 1 [Source:HGNC Symbol;Acc:HGNC:16920]	1699.16	1222.87	0.474307	0.0956051	0.957575	1.01952
ENSG00000119421	NDUFA8	NADH:ubiquinone oxidoreductase subunit A8 [Source:HGNC Symbol;Acc:HGNC:7692]	687.808	509.177	0.433167	0.0956204	0.957575	1.01945
ENSG00000140988	RPS2	ribosomal protein S2 [Source:HGNC Symbol;Acc:HGNC:10404]	28089.9	20697.2	0.440611	0.0957006	0.957575	1.01909
ENSG00000101160	CTSZ	cathepsin Z [Source:HGNC Symbol;Acc:HGNC:2547]	4623.13	3455.52	0.419897	0.0957332	0.957575	1.01894
ENSG00000166595	FAM96B	family with sequence similarity 96 member B [Source:HGNC Symbol;Acc:HGNC:24261]	685.083	478.686	0.51699	0.0958501	0.957575	1.01841
ENSG00000181029	TRAPPC5	trafficking protein particle complex 5 [Source:HGNC Symbol;Acc:HGNC:23067]	28.0514	12.7416	1.13463	0.0959092	0.957575	1.01814
ENSG00000073605	GSDMB	gasdermin B [Source:HGNC Symbol;Acc:HGNC:23690]	90.1198	60.8334	0.565372	0.095937	0.957575	1.01801
ENSG00000143409	FAM63A	MINDY lysine 48 deubiquitinase 1 [Source:HGNC Symbol;Acc:HGNC:25648]	304.3	224.464	0.440312	0.0963142	0.957575	1.01631
ENSG00000130312	MRPL34	mitochondrial ribosomal protein L34 [Source:HGNC Symbol;Acc:HGNC:14488]	533.603	396.688	0.427065	0.096641	0.957575	1.01484
ENSG00000168002	POLR2G	RNA polymerase II subunit G [Source:HGNC Symbol;Acc:HGNC:9194]	660.333	503.319	0.39133	0.097137	0.957575	1.01262
ENSG00000263826	RP11-573D15.9		31.3497	17.3967	0.854584	0.0975956	0.957575	1.01057
ENSG00000177169	ULK1	unc-51 like autophagy activating kinase 1 [Source:HGNC Symbol;Acc:HGNC:12558]	1230.65	906.925	0.44047	0.097753	0.957575	1.00987
ENSG00000204231	RXRB	retinoid X receptor beta [Source:HGNC Symbol;Acc:HGNC:10478]	1158.86	873.631	0.407484	0.0979375	0.957575	1.00905
ENSG00000160323	ADAMTS13	ADAM metallopeptidase with thrombospondin type 1 motif 13 [Source:HGNC Symbol;Acc:HGNC:1366]	201.261	134.205	0.583777	0.0979743	0.957575	1.00889
ENSG00000084234	APLP2	amyloid beta precursor like protein 2 [Source:HGNC Symbol;Acc:HGNC:598]	21613.5	17402.4	0.312641	0.0980888	0.957575	1.00838
ENSG00000101421	CHMP4B	charged multivesicular body protein 4B [Source:HGNC Symbol;Acc:HGNC:16171]	2241.97	1709.59	0.390984	0.0981162	0.957575	1.00826
ENSG00000256712	RP11-785H5.2		48.8324	28.6483	0.768554	0.0981612	0.957575	1.00806
ENSG00000168003	SLC3A2	solute carrier family 3 member 2 [Source:HGNC Symbol;Acc:HGNC:11026]	3803.54	2859.91	0.411309	0.0983134	0.957575	1.00739
ENSG00000142552	RCN3	reticulocalbin 3 [Source:HGNC Symbol;Acc:HGNC:21145]	8675.84	6458.17	0.425851	0.09847	0.957575	1.0067
ENSG00000216866	RPS2P55	ribosomal protein S2 pseudogene 55 [Source:HGNC Symbol;Acc:HGNC:36140]	414.83	281.436	0.559844	0.0985997	0.957575	1.00612
ENSG00000010295	IFFO1	intermediate filament family orphan 1 [Source:HGNC Symbol;Acc:HGNC:24970]	1074.54	821.3	0.387699	0.098799	0.957575	1.00525
ENSG00000103496	STX4	syntaxin 4 [Source:HGNC Symbol;Acc:HGNC:11439]	1273.9	946.317	0.428639	0.0988506	0.957575	1.00502
ENSG00000175334	BANF1	barrier to autointegration factor 1 [Source:HGNC Symbol;Acc:HGNC:17397]	1734.06	1300.89	0.414464	0.098876	0.957575	1.00491
ENSG00000108465	CDK5RAP3	CDK5 regulatory subunit associated protein 3 [Source:HGNC Symbol;Acc:HGNC:18673]	784.599	590.634	0.40944	0.0991434	0.957575	1.00374
ENSG00000125347	IRF1	interferon regulatory factor 1 [Source:HGNC Symbol;Acc:HGNC:6116]	550.825	415.821	0.405578	0.0993574	0.957575	1.0028
ENSG00000174611	KY	kyphoscoliosis peptidase [Source:HGNC Symbol;Acc:HGNC:26576]	222.289	153.415	0.535631	0.0994154	0.957575	1.00255
ENSG00000198356	ASNA1	arsA arsenite transporter, ATP-binding, homolog 1 (bacterial) [Source:HGNC Symbol;Acc:HGNC:752]	2188.38	1598.21	0.453244	0.0994735	0.957575	1.00229
ENSG00000158158	CNNM4	cyclin and CBS domain divalent metal cation transport mediator 4 [Source:HGNC Symbol;Acc:HGNC:105]	248.594	177.238	0.489128	0.0996005	0.957575	1.00174
ENSG00000174365	SNHG11	small nucleolar RNA host gene 11 [Source:HGNC Symbol;Acc:HGNC:25046]	121.38	81.0924	0.579032	0.0997193	0.957575	1.00122
ENSG00000007255	TRAPPC6A	trafficking protein particle complex 6A [Source:HGNC Symbol;Acc:HGNC:23069]	140.188	92.9547	0.59284	0.0997661	0.957575	1.00102
ENSG00000170266	GLB1	galactosidase beta 1 [Source:HGNC Symbol;Acc:HGNC:4298]	2288.54	1795.42	0.350037	0.0997829	0.957575	1.00094
ENSG00000267858	AC016629.8	MZF1 antisense RNA 1 [Source:HGNC Symbol;Acc:HGNC:51271]	56.3368	35.9163	0.647862	0.099845	0.957575	1.00067
ENSG00000186496	ZNF396	zinc finger protein 396 [Source:HGNC Symbol;Acc:HGNC:18824]	31.6795	16.6519	0.923361	0.0999116	0.957575	1.00038
ENSG00000244026	FAM86DP	family with sequence similarity 86 member D, pseudogene [Source:HGNC Symbol;Acc:HGNC:32659]	524.939	395.7	0.407463	0.100004	0.957575	0.999983
ENSG00000109065	NAT9	N-acetyltransferase 9 (putative) [Source:HGNC Symbol;Acc:HGNC:23133]	427.096	300.034	0.50886	0.100045	0.957575	0.999804
ENSG00000011143	MKS1	Meckel syndrome, type 1 [Source:HGNC Symbol;Acc:HGNC:7121]	116.487	80.4391	0.534419	0.100062	0.957575	0.999729
ENSG00000126746	ZNF384	zinc finger protein 384 [Source:HGNC Symbol;Acc:HGNC:11955]	775.792	593.276	0.387065	0.100338	0.957575	0.998537
ENSG00000162244	RPL29	ribosomal protein L29 [Source:HGNC Symbol;Acc:HGNC:10331]	13107.5	9943.56	0.398553	0.100416	0.957575	0.998198
ENSG00000225892	RP11-384K6.2	NA	25.9075	13.3087	0.973525	0.100677	0.957575	0.99707
ENSG00000131797	CLUHP3	clustered mitochondria homolog pseudogene 3 [Source:HGNC Symbol;Acc:HGNC:28447]	39.9547	23.9836	0.733886	0.101012	0.957575	0.995626
ENSG00000089127	OAS1	2'-5'-oligoadenylate synthetase 1 [Source:HGNC Symbol;Acc:HGNC:8086]	517.669	397.947	0.379927	0.101032	0.957575	0.99554
ENSG00000181264	TMEM136	transmembrane protein 136 [Source:HGNC Symbol;Acc:HGNC:28280]	223.743	168.177	0.411018	0.101306	0.957575	0.994364
ENSG00000198034	RPS4X	ribosomal protein S4, X-linked [Source:HGNC Symbol;Acc:HGNC:10424]	8797.96	6943.33	0.341495	0.10133	0.957575	0.994261
ENSG00000160439	RDH13	retinol dehydrogenase 13 [Source:HGNC Symbol;Acc:HGNC:19978]	210.307	156.407	0.428026	0.101367	0.957575	0.994102
ENSG00000181817	LSM10	LSM10, U7 small nuclear RNA associated [Source:HGNC Symbol;Acc:HGNC:17562]	713.839	516.268	0.467507	0.101388	0.957575	0.994014
ENSG00000142192	APP	amyloid beta precursor protein [Source:HGNC Symbol;Acc:HGNC:620]	14330.5	11435.3	0.325568	0.101651	0.957575	0.992886
ENSG00000101187	SLCO4A1	solute carrier organic anion transporter family member 4A1 [Source:HGNC Symbol;Acc:HGNC:10953]	84.7435	52.1602	0.698588	0.101723	0.957575	0.992579
ENSG00000230408	AC007163.6		39.2415	16.5765	1.23542	0.101948	0.957575	0.991621
ENSG00000112562	SMOC2	SPARC related modular calcium binding 2 [Source:HGNC Symbol;Acc:HGNC:20323]	61.0454	40.0963	0.607121	0.101955	0.957575	0.991593
ENSG00000196700	ZNF512B	zinc finger protein 512B [Source:HGNC Symbol;Acc:HGNC:29212]	1396.93	1048.19	0.414422	0.102161	0.957575	0.990713
ENSG00000149016	TUT1	terminal uridylyl transferase 1, U6 snRNA-specific [Source:HGNC Symbol;Acc:HGNC:26184]	161.82	116.499	0.474177	0.102174	0.957575	0.990659
ENSG00000125356	NDUFA1	NADH:ubiquinone oxidoreductase subunit A1 [Source:HGNC Symbol;Acc:HGNC:7683]	713.942	502.699	0.505185	0.102208	0.957575	0.990517
ENSG00000143543	JTB	jumping translocation breakpoint [Source:HGNC Symbol;Acc:HGNC:6201]	2635.83	1985.78	0.408458	0.10244	0.957575	0.989529
ENSG00000089472	HEPH	hephaestin [Source:HGNC Symbol;Acc:HGNC:4866]	868.702	663.952	0.387463	0.102553	0.957575	0.989053
ENSG00000131475	VPS25	vacuolar protein sorting 25 homolog [Source:HGNC Symbol;Acc:HGNC:28122]	1107.35	844.672	0.390559	0.102685	0.957575	0.988495
ENSG00000138028	CGREF1	cell growth regulator with EF-hand domain 1 [Source:HGNC Symbol;Acc:HGNC:16962]	388.769	281.71	0.46441	0.102829	0.957575	0.987886
ENSG00000186153	WWOX	WW domain containing oxidoreductase [Source:HGNC Symbol;Acc:HGNC:12799]	235.317	169.429	0.471798	0.102839	0.957575	0.987844
ENSG00000063177	RPL18	ribosomal protein L18 [Source:HGNC Symbol;Acc:HGNC:10310]	6735.59	5093.33	0.403175	0.102977	0.957575	0.98726
ENSG00000183617	MRPL54	mitochondrial ribosomal protein L54 [Source:HGNC Symbol;Acc:HGNC:16685]	430.209	312.285	0.461797	0.103064	0.957575	0.986893
ENSG00000172432	GTPBP2	GTP binding protein 2 [Source:HGNC Symbol;Acc:HGNC:4670]	1123.93	859.297	0.387276	0.103176	0.957575	0.986422
ENSG00000232956	SNHG15	small nucleolar RNA host gene 15 [Source:HGNC Symbol;Acc:HGNC:27797]	114.751	80.9209	0.503712	0.10329	0.957575	0.98594
ENSG00000130748	TMEM160	transmembrane protein 160 [Source:HGNC Symbol;Acc:HGNC:26042]	351.275	239.151	0.553945	0.103557	0.957575	0.984821
ENSG00000198712	MT-CO2	mitochondrially encoded cytochrome c oxidase II [Source:HGNC Symbol;Acc:HGNC:7421]	67204.5	50754.9	0.405003	0.103593	0.957575	0.984672
ENSG00000148450	MSRB2	methionine sulfoxide reductase B2 [Source:HGNC Symbol;Acc:HGNC:17061]	436.905	319.406	0.451327	0.103681	0.957575	0.984301
ENSG00000142279	WTIP	WT1 interacting protein [Source:HGNC Symbol;Acc:HGNC:20964]	987.678	723.145	0.449683	0.103856	0.957575	0.98357
ENSG00000137207	YIPF3	Yip1 domain family member 3 [Source:HGNC Symbol;Acc:HGNC:21023]	2910.48	2197.03	0.405616	0.10397	0.957575	0.983092
ENSG00000133943	C14orf159	chromosome 14 open reading frame 159 [Source:HGNC Symbol;Acc:HGNC:20498]	1089.75	824.534	0.402203	0.104099	0.957575	0.982553
ENSG00000166145	SPINT1	serine peptidase inhibitor, Kunitz type 1 [Source:HGNC Symbol;Acc:HGNC:11246]	37.3758	20.4934	0.872032	0.104172	0.957575	0.982249
ENSG00000149541	B3GAT3	beta-1,3-glucuronyltransferase 3 [Source:HGNC Symbol;Acc:HGNC:923]	893.613	636.837	0.488429	0.104374	0.957575	0.981407
ENSG00000112139	MDGA1	MAM domain containing glycosylphosphatidylinositol anchor 1 [Source:HGNC Symbol;Acc:HGNC:19267]	1914.52	1416.43	0.434736	0.104379	0.957575	0.981386
ENSG00000104774	MAN2B1	mannosidase alpha class 2B member 1 [Source:HGNC Symbol;Acc:HGNC:6826]	1450.6	1080.67	0.424622	0.104823	0.957575	0.979543
ENSG00000179134	SAMD4B	sterile alpha motif domain containing 4B [Source:HGNC Symbol;Acc:HGNC:25492]	3735.01	2805.05	0.413151	0.104898	0.957575	0.979235
ENSG00000183044	ABAT	4-aminobutyrate aminotransferase [Source:HGNC Symbol;Acc:HGNC:23]	281.892	214.956	0.391195	0.104982	0.957575	0.978884
ENSG00000124762	CDKN1A	cyclin dependent kinase inhibitor 1A [Source:HGNC Symbol;Acc:HGNC:1784]	15997.3	12059.1	0.407698	0.105016	0.957575	0.978744
ENSG00000104946	TBC1D17	TBC1 domain family member 17 [Source:HGNC Symbol;Acc:HGNC:25699]	1039.23	761.483	0.448532	0.105134	0.957575	0.978258
ENSG00000206341	HLA-H	major histocompatibility complex, class I, H (pseudogene) [Source:HGNC Symbol;Acc:HGNC:4965]	53.3604	29.7316	0.838282	0.105232	0.957575	0.977852
ENSG00000162461	SLC25A34	solute carrier family 25 member 34 [Source:HGNC Symbol;Acc:HGNC:27653]	27.0911	12.8574	1.08334	0.105301	0.957575	0.977568
ENSG00000267161	AC005943.5	NA	81.7954	53.7539	0.60502	0.105315	0.957575	0.977509
ENSG00000186468	RPS23	ribosomal protein S23 [Source:HGNC Symbol;Acc:HGNC:10410]	6174.66	4930.75	0.324531	0.105392	0.957575	0.977194
ENSG00000225151	GOLGA2P7	golgin A2 pseudogene 7 [Source:HGNC Symbol;Acc:HGNC:49516]	49.8733	30.1812	0.725683	0.105661	0.957575	0.976085
ENSG00000125691	RPL23	ribosomal protein L23 [Source:HGNC Symbol;Acc:HGNC:10316]	9435.44	7439.83	0.342796	0.105708	0.957575	0.975892
ENSG00000204264	PSMB8	proteasome subunit beta 8 [Source:HGNC Symbol;Acc:HGNC:9545]	774.044	592.359	0.385736	0.105871	0.957575	0.975221
ENSG00000100142	POLR2F	RNA polymerase II subunit F [Source:HGNC Symbol;Acc:HGNC:9193]	973.416	713.469	0.447862	0.105931	0.957575	0.974976
ENSG00000198715	C1orf85	glycosylated lysosomal membrane protein [Source:HGNC Symbol;Acc:HGNC:29436]	1859.3	1394.07	0.415585	0.10636	0.957575	0.973223
ENSG00000254999	BRK1	BRICK1, SCAR/WAVE actin nucleating complex subunit [Source:HGNC Symbol;Acc:HGNC:23057]	4163.25	3174.6	0.390999	0.106549	0.957575	0.972451
ENSG00000257702	LBX2-AS1	LBX2 antisense RNA 1 [Source:HGNC Symbol;Acc:HGNC:25136]	85.5617	56.2332	0.607381	0.106632	0.957575	0.972113
ENSG00000100711	ZFYVE21	zinc finger FYVE-type containing 21 [Source:HGNC Symbol;Acc:HGNC:20760]	925.166	728.494	0.344635	0.106697	0.957575	0.97185
ENSG00000242372	EIF6	eukaryotic translation initiation factor 6 [Source:HGNC Symbol;Acc:HGNC:6159]	1951.18	1479.6	0.399012	0.106697	0.957575	0.971846
ENSG00000117448	AKR1A1	aldo-keto reductase family 1 member A1 [Source:HGNC Symbol;Acc:HGNC:380]	1708.26	1273.55	0.42357	0.106776	0.957575	0.971527
ENSG00000103145	HCFC1R1	host cell factor C1 regulator 1 [Source:HGNC Symbol;Acc:HGNC:21198]	844.418	608.851	0.471884	0.106996	0.957575	0.970632
ENSG00000185022	MAFF	MAF bZIP transcription factor F [Source:HGNC Symbol;Acc:HGNC:6780]	2633.17	2000.56	0.396332	0.107025	0.957575	0.970513
ENSG00000173511	VEGFB	vascular endothelial growth factor B [Source:HGNC Symbol;Acc:HGNC:12681]	3463.23	2607.87	0.409254	0.107125	0.957575	0.970108
ENSG00000161981	SNRNP25	small nuclear ribonucleoprotein U11/U12 subunit 25 [Source:HGNC Symbol;Acc:HGNC:14161]	526.308	371.264	0.502757	0.107224	0.957575	0.969709
ENSG00000110900	TSPAN11	tetraspanin 11 [Source:HGNC Symbol;Acc:HGNC:30795]	410.154	294.319	0.479255	0.107511	0.957575	0.968547
ENSG00000168495	POLR3D	RNA polymerase III subunit D [Source:HGNC Symbol;Acc:HGNC:1080]	854.166	671.583	0.347007	0.107667	0.957575	0.967917
ENSG00000139597	N4BP2L1	NEDD4 binding protein 2 like 1 [Source:HGNC Symbol;Acc:HGNC:25037]	56.6243	33.3945	0.76159	0.107677	0.957575	0.967875
ENSG00000148426	PROSER2	proline and serine rich 2 [Source:HGNC Symbol;Acc:HGNC:23728]	175.361	125.839	0.479618	0.107716	0.957575	0.967721
ENSG00000060718	COL11A1	collagen type XI alpha 1 chain [Source:HGNC Symbol;Acc:HGNC:2186]	95.0873	63.5558	0.578717	0.107859	0.957575	0.967144
ENSG00000245910	SNHG6	small nucleolar RNA host gene 6 [Source:HGNC Symbol;Acc:HGNC:32965]	883.786	666.153	0.407263	0.107862	0.957575	0.96713
ENSG00000108518	PFN1	profilin 1 [Source:HGNC Symbol;Acc:HGNC:8881]	11375.9	8734.52	0.38115	0.108007	0.957575	0.966548
ENSG00000176531	PHLDB3	pleckstrin homology like domain family B member 3 [Source:HGNC Symbol;Acc:HGNC:30499]	135.049	89.9375	0.584849	0.1081	0.957575	0.966176
ENSG00000272913	RP11-440D17.3		44.0917	25.3063	0.799137	0.108153	0.957575	0.965963
ENSG00000204220	PFDN6	prefoldin subunit 6 [Source:HGNC Symbol;Acc:HGNC:4926]	556.949	408.696	0.445564	0.108225	0.957575	0.965673
ENSG00000107902	LHPP	phospholysine phosphohistidine inorganic pyrophosphate phosphatase [Source:HGNC Symbol;Acc:HGNC:30042]	429.022	310.85	0.46405	0.108252	0.957575	0.965566
ENSG00000188092	GPR89B	G protein-coupled receptor 89B [Source:HGNC Symbol;Acc:HGNC:13840]	36.4462	20.916	0.802839	0.108492	0.957575	0.964601
ENSG00000197119	SLC25A29	solute carrier family 25 member 29 [Source:HGNC Symbol;Acc:HGNC:20116]	325.985	235.251	0.470927	0.108614	0.957575	0.964113
ENSG00000074842	C19orf10	myeloid derived growth factor [Source:HGNC Symbol;Acc:HGNC:16948]	6168.21	4441.37	0.473771	0.108716	0.957575	0.963708
ENSG00000164694	FNDC1	fibronectin type III domain containing 1 [Source:HGNC Symbol;Acc:HGNC:21184]	1842.74	1418.33	0.37776	0.108796	0.957575	0.963387
ENSG00000141012	GALNS	galactosamine (N-acetyl)-6-sulfatase [Source:HGNC Symbol;Acc:HGNC:4122]	1501.37	1115.08	0.429112	0.108854	0.957575	0.963155
ENSG00000154277	UCHL1	ubiquitin C-terminal hydrolase L1 [Source:HGNC Symbol;Acc:HGNC:12513]	4966.17	3859.95	0.363488	0.108921	0.957575	0.962888
ENSG00000196465	MYL6B	myosin light chain 6B [Source:HGNC Symbol;Acc:HGNC:29823]	915.645	689.47	0.408834	0.108932	0.957575	0.962843
ENSG00000146109	ABT1	activator of basal transcription 1 [Source:HGNC Symbol;Acc:HGNC:17369]	374.019	279.114	0.421158	0.108979	0.957575	0.962659
ENSG00000170043	TRAPPC1	trafficking protein particle complex 1 [Source:HGNC Symbol;Acc:HGNC:19894]	1304.65	960.248	0.441928	0.109127	0.957575	0.962069
ENSG00000160948	VPS28	VPS28, ESCRT-I subunit [Source:HGNC Symbol;Acc:HGNC:18178]	1260.42	928.489	0.440834	0.109222	0.957575	0.961691
ENSG00000106538	RARRES2	retinoic acid receptor responder 2 [Source:HGNC Symbol;Acc:HGNC:9868]	103.185	72.8522	0.501464	0.109239	0.957575	0.961621
ENSG00000065320	NTN1	netrin 1 [Source:HGNC Symbol;Acc:HGNC:8029]	1731.27	1291.33	0.42305	0.109348	0.957575	0.961191
ENSG00000167641	PPP1R14A	protein phosphatase 1 regulatory inhibitor subunit 14A [Source:HGNC Symbol;Acc:HGNC:14871]	19.5147	9.38095	1.04608	0.109374	0.957575	0.961084
ENSG00000171621	SPSB1	splA/ryanodine receptor domain and SOCS box containing 1 [Source:HGNC Symbol;Acc:HGNC:30628]	834.179	610.979	0.449211	0.109515	0.957575	0.960525
ENSG00000253741	CTD-2292P10.4		32.918	19.3406	0.763749	0.109519	0.957575	0.960512
ENSG00000126247	CAPNS1	calpain small subunit 1 [Source:HGNC Symbol;Acc:HGNC:1481]	8421.03	6494.96	0.374655	0.109553	0.957575	0.960376
ENSG00000184470	TXNRD2	thioredoxin reductase 2 [Source:HGNC Symbol;Acc:HGNC:18155]	436.153	323.002	0.43356	0.109638	0.957575	0.960038
ENSG00000103257	SLC7A5	solute carrier family 7 member 5 [Source:HGNC Symbol;Acc:HGNC:11063]	8848.21	6675.92	0.406428	0.109778	0.957575	0.959484
ENSG00000107872	FBXL15	F-box and leucine rich repeat protein 15 [Source:HGNC Symbol;Acc:HGNC:28155]	164.652	116.814	0.49688	0.109928	0.957575	0.958891
ENSG00000137441	FGFBP2	fibroblast growth factor binding protein 2 [Source:HGNC Symbol;Acc:HGNC:29451]	25.8794	13.7408	0.908966	0.110092	0.957575	0.958246
ENSG00000136732	GYPC	glycophorin C (Gerbich blood group) [Source:HGNC Symbol;Acc:HGNC:4704]	1124.26	833.731	0.431316	0.11017	0.957575	0.957936
ENSG00000136802	LRRC8A	leucine rich repeat containing 8 family member A [Source:HGNC Symbol;Acc:HGNC:19027]	2685.75	2065.69	0.378736	0.110191	0.957575	0.957856
ENSG00000105640	RPL18A	ribosomal protein L18a [Source:HGNC Symbol;Acc:HGNC:10311]	10948.2	8205.86	0.415961	0.110318	0.957575	0.957354
ENSG00000111012	CYP27B1	cytochrome P450 family 27 subfamily B member 1 [Source:HGNC Symbol;Acc:HGNC:2606]	17.5767	8.572	1.03449	0.110439	0.957575	0.956877
ENSG00000169136	ATF5	activating transcription factor 5 [Source:HGNC Symbol;Acc:HGNC:790]	1677.23	1306.86	0.359797	0.110718	0.957575	0.955781
ENSG00000112679	DUSP22	dual specificity phosphatase 22 [Source:HGNC Symbol;Acc:HGNC:16077]	423.573	328.522	0.366202	0.110743	0.957575	0.955685
ENSG00000110711	AIP	aryl hydrocarbon receptor interacting protein [Source:HGNC Symbol;Acc:HGNC:358]	577.421	440.237	0.391016	0.110784	0.957575	0.955523
ENSG00000106479	ZNF862	zinc finger protein 862 [Source:HGNC Symbol;Acc:HGNC:34519]	346.454	255.242	0.440404	0.110884	0.957575	0.955132
ENSG00000180901	KCTD2	potassium channel tetramerization domain containing 2 [Source:HGNC Symbol;Acc:HGNC:21294]	1014.11	776.427	0.385443	0.11115	0.957575	0.954092
ENSG00000126005	MMP24-AS1	MMP24 antisense RNA 1 [Source:HGNC Symbol;Acc:HGNC:44421]	1479.31	1094.9	0.434018	0.111197	0.957575	0.953909
ENSG00000107021	TBC1D13	TBC1 domain family member 13 [Source:HGNC Symbol;Acc:HGNC:25571]	1134.04	846.828	0.421426	0.111258	0.957575	0.953667
ENSG00000134905	CARS2	cysteinyl-tRNA synthetase 2, mitochondrial (putative) [Source:HGNC Symbol;Acc:HGNC:25695]	2616.77	2042.38	0.357487	0.111452	0.957575	0.952913
ENSG00000105258	POLR2I	RNA polymerase II subunit I [Source:HGNC Symbol;Acc:HGNC:9196]	289.125	208.636	0.469534	0.111687	0.957575	0.951999
ENSG00000203722	RAET1G	retinoic acid early transcript 1G [Source:HGNC Symbol;Acc:HGNC:16795]	137.787	95.4627	0.527995	0.1122	0.957575	0.950007
ENSG00000227292	AC009229.5		77.2993	52.6302	0.55708	0.112241	0.957575	0.949849
ENSG00000187147	RNF220	ring finger protein 220 [Source:HGNC Symbol;Acc:HGNC:25552]	889.284	651.82	0.447802	0.112468	0.957575	0.948972
ENSG00000158825	CDA	cytidine deaminase [Source:HGNC Symbol;Acc:HGNC:1712]	27.105	14.193	0.933517	0.112777	0.957575	0.947778
ENSG00000259802	CTD-2256P15.2		22.3603	10.8423	1.0296	0.112998	0.957575	0.946929
ENSG00000179859	AC025335.1		84.4354	58.011	0.54066	0.113036	0.957575	0.946782
ENSG00000166347	CYB5A	cytochrome b5 type A [Source:HGNC Symbol;Acc:HGNC:2570]	477.107	359.419	0.407943	0.113137	0.957575	0.946396
ENSG00000134259	NGF	nerve growth factor [Source:HGNC Symbol;Acc:HGNC:7808]	236.017	162.619	0.536529	0.113675	0.957575	0.944335
ENSG00000110717	NDUFS8	NADH:ubiquinone oxidoreductase core subunit S8 [Source:HGNC Symbol;Acc:HGNC:7715]	1393.09	1059.24	0.395206	0.114023	0.957575	0.943008
ENSG00000006016	CRLF1	cytokine receptor like factor 1 [Source:HGNC Symbol;Acc:HGNC:2364]	12191.8	9210.64	0.404532	0.114105	0.957575	0.942696
ENSG00000126756	UXT	ubiquitously expressed prefoldin like chaperone [Source:HGNC Symbol;Acc:HGNC:12641]	547.802	417.727	0.390304	0.114641	0.957575	0.940659
ENSG00000140497	SCAMP2	secretory carrier membrane protein 2 [Source:HGNC Symbol;Acc:HGNC:10564]	1847.53	1409.46	0.390454	0.114748	0.957575	0.940255
ENSG00000133316	WDR74	WD repeat domain 74 [Source:HGNC Symbol;Acc:HGNC:25529]	303.984	223.857	0.440864	0.114977	0.957575	0.939389
ENSG00000036672	USP2	ubiquitin specific peptidase 2 [Source:HGNC Symbol;Acc:HGNC:12618]	46.9651	27.7964	0.757091	0.115048	0.957575	0.939122
ENSG00000028137	TNFRSF1B	TNF receptor superfamily member 1B [Source:HGNC Symbol;Acc:HGNC:11917]	819.194	606.993	0.432455	0.115288	0.957575	0.938217
ENSG00000183087	GAS6	growth arrest specific 6 [Source:HGNC Symbol;Acc:HGNC:4168]	21534.7	16262.9	0.405083	0.115495	0.957575	0.937437
ENSG00000130429	ARPC1B	actin related protein 2/3 complex subunit 1B [Source:HGNC Symbol;Acc:HGNC:704]	4934.11	3752.37	0.394939	0.115528	0.957575	0.937314
ENSG00000263327	TAPT1-AS1	TAPT1 antisense RNA 1 (head to head) [Source:HGNC Symbol;Acc:HGNC:26832]	62.9269	41.9557	0.587286	0.115613	0.957575	0.936995
ENSG00000146826	C7orf43	chromosome 7 open reading frame 43 [Source:HGNC Symbol;Acc:HGNC:25604]	310.812	233.759	0.411197	0.115845	0.957575	0.936122
ENSG00000197982	C1orf122	chromosome 1 open reading frame 122 [Source:HGNC Symbol;Acc:HGNC:24789]	1219.89	894.343	0.44755	0.115987	0.957575	0.935592
ENSG00000131370	SH3BP5	SH3 domain binding protein 5 [Source:HGNC Symbol;Acc:HGNC:10827]	536.612	388.78	0.465453	0.116348	0.957575	0.93424
ENSG00000100911	PSME2	proteasome activator subunit 2 [Source:HGNC Symbol;Acc:HGNC:9569]	1338.68	1026.35	0.382969	0.116522	0.957575	0.933593
ENSG00000171462	DLK2	delta like non-canonical Notch ligand 2 [Source:HGNC Symbol;Acc:HGNC:21113]	26.5359	15.0648	0.81239	0.116573	0.957575	0.933401
ENSG00000232859	LYRM9	LYR motif containing 9 [Source:HGNC Symbol;Acc:HGNC:27314]	51.0861	31.001	0.723443	0.116657	0.957575	0.933091
ENSG00000257337	RP11-983P16.4		51.7666	30.4106	0.764216	0.116808	0.957575	0.932527
ENSG00000183010	PYCR1	pyrroline-5-carboxylate reductase 1 [Source:HGNC Symbol;Acc:HGNC:9721]	1621.99	1209.71	0.423008	0.11689	0.957575	0.932222
ENSG00000013306	SLC25A39	solute carrier family 25 member 39 [Source:HGNC Symbol;Acc:HGNC:24279]	2608.87	1949.16	0.42058	0.116964	0.957575	0.931948
ENSG00000178038	ALS2CL	ALS2 C-terminal like [Source:HGNC Symbol;Acc:HGNC:20605]	128.633	86.9066	0.565751	0.117193	0.957575	0.931098
ENSG00000227744	AC114788.2	long intergenic non-protein coding RNA 1940 [Source:HGNC Symbol;Acc:HGNC:52763]	81.5727	50.1626	0.705108	0.117388	0.957575	0.930376
ENSG00000022267	FHL1	four and a half LIM domains 1 [Source:HGNC Symbol;Acc:HGNC:3702]	4281.34	3464.02	0.305581	0.117578	0.957575	0.929675
ENSG00000181852	RNF41	ring finger protein 41 [Source:HGNC Symbol;Acc:HGNC:18401]	1068.2	826.41	0.370262	0.117675	0.957575	0.929316
ENSG00000125246	CLYBL	citrate lyase beta like [Source:HGNC Symbol;Acc:HGNC:18355]	29.4125	15.5361	0.920437	0.117903	0.957575	0.928475
ENSG00000262001	DLGAP1-AS2	DLGAP1 antisense RNA 2 [Source:HGNC Symbol;Acc:HGNC:28146]	50.1038	30.633	0.705539	0.118001	0.957575	0.928114
ENSG00000197063	MAFG	MAF bZIP transcription factor G [Source:HGNC Symbol;Acc:HGNC:6781]	1389.32	1068.68	0.378482	0.118077	0.957575	0.927834
ENSG00000145777	TSLP	thymic stromal lymphopoietin [Source:HGNC Symbol;Acc:HGNC:30743]	50.2885	28.0396	0.836208	0.118204	0.957575	0.927368
ENSG00000103274	NUBP1	nucleotide binding protein 1 [Source:HGNC Symbol;Acc:HGNC:8041]	203.322	144.779	0.489183	0.118237	0.957575	0.927246
ENSG00000117305	HMGCL	3-hydroxymethyl-3-methylglutaryl-CoA lyase [Source:HGNC Symbol;Acc:HGNC:5005]	733.348	573.561	0.354265	0.118677	0.957575	0.925635
ENSG00000074416	MGLL	monoglyceride lipase [Source:HGNC Symbol;Acc:HGNC:17038]	17031.3	13148.3	0.373309	0.118817	0.957575	0.925121
ENSG00000172757	CFL1	cofilin 1 [Source:HGNC Symbol;Acc:HGNC:1874]	15075	11422.9	0.40021	0.119091	0.957575	0.924122
ENSG00000250722	SEPP1	selenoprotein P [Source:HGNC Symbol;Acc:HGNC:10751]	799.22	630.967	0.340644	0.119454	0.957575	0.922799
ENSG00000260285	RP11-600F24.7		84.6303	56.9173	0.572785	0.119672	0.957575	0.922006
ENSG00000143258	USP21	ubiquitin specific peptidase 21 [Source:HGNC Symbol;Acc:HGNC:12620]	338.328	253.945	0.414171	0.119801	0.957575	0.92154
ENSG00000198960	ARMCX6	armadillo repeat containing, X-linked 6 [Source:HGNC Symbol;Acc:HGNC:26094]	468.224	361.275	0.373476	0.119809	0.957575	0.92151
ENSG00000166136	NDUFB8	NADH:ubiquinone oxidoreductase subunit B8 [Source:HGNC Symbol;Acc:HGNC:7703]	111.126	73.7036	0.589853	0.119927	0.957575	0.921081
ENSG00000149716	ORAOV1	oral cancer overexpressed 1 [Source:HGNC Symbol;Acc:HGNC:17589]	340.817	260.9	0.385653	0.120582	0.957575	0.918719
ENSG00000128602	SMO	smoothened, frizzled class receptor [Source:HGNC Symbol;Acc:HGNC:11119]	262.102	193.735	0.436532	0.120602	0.957575	0.918645
ENSG00000130332	LSM7	LSM7 homolog, U6 small nuclear RNA and mRNA degradation associated [Source:HGNC Symbol;Acc:HGNC:20470]	629.818	476.867	0.40148	0.120864	0.957575	0.917701
ENSG00000102032	RENBP	renin binding protein [Source:HGNC Symbol;Acc:HGNC:9959]	72.8585	46.5484	0.642473	0.121115	0.957575	0.916801
ENSG00000272003	RP11-23P13.7	NA	34.2236	18.2148	0.904277	0.121145	0.957575	0.916695
ENSG00000239697	TNFSF12	TNF superfamily member 12 [Source:HGNC Symbol;Acc:HGNC:11927]	324.284	238.823	0.441125	0.121238	0.957575	0.916361
ENSG00000141756	FKBP10	FK506 binding protein 10 [Source:HGNC Symbol;Acc:HGNC:18169]	15232.6	11675.3	0.383685	0.121465	0.957575	0.915549
ENSG00000164855	TMEM184A	transmembrane protein 184A [Source:HGNC Symbol;Acc:HGNC:28797]	59.7441	39.7404	0.585955	0.121465	0.957575	0.915548
ENSG00000143443	C1orf56	chromosome 1 open reading frame 56 [Source:HGNC Symbol;Acc:HGNC:26045]	113.875	81.7731	0.477021	0.121752	0.957575	0.914524
ENSG00000234327	AC012146.7		25.5523	13.5726	0.903339	0.121844	0.957575	0.914195
ENSG00000164713	BRI3	brain protein I3 [Source:HGNC Symbol;Acc:HGNC:1109]	3448.67	2590.57	0.412742	0.121848	0.957575	0.914182
ENSG00000144596	GRIP2	glutamate receptor interacting protein 2 [Source:HGNC Symbol;Acc:HGNC:23841]	30.4041	17.7639	0.780901	0.1219	0.957575	0.913996
ENSG00000167363	FN3K	fructosamine 3 kinase [Source:HGNC Symbol;Acc:HGNC:24822]	137.96	92.8494	0.568516	0.121907	0.957575	0.913971
ENSG00000184602	SNN	stannin [Source:HGNC Symbol;Acc:HGNC:11149]	490.414	372.471	0.396358	0.121985	0.957575	0.913692
ENSG00000158850	B4GALT3	beta-1,4-galactosyltransferase 3 [Source:HGNC Symbol;Acc:HGNC:926]	349.019	256.838	0.442182	0.122015	0.957575	0.913587
ENSG00000169241	SLC50A1	solute carrier family 50 member 1 [Source:HGNC Symbol;Acc:HGNC:30657]	587.204	456.389	0.363195	0.122028	0.957575	0.91354
ENSG00000133895	MEN1	menin 1 [Source:HGNC Symbol;Acc:HGNC:7010]	834.002	622.668	0.421565	0.122134	0.957575	0.913163
ENSG00000141574	SECTM1	secreted and transmembrane 1 [Source:HGNC Symbol;Acc:HGNC:10707]	1549.05	1173.86	0.400123	0.122166	0.957575	0.913049
ENSG00000087086	FTL	ferritin light chain [Source:HGNC Symbol;Acc:HGNC:3999]	153009	116468	0.393689	0.122274	0.957575	0.912666
ENSG00000223865	HLA-DPB1	major histocompatibility complex, class II, DP beta 1 [Source:HGNC Symbol;Acc:HGNC:4940]	114.203	79.3958	0.522548	0.122288	0.957575	0.912615
ENSG00000198832	SELM	selenoprotein M [Source:HGNC Symbol;Acc:HGNC:30397]	2791.72	2111.57	0.402841	0.122406	0.957575	0.912198
ENSG00000178980	SEPW1	selenoprotein W [Source:HGNC Symbol;Acc:HGNC:10752]	2034.5	1502.89	0.436767	0.12256	0.957575	0.911653
ENSG00000137133	HINT2	histidine triad nucleotide binding protein 2 [Source:HGNC Symbol;Acc:HGNC:18344]	218.579	150.566	0.535193	0.12274	0.957575	0.911014
ENSG00000230124	RP5-1180C10.2	acyl-CoA binding domain containing 6 [Source:HGNC Symbol;Acc:HGNC:23339]	22.6799	11.6821	0.949296	0.122901	0.957575	0.910444
ENSG00000102901	CENPT	centromere protein T [Source:HGNC Symbol;Acc:HGNC:25787]	829.165	609.429	0.443789	0.12293	0.957575	0.910342
ENSG00000230055	CISD3	NA	899.066	667.692	0.428867	0.123303	0.957575	0.909026
ENSG00000265688	MAFG-AS1	MAFG antisense RNA 1 (head to head) [Source:HGNC Symbol;Acc:HGNC:43649]	125.837	81.9871	0.621184	0.123414	0.957575	0.908636
ENSG00000172936	MYD88	myeloid differentiation primary response 88 [Source:HGNC Symbol;Acc:HGNC:7562]	873.686	682.059	0.35716	0.123668	0.957575	0.907741
ENSG00000171097	CCBL1	kynurenine aminotransferase 1 [Source:HGNC Symbol;Acc:HGNC:1564]	108.389	73.8506	0.554846	0.123753	0.957575	0.907445
ENSG00000170891	CYTL1	cytokine like 1 [Source:HGNC Symbol;Acc:HGNC:24435]	26.8828	15.2526	0.818354	0.12378	0.957575	0.90735
ENSG00000167526	RPL13	ribosomal protein L13 [Source:HGNC Symbol;Acc:HGNC:10303]	18567	13933.8	0.414147	0.123784	0.957575	0.907336
ENSG00000179943	FIZ1	FLT3 interacting zinc finger 1 [Source:HGNC Symbol;Acc:HGNC:25917]	342.474	251.337	0.445813	0.123829	0.957575	0.907178
ENSG00000118705	RPN2	ribophorin II [Source:HGNC Symbol;Acc:HGNC:10382]	6480.92	5187.08	0.321231	0.123838	0.957575	0.907145
ENSG00000189043	NDUFA4	NDUFA4, mitochondrial complex associated [Source:HGNC Symbol;Acc:HGNC:7687]	1599.23	1233.56	0.374213	0.123955	0.957575	0.906735
ENSG00000156973	PDE6D	phosphodiesterase 6D [Source:HGNC Symbol;Acc:HGNC:8788]	342.657	256.503	0.416489	0.124302	0.957575	0.905523
ENSG00000116032	GRIN3B	glutamate ionotropic receptor NMDA type subunit 3B [Source:HGNC Symbol;Acc:HGNC:16768]	34.1669	20.1695	0.767193	0.12431	0.957575	0.905494
ENSG00000178761	FAM219B	family with sequence similarity 219 member B [Source:HGNC Symbol;Acc:HGNC:24695]	920.646	723.424	0.34809	0.124404	0.957575	0.905164
ENSG00000145494	NDUFS6	NADH:ubiquinone oxidoreductase subunit S6 [Source:HGNC Symbol;Acc:HGNC:7713]	1098.82	785.298	0.484267	0.124649	0.957575	0.904311
ENSG00000172037	LAMB2	laminin subunit beta 2 [Source:HGNC Symbol;Acc:HGNC:6487]	17402.6	13212.7	0.39738	0.125028	0.957575	0.902992
ENSG00000168894	RNF181	ring finger protein 181 [Source:HGNC Symbol;Acc:HGNC:28037]	877.139	671.953	0.384073	0.125067	0.957575	0.902857
ENSG00000205544	TMEM256	transmembrane protein 256 [Source:HGNC Symbol;Acc:HGNC:28618]	86.2596	54.5537	0.656169	0.125161	0.957575	0.902532
ENSG00000188643	S100A16	S100 calcium binding protein A16 [Source:HGNC Symbol;Acc:HGNC:20441]	10494.6	8114.46	0.371075	0.1253	0.957575	0.902049
ENSG00000114268	PFKFB4	6-phosphofructo-2-kinase/fructose-2,6-biphosphatase 4 [Source:HGNC Symbol;Acc:HGNC:8875]	95.8993	64.6362	0.567335	0.125564	0.957575	0.901134
ENSG00000166689	PLEKHA7	pleckstrin homology domain containing A7 [Source:HGNC Symbol;Acc:HGNC:27049]	38.0263	23.7513	0.683871	0.125621	0.957575	0.900939
ENSG00000165804	ZNF219	zinc finger protein 219 [Source:HGNC Symbol;Acc:HGNC:13011]	1187.65	894.057	0.409633	0.125633	0.957575	0.900897
ENSG00000099800	TIMM13	translocase of inner mitochondrial membrane 13 [Source:HGNC Symbol;Acc:HGNC:11816]	1189.38	880.43	0.43366	0.12567	0.957575	0.900768
ENSG00000149357	LAMTOR1	late endosomal/lysosomal adaptor, MAPK and MTOR activator 1 [Source:HGNC Symbol;Acc:HGNC:26068]	2158	1662.46	0.376227	0.125791	0.957575	0.900349
ENSG00000177335	C8orf31	chromosome 8 open reading frame 31 [Source:HGNC Symbol;Acc:HGNC:26731]	55.1902	33.9961	0.696345	0.125864	0.957575	0.900099
ENSG00000205542	TMSB4X	thymosin beta 4, X-linked [Source:HGNC Symbol;Acc:HGNC:11881]	31485.2	25200.3	0.321217	0.125918	0.957575	0.899913
ENSG00000113732	ATP6V0E1	ATPase H+ transporting V0 subunit e1 [Source:HGNC Symbol;Acc:HGNC:863]	5199.46	4114.02	0.337719	0.126034	0.957575	0.899511
ENSG00000148341	SH3GLB2	SH3 domain containing GRB2 like, endophilin B2 [Source:HGNC Symbol;Acc:HGNC:10834]	1098.82	831.733	0.401646	0.126105	0.957575	0.899268
ENSG00000185112	FAM43A	family with sequence similarity 43 member A [Source:HGNC Symbol;Acc:HGNC:26888]	1680.22	1277.72	0.395076	0.126476	0.957575	0.897991
ENSG00000145912	NHP2	NHP2 ribonucleoprotein [Source:HGNC Symbol;Acc:HGNC:14377]	1543.67	1179.52	0.388074	0.126636	0.957575	0.897443
ENSG00000105404	RABAC1	Rab acceptor 1 [Source:HGNC Symbol;Acc:HGNC:9794]	3626.2	2716.44	0.416653	0.126693	0.957575	0.897249
ENSG00000198517	MAFK	MAF bZIP transcription factor K [Source:HGNC Symbol;Acc:HGNC:6782]	660.521	495.452	0.414746	0.126757	0.957575	0.89703
ENSG00000120913	PDLIM2	PDZ and LIM domain 2 [Source:HGNC Symbol;Acc:HGNC:13992]	837.455	609.871	0.457	0.127375	0.957575	0.894917
ENSG00000260276	RP11-77H9.2		75.4891	51.9778	0.540559	0.127561	0.957575	0.894282
ENSG00000103260	METRN	meteorin, glial cell differentiation regulator [Source:HGNC Symbol;Acc:HGNC:14151]	1031.66	764.867	0.431372	0.127673	0.957575	0.893901
ENSG00000204852	TCTN1	tectonic family member 1 [Source:HGNC Symbol;Acc:HGNC:26113]	547.224	432.326	0.339658	0.12776	0.957575	0.893606
ENSG00000141552	ANAPC11	anaphase promoting complex subunit 11 [Source:HGNC Symbol;Acc:HGNC:14452]	1253.37	933.791	0.424381	0.127922	0.957575	0.893054
ENSG00000100441	KHNYN	KH and NYN domain containing [Source:HGNC Symbol;Acc:HGNC:20166]	1384.16	1092.8	0.340889	0.128154	0.957575	0.892267
ENSG00000148985	PGAP2	post-GPI attachment to proteins 2 [Source:HGNC Symbol;Acc:HGNC:17893]	339.354	259.86	0.38555	0.128222	0.957575	0.892039
ENSG00000077463	SIRT6	sirtuin 6 [Source:HGNC Symbol;Acc:HGNC:14934]	423.292	319.788	0.404383	0.128357	0.957575	0.891581
ENSG00000163879	DNALI1	dynein axonemal light intermediate chain 1 [Source:HGNC Symbol;Acc:HGNC:14353]	114.318	81.7723	0.482932	0.128383	0.957575	0.891491
ENSG00000151176	PLBD2	phospholipase B domain containing 2 [Source:HGNC Symbol;Acc:HGNC:27283]	4509.52	3397.8	0.408424	0.128478	0.957575	0.891172
ENSG00000198931	APRT	adenine phosphoribosyltransferase [Source:HGNC Symbol;Acc:HGNC:626]	1577.67	1177.74	0.421687	0.128607	0.957575	0.890735
ENSG00000137809	ITGA11	integrin subunit alpha 11 [Source:HGNC Symbol;Acc:HGNC:6136]	11020.6	8442.06	0.384552	0.128615	0.957575	0.890708
ENSG00000185236	RAB11B	RAB11B, member RAS oncogene family [Source:HGNC Symbol;Acc:HGNC:9761]	1808.63	1404.47	0.364841	0.128681	0.957575	0.890486
ENSG00000116521	SCAMP3	secretory carrier membrane protein 3 [Source:HGNC Symbol;Acc:HGNC:10565]	1679.99	1279.83	0.392423	0.129011	0.957575	0.889372
ENSG00000173272	MZT2A	mitotic spindle organizing protein 2A [Source:HGNC Symbol;Acc:HGNC:33187]	683.959	491.647	0.475824	0.129098	0.957575	0.88908
ENSG00000188112	C6orf132	chromosome 6 open reading frame 132 [Source:HGNC Symbol;Acc:HGNC:21288]	1023.86	783.616	0.386008	0.129582	0.957575	0.887457
ENSG00000106153	CHCHD2	coiled-coil-helix-coiled-coil-helix domain containing 2 [Source:HGNC Symbol;Acc:HGNC:21645]	3652.21	2846.55	0.359442	0.129675	0.957575	0.887144
ENSG00000233308	OSTN-AS1	OSTN antisense RNA 1 [Source:HGNC Symbol;Acc:HGNC:41250]	41.2868	25.8534	0.671115	0.129905	0.957575	0.886373
ENSG00000187840	EIF4EBP1	eukaryotic translation initiation factor 4E binding protein 1 [Source:HGNC Symbol;Acc:HGNC:3288]	1771.88	1313.57	0.431809	0.129933	0.957575	0.88628
ENSG00000166311	SMPD1	sphingomyelin phosphodiesterase 1 [Source:HGNC Symbol;Acc:HGNC:11120]	4993.51	3868.54	0.368268	0.130419	0.957575	0.88466
ENSG00000167085	PHB	prohibitin [Source:HGNC Symbol;Acc:HGNC:8912]	1760.45	1378.49	0.352718	0.130535	0.957575	0.884272
ENSG00000082781	ITGB5	integrin subunit beta 5 [Source:HGNC Symbol;Acc:HGNC:6160]	38178.3	29874.8	0.353823	0.130596	0.957575	0.884069
ENSG00000240065	PSMB9	proteasome subunit beta 9 [Source:HGNC Symbol;Acc:HGNC:9546]	235.83	165.287	0.51146	0.130657	0.957575	0.883869
ENSG00000103502	CDIPT	CDP-diacylglycerol--inositol 3-phosphatidyltransferase [Source:HGNC Symbol;Acc:HGNC:1769]	4330.38	3329.45	0.379204	0.13122	0.957575	0.882001
ENSG00000125447	GGA3	golgi associated, gamma adaptin ear containing, ARF binding protein 3 [Source:HGNC Symbol;Acc:HGNC:17079]	816.581	623.605	0.389053	0.131343	0.957575	0.881594
ENSG00000099817	POLR2E	RNA polymerase II subunit E [Source:HGNC Symbol;Acc:HGNC:9192]	4054.78	3053.34	0.409192	0.131376	0.957575	0.881484
ENSG00000166171	DPCD	deleted in primary ciliary dyskinesia homolog (mouse) [Source:HGNC Symbol;Acc:HGNC:24542]	300.963	227.761	0.401357	0.131474	0.957575	0.881161
ENSG00000166619	BLCAP	bladder cancer associated protein [Source:HGNC Symbol;Acc:HGNC:1055]	1551.17	1246.87	0.315026	0.13198	0.957575	0.879492
ENSG00000146067	FAM193B	family with sequence similarity 193 member B [Source:HGNC Symbol;Acc:HGNC:25524]	380.722	292.641	0.379639	0.132161	0.957575	0.878896
ENSG00000166794	PPIB	peptidylprolyl isomerase B [Source:HGNC Symbol;Acc:HGNC:9255]	6317.41	4994.8	0.338863	0.132172	0.957575	0.87886
ENSG00000099804	CDC34	cell division cycle 34 [Source:HGNC Symbol;Acc:HGNC:1734]	1125.88	857.064	0.393632	0.132224	0.957575	0.87869
ENSG00000183628	DGCR6	DiGeorge syndrome critical region gene 6 [Source:HGNC Symbol;Acc:HGNC:2846]	44.1386	28.0475	0.657552	0.13234	0.957575	0.878308
ENSG00000240356	RPL23AP7	ribosomal protein L23a pseudogene 7 [Source:HGNC Symbol;Acc:HGNC:17336]	253.051	184.932	0.451899	0.132371	0.957575	0.878206
ENSG00000108784	NAGLU	N-acetyl-alpha-glucosaminidase [Source:HGNC Symbol;Acc:HGNC:7632]	2223.24	1679.93	0.404271	0.132431	0.957575	0.87801
ENSG00000231574	RP11-91K9.1	long intergenic non-protein coding RNA 2015 [Source:HGNC Symbol;Acc:HGNC:52850]	27.2413	14.2871	0.924027	0.132852	0.957575	0.876633
ENSG00000083845	RPS5	ribosomal protein S5 [Source:HGNC Symbol;Acc:HGNC:10426]	9446.79	7184.74	0.394879	0.133011	0.957575	0.876112
ENSG00000147642	SYBU	syntabulin [Source:HGNC Symbol;Acc:HGNC:26011]	150.174	111.048	0.434763	0.133079	0.957575	0.875892
ENSG00000267519	MIR24-2		250.166	187.997	0.412381	0.133329	0.957575	0.875075
ENSG00000131067	GGT7	gamma-glutamyltransferase 7 [Source:HGNC Symbol;Acc:HGNC:4259]	524.86	401.264	0.387051	0.133335	0.957575	0.875057
ENSG00000164967	RPP25L	ribonuclease P/MRP subunit p25 like [Source:HGNC Symbol;Acc:HGNC:19909]	164.515	113.698	0.530948	0.133423	0.957575	0.87477
ENSG00000004059	ARF5	ADP ribosylation factor 5 [Source:HGNC Symbol;Acc:HGNC:658]	1407.95	1082.54	0.379209	0.133587	0.957575	0.874236
ENSG00000101104	PABPC1L	poly(A) binding protein cytoplasmic 1 like [Source:HGNC Symbol;Acc:HGNC:15797]	148.281	104.697	0.500372	0.133593	0.957575	0.874216
ENSG00000205363	C15orf59	chromosome 15 open reading frame 59 [Source:HGNC Symbol;Acc:HGNC:33753]	209.522	150.37	0.478925	0.133622	0.957575	0.874123
ENSG00000170873	MTSS1	MTSS1, I-BAR domain containing [Source:HGNC Symbol;Acc:HGNC:20443]	1165.32	943.636	0.304526	0.133922	0.957575	0.87315
ENSG00000183172	SMDT1	single-pass membrane protein with aspartate rich tail 1 [Source:HGNC Symbol;Acc:HGNC:25055]	284.895	202.367	0.492176	0.134043	0.957575	0.872757
ENSG00000164919	COX6C	cytochrome c oxidase subunit 6C [Source:HGNC Symbol;Acc:HGNC:2285]	777.967	599.748	0.374743	0.134049	0.957575	0.872738
ENSG00000122515	ZMIZ2	zinc finger MIZ-type containing 2 [Source:HGNC Symbol;Acc:HGNC:22229]	1739.2	1324.26	0.393343	0.134194	0.957575	0.872267
ENSG00000143774	GUK1	guanylate kinase 1 [Source:HGNC Symbol;Acc:HGNC:4693]	5990.08	4513.57	0.40828	0.13428	0.957575	0.871988
ENSG00000160799	CCDC12	coiled-coil domain containing 12 [Source:HGNC Symbol;Acc:HGNC:28332]	292.942	213.768	0.454556	0.134287	0.957575	0.871966
ENSG00000011243	AKAP8L	A-kinase anchoring protein 8 like [Source:HGNC Symbol;Acc:HGNC:29857]	441.551	333.47	0.405275	0.13432	0.957575	0.871858
ENSG00000182544	MFSD5	major facilitator superfamily domain containing 5 [Source:HGNC Symbol;Acc:HGNC:28156]	1049.3	797.335	0.395977	0.134342	0.957575	0.871788
ENSG00000167889	MGAT5B	mannosyl (alpha-1,6-)-glycoprotein beta-1,6-N-acetyl-glucosaminyltransferase, isozyme B [Source:HGNC Symbol;Acc:HGNC:24140]	15.3407	5.96572	1.36258	0.134449	0.957575	0.871443
ENSG00000100097	LGALS1	galectin 1 [Source:HGNC Symbol;Acc:HGNC:6561]	25406.1	19474.9	0.38355	0.134469	0.957575	0.871378
ENSG00000147164	SNX12	sorting nexin 12 [Source:HGNC Symbol;Acc:HGNC:14976]	1959.77	1568.69	0.321156	0.134509	0.957575	0.871249
ENSG00000183401	CCDC159	coiled-coil domain containing 159 [Source:HGNC Symbol;Acc:HGNC:26996]	69.365	44.5599	0.639717	0.134627	0.957575	0.870868
ENSG00000170275	CRTAP	cartilage associated protein [Source:HGNC Symbol;Acc:HGNC:2379]	11200.7	9095.58	0.300356	0.134875	0.957575	0.870068
ENSG00000164442	CITED2	Cbp/p300 interacting transactivator with Glu/Asp rich carboxy-terminal domain 2 [Source:HGNC Symbol;Acc:HGNC:1987]	5109.94	4124.98	0.30893	0.134946	0.957575	0.869842
ENSG00000121898	CPXM2	carboxypeptidase X, M14 family member 2 [Source:HGNC Symbol;Acc:HGNC:26977]	138.11	102.561	0.430283	0.135173	0.957575	0.869109
ENSG00000142178	SIK1	salt inducible kinase 1 [Source:HGNC Symbol;Acc:HGNC:11142]	81.1698	55.4255	0.549942	0.135192	0.957575	0.86905
ENSG00000197971	MBP	myelin basic protein [Source:HGNC Symbol;Acc:HGNC:6925]	243.03	183.761	0.404567	0.135192	0.957575	0.86905
ENSG00000184840	TMED9	transmembrane p24 trafficking protein 9 [Source:HGNC Symbol;Acc:HGNC:24878]	6660.23	5032.21	0.40434	0.135332	0.957575	0.8686
ENSG00000100316	RPL3	ribosomal protein L3 [Source:HGNC Symbol;Acc:HGNC:10332]	28410.8	22020.2	0.367609	0.135363	0.957575	0.868499
ENSG00000126460	PRRG2	proline rich and Gla domain 2 [Source:HGNC Symbol;Acc:HGNC:9470]	15.6641	7.03863	1.13894	0.135438	0.957575	0.86826
ENSG00000167996	FTH1	ferritin heavy chain 1 [Source:HGNC Symbol;Acc:HGNC:3976]	123876	92657.5	0.418913	0.135506	0.957575	0.868042
ENSG00000147684	NDUFB9	NADH:ubiquinone oxidoreductase subunit B9 [Source:HGNC Symbol;Acc:HGNC:7704]	923.267	718.701	0.361014	0.13584	0.957575	0.866971
ENSG00000157227	MMP14	matrix metallopeptidase 14 [Source:HGNC Symbol;Acc:HGNC:7160]	28920.8	22582.7	0.356885	0.135859	0.957575	0.866912
ENSG00000106823	ECM2	extracellular matrix protein 2 [Source:HGNC Symbol;Acc:HGNC:3154]	538.289	367.373	0.55104	0.136273	0.957575	0.865589
ENSG00000147485	PXDNL	peroxidasin like [Source:HGNC Symbol;Acc:HGNC:26359]	26.2631	14.5694	0.859145	0.136382	0.957575	0.865242
ENSG00000197530	MIB2	mindbomb E3 ubiquitin protein ligase 2 [Source:HGNC Symbol;Acc:HGNC:30577]	1267.19	955.579	0.407317	0.136404	0.957575	0.865173
ENSG00000170581	STAT2	signal transducer and activator of transcription 2 [Source:HGNC Symbol;Acc:HGNC:11363]	2436.42	1960.56	0.313563	0.136634	0.957575	0.864441
ENSG00000140319	SRP14	signal recognition particle 14 [Source:HGNC Symbol;Acc:HGNC:11299]	3972.22	3160.4	0.329712	0.136915	0.957575	0.863549
ENSG00000099203	TMED1	transmembrane p24 trafficking protein 1 [Source:HGNC Symbol;Acc:HGNC:17291]	366.981	271.835	0.432196	0.136967	0.957575	0.863384
ENSG00000248487	ABHD14A	abhydrolase domain containing 14A [Source:HGNC Symbol;Acc:HGNC:24538]	218.326	163.813	0.415553	0.137003	0.957575	0.863271
ENSG00000178381	ZFAND2A	zinc finger AN1-type containing 2A [Source:HGNC Symbol;Acc:HGNC:28073]	247.111	186.992	0.401014	0.137119	0.957575	0.862903
ENSG00000110108	TMEM109	transmembrane protein 109 [Source:HGNC Symbol;Acc:HGNC:28771]	4157.38	3212.74	0.37185	0.137276	0.957575	0.862405
ENSG00000266010	GATA6-AS1	GATA6 antisense RNA 1 (head to head) [Source:HGNC Symbol;Acc:HGNC:48840]	15.0532	6.59648	1.18819	0.137989	0.957575	0.860156
ENSG00000173548	SNX33	sorting nexin 33 [Source:HGNC Symbol;Acc:HGNC:28468]	3050.92	2356.63	0.372594	0.137999	0.957575	0.860125
ENSG00000102871	TRADD	TNFRSF1A associated via death domain [Source:HGNC Symbol;Acc:HGNC:12030]	471.167	367.046	0.360301	0.138213	0.957575	0.859451
ENSG00000025772	TOMM34	translocase of outer mitochondrial membrane 34 [Source:HGNC Symbol;Acc:HGNC:15746]	2231.35	1781.99	0.324436	0.138307	0.957575	0.859155
ENSG00000159685	CHCHD6	coiled-coil-helix-coiled-coil-helix domain containing 6 [Source:HGNC Symbol;Acc:HGNC:28184]	262.537	196.108	0.42032	0.138402	0.957575	0.858859
ENSG00000181404	XXyac-YRM2039.2	WASH complex subunit 1 [Source:HGNC Symbol;Acc:HGNC:24361]	67.8157	47.4406	0.514065	0.138734	0.957575	0.857818
ENSG00000142227	EMP3	epithelial membrane protein 3 [Source:HGNC Symbol;Acc:HGNC:3335]	7414.31	5789.69	0.356819	0.138766	0.957575	0.857718
ENSG00000104904	OAZ1	ornithine decarboxylase antizyme 1 [Source:HGNC Symbol;Acc:HGNC:8095]	9653.47	7493.15	0.365449	0.139003	0.957575	0.856976
ENSG00000178685	PARP10	poly(ADP-ribose) polymerase family member 10 [Source:HGNC Symbol;Acc:HGNC:25895]	891.271	668.27	0.415362	0.139013	0.957575	0.856945
ENSG00000134070	IRAK2	interleukin 1 receptor associated kinase 2 [Source:HGNC Symbol;Acc:HGNC:6113]	530.225	414.835	0.354069	0.139022	0.957575	0.856916
ENSG00000239672	NME1	NME/NM23 nucleoside diphosphate kinase 1 [Source:HGNC Symbol;Acc:HGNC:7849]	629.639	490.36	0.360174	0.139149	0.957575	0.856519
ENSG00000051009	FAM160A2	family with sequence similarity 160 member A2 [Source:HGNC Symbol;Acc:HGNC:25378]	456.094	355.098	0.361207	0.139284	0.957575	0.856098
ENSG00000172366	FAM195A	MAPK regulated corepressor interacting protein 2 [Source:HGNC Symbol;Acc:HGNC:14142]	385.965	279.689	0.463958	0.139298	0.957575	0.856057
ENSG00000247596	TWF2	twinfilin actin binding protein 2 [Source:HGNC Symbol;Acc:HGNC:9621]	522.936	378.856	0.464321	0.139396	0.957575	0.855748
ENSG00000088356	PDRG1	p53 and DNA damage regulated 1 [Source:HGNC Symbol;Acc:HGNC:16119]	301.692	223.523	0.431606	0.139569	0.957575	0.855211
ENSG00000178057	NDUFAF3	NADH:ubiquinone oxidoreductase complex assembly factor 3 [Source:HGNC Symbol;Acc:HGNC:29918]	1245.54	972.115	0.357347	0.139656	0.957575	0.854939
ENSG00000084628	NKAIN1	sodium/potassium transporting ATPase interacting 1 [Source:HGNC Symbol;Acc:HGNC:25743]	22.6676	12.5435	0.853514	0.139711	0.957575	0.854769
ENSG00000158716	DUSP23	dual specificity phosphatase 23 [Source:HGNC Symbol;Acc:HGNC:21480]	216.485	154.644	0.485068	0.139732	0.957575	0.854704
ENSG00000204304	PBX2	PBX homeobox 2 [Source:HGNC Symbol;Acc:HGNC:8633]	692.793	536.885	0.367205	0.139962	0.957575	0.85399
ENSG00000163874	ZC3H12A	zinc finger CCCH-type containing 12A [Source:HGNC Symbol;Acc:HGNC:26259]	116.427	79.5961	0.548374	0.14022	0.957575	0.853192
ENSG00000109475	RPL34	ribosomal protein L34 [Source:HGNC Symbol;Acc:HGNC:10340]	6407.12	5094	0.330806	0.14034	0.957575	0.85282
ENSG00000169919	GUSB	glucuronidase beta [Source:HGNC Symbol;Acc:HGNC:4696]	585.868	450.265	0.379254	0.140345	0.957575	0.852803
ENSG00000068120	COASY	Coenzyme A synthase [Source:HGNC Symbol;Acc:HGNC:29932]	1280.5	974.104	0.394607	0.140346	0.957575	0.852799
ENSG00000204435	CSNK2B	casein kinase 2 beta [Source:HGNC Symbol;Acc:HGNC:2460]	188.254	140.807	0.418022	0.140592	0.957575	0.852041
ENSG00000169231	THBS3	thrombospondin 3 [Source:HGNC Symbol;Acc:HGNC:11787]	531.791	404.379	0.394869	0.141087	0.957575	0.850513
ENSG00000134686	PHC2	polyhomeotic homolog 2 [Source:HGNC Symbol;Acc:HGNC:3183]	2193.57	1697.07	0.370254	0.141132	0.957575	0.850376
ENSG00000165175	MID1IP1	MID1 interacting protein 1 [Source:HGNC Symbol;Acc:HGNC:20715]	1605.98	1252.14	0.358927	0.141231	0.957575	0.85007
ENSG00000177337	DLGAP1-AS1	DLGAP1 antisense RNA 1 [Source:HGNC Symbol;Acc:HGNC:31676]	111.916	75.2666	0.569535	0.141435	0.957575	0.849443
ENSG00000241837	ATP5O	ATP synthase, H+ transporting, mitochondrial F1 complex, O subunit [Source:HGNC Symbol;Acc:HGNC:850]	1084.22	840.865	0.366285	0.141487	0.957575	0.849284
ENSG00000197948	FCHSD1	FCH and double SH3 domains 1 [Source:HGNC Symbol;Acc:HGNC:25463]	514.988	388.91	0.404614	0.141547	0.957575	0.849101
ENSG00000214021	TTLL3	tubulin tyrosine ligase like 3 [Source:HGNC Symbol;Acc:HGNC:24483]	401.368	318.134	0.335543	0.141627	0.957575	0.848855
ENSG00000186918	ZNF395	zinc finger protein 395 [Source:HGNC Symbol;Acc:HGNC:18737]	1205.6	962.777	0.324446	0.141964	0.957575	0.847822
ENSG00000141469	SLC14A1	solute carrier family 14 member 1 (Kidd blood group) [Source:HGNC Symbol;Acc:HGNC:10918]	818.453	641.444	0.35163	0.141965	0.957575	0.847818
ENSG00000114988	LMAN2L	lectin, mannose binding 2 like [Source:HGNC Symbol;Acc:HGNC:19263]	477.864	374.03	0.3533	0.141969	0.957575	0.847807
ENSG00000125449	ARMC7	armadillo repeat containing 7 [Source:HGNC Symbol;Acc:HGNC:26168]	168.794	127.836	0.400787	0.141977	0.957575	0.847782
ENSG00000126351	THRA	thyroid hormone receptor, alpha [Source:HGNC Symbol;Acc:HGNC:11796]	2384.78	1851.61	0.365105	0.142041	0.957575	0.847586
ENSG00000051523	CYBA	cytochrome b-245 alpha chain [Source:HGNC Symbol;Acc:HGNC:2577]	2969.88	2241.56	0.405814	0.142102	0.957575	0.847401
ENSG00000204520	MICA	MHC class I polypeptide-related sequence A [Source:HGNC Symbol;Acc:HGNC:7090]	573.803	435.513	0.397466	0.142163	0.957575	0.847212
ENSG00000139197	PEX5	peroxisomal biogenesis factor 5 [Source:HGNC Symbol;Acc:HGNC:9719]	920.26	733.958	0.326404	0.142284	0.957575	0.846843
ENSG00000114745	GORASP1	golgi reassembly stacking protein 1 [Source:HGNC Symbol;Acc:HGNC:16769]	847.428	676.18	0.325307	0.142305	0.957575	0.846779
ENSG00000102802	MEDAG	mesenteric estrogen dependent adipogenesis [Source:HGNC Symbol;Acc:HGNC:25926]	7194.85	5872.14	0.293038	0.142516	0.957575	0.846136
ENSG00000196656	AC004057.1		38.6447	23.2363	0.735284	0.142636	0.957575	0.845772
ENSG00000112651	MRPL2	mitochondrial ribosomal protein L2 [Source:HGNC Symbol;Acc:HGNC:14056]	331.996	244.583	0.440097	0.142836	0.957575	0.845164
ENSG00000124549	BTN2A3P	butyrophilin subfamily 2 member A3, pseudogene [Source:HGNC Symbol;Acc:HGNC:13229]	93.308	66.9798	0.476325	0.142839	0.957575	0.845154
ENSG00000063978	RNF4	ring finger protein 4 [Source:HGNC Symbol;Acc:HGNC:10067]	1604.72	1299.74	0.30406	0.14305	0.957575	0.844513
ENSG00000197562	RAB40C	RAB40C, member RAS oncogene family [Source:HGNC Symbol;Acc:HGNC:18285]	459.255	343.76	0.417866	0.143077	0.957575	0.84443
ENSG00000170175	CHRNB1	cholinergic receptor nicotinic beta 1 subunit [Source:HGNC Symbol;Acc:HGNC:1961]	89.1879	63.8826	0.478782	0.143212	0.957575	0.844022
ENSG00000114391	RPL24	ribosomal protein L24 [Source:HGNC Symbol;Acc:HGNC:10325]	7144.05	5674.87	0.332109	0.143223	0.957575	0.843989
ENSG00000178982	EIF3K	eukaryotic translation initiation factor 3 subunit K [Source:HGNC Symbol;Acc:HGNC:24656]	1951.25	1524.41	0.356097	0.143496	0.957575	0.84316
ENSG00000137699	TRIM29	tripartite motif containing 29 [Source:HGNC Symbol;Acc:HGNC:17274]	38.0667	23.753	0.674178	0.143522	0.957575	0.843082
ENSG00000173992	CCS	copper chaperone for superoxide dismutase [Source:HGNC Symbol;Acc:HGNC:1613]	419.192	308.285	0.442784	0.143527	0.957575	0.843067
ENSG00000147123	NDUFB11	NADH:ubiquinone oxidoreductase subunit B11 [Source:HGNC Symbol;Acc:HGNC:20372]	914.079	716.69	0.350859	0.143543	0.957575	0.843017
ENSG00000236871	LINC00106	long intergenic non-protein coding RNA 106 [Source:HGNC Symbol;Acc:HGNC:31843]	70.3872	49.5422	0.506155	0.143666	0.957575	0.842646
ENSG00000167645	YIF1B	Yip1 interacting factor homolog B, membrane trafficking protein [Source:HGNC Symbol;Acc:HGNC:30511]	1908.11	1448.29	0.397684	0.143926	0.957575	0.84186
ENSG00000174233	ADCY6	adenylate cyclase 6 [Source:HGNC Symbol;Acc:HGNC:237]	1152.69	898.748	0.359001	0.144187	0.957575	0.841073
ENSG00000182901	RGS7	regulator of G protein signaling 7 [Source:HGNC Symbol;Acc:HGNC:10003]	89.5022	63.6619	0.489457	0.14439	0.957575	0.840462
ENSG00000178971	CTC1	CST telomere replication complex component 1 [Source:HGNC Symbol;Acc:HGNC:26169]	241.03	184.308	0.38777	0.144525	0.957575	0.840056
ENSG00000080189	SLC35C2	solute carrier family 35 member C2 [Source:HGNC Symbol;Acc:HGNC:17117]	864.063	675.632	0.354696	0.144595	0.957575	0.839847
ENSG00000087088	BAX	BCL2 associated X, apoptosis regulator [Source:HGNC Symbol;Acc:HGNC:959]	1757.22	1355.84	0.374051	0.144654	0.957575	0.83967
ENSG00000186567	CEACAM19	carcinoembryonic antigen related cell adhesion molecule 19 [Source:HGNC Symbol;Acc:HGNC:31951]	51.4229	32.3541	0.674046	0.144666	0.957575	0.839634
ENSG00000125965	GDF5	growth differentiation factor 5 [Source:HGNC Symbol;Acc:HGNC:4220]	1191.79	895.959	0.411605	0.144696	0.957575	0.839543
ENSG00000130202	PVRL2	nectin cell adhesion molecule 2 [Source:HGNC Symbol;Acc:HGNC:9707]	952.458	731.144	0.381384	0.144772	0.957575	0.839315
ENSG00000099622	CIRBP	cold inducible RNA binding protein [Source:HGNC Symbol;Acc:HGNC:1982]	2289.31	1769.67	0.371189	0.14489	0.957575	0.838962
ENSG00000119408	NEK6	NIMA related kinase 6 [Source:HGNC Symbol;Acc:HGNC:7749]	1859.94	1484.8	0.325025	0.145301	0.957575	0.837731
ENSG00000103245	NARFL	nuclear prelamin A recognition factor like [Source:HGNC Symbol;Acc:HGNC:14179]	504.36	378.818	0.413025	0.145496	0.957575	0.83715
ENSG00000180992	MRPL14	mitochondrial ribosomal protein L14 [Source:HGNC Symbol;Acc:HGNC:14279]	636.65	459.917	0.468426	0.145567	0.957575	0.836938
ENSG00000269652	CTD-2195B23.3		20.7682	11.1562	0.893092	0.145638	0.957575	0.836727
ENSG00000166780	C16orf45	chromosome 16 open reading frame 45 [Source:HGNC Symbol;Acc:HGNC:19213]	2158.69	1722.43	0.325686	0.145883	0.957575	0.835995
ENSG00000227741	RP11-536C5.7		24.3227	13.9511	0.803913	0.146037	0.957575	0.835536
ENSG00000108278	ZNHIT3	NA	224.635	166.14	0.435131	0.146072	0.957575	0.835434
ENSG00000106803	SEC61B	Sec61 translocon beta subunit [Source:HGNC Symbol;Acc:HGNC:16993]	1970.13	1526.79	0.367544	0.146147	0.957575	0.835211
ENSG00000182154	MRPL41	mitochondrial ribosomal protein L41 [Source:HGNC Symbol;Acc:HGNC:14492]	1306.97	982.714	0.411239	0.146169	0.957575	0.835145
ENSG00000215018	COL28A1	collagen type XXVIII alpha 1 chain [Source:HGNC Symbol;Acc:HGNC:22442]	80.4777	57.2208	0.492384	0.146172	0.957575	0.835135
ENSG00000130770	ATPIF1	ATPase inhibitory factor 1 [Source:HGNC Symbol;Acc:HGNC:871]	1266.7	928.857	0.44712	0.146207	0.957575	0.835032
ENSG00000185885	IFITM1	interferon induced transmembrane protein 1 [Source:HGNC Symbol;Acc:HGNC:5412]	99.6811	71.3946	0.479226	0.146207	0.957575	0.835032
ENSG00000107738	C10orf54	V-set immunoregulatory receptor [Source:HGNC Symbol;Acc:HGNC:30085]	1470.63	1125.25	0.386249	0.146214	0.957575	0.835012
ENSG00000198818	SFT2D1	SFT2 domain containing 1 [Source:HGNC Symbol;Acc:HGNC:21102]	481.511	361.39	0.41297	0.146267	0.957575	0.834854
ENSG00000143314	MRPL24	mitochondrial ribosomal protein L24 [Source:HGNC Symbol;Acc:HGNC:14037]	1326.91	1036.09	0.35672	0.146472	0.957575	0.834245
ENSG00000203667	COX20	COX20, cytochrome c oxidase assembly factor [Source:HGNC Symbol;Acc:HGNC:26970]	42.8613	27.3972	0.640402	0.146579	0.957575	0.833927
ENSG00000213246	SUPT4H1	SPT4 homolog, DSIF elongation factor subunit [Source:HGNC Symbol;Acc:HGNC:11467]	632.653	504.348	0.326479	0.146742	0.957575	0.833446
ENSG00000175213	ZNF408	zinc finger protein 408 [Source:HGNC Symbol;Acc:HGNC:20041]	254.858	191.831	0.409749	0.146924	0.957575	0.832906
ENSG00000103363	TCEB2	elongin B [Source:HGNC Symbol;Acc:HGNC:11619]	2884.76	2188.22	0.398575	0.146954	0.957575	0.832819
ENSG00000110203	FOLR3	folate receptor 3 [Source:HGNC Symbol;Acc:HGNC:3795]	274.173	208.245	0.396209	0.147119	0.957575	0.832331
ENSG00000162804	SNED1	sushi, nidogen and EGF like domains 1 [Source:HGNC Symbol;Acc:HGNC:24696]	4367.49	3410.94	0.356694	0.147405	0.957575	0.831488
ENSG00000266037	RN7SL3	NA	107.954	66.9373	0.687169	0.14749	0.957575	0.831237
ENSG00000070444	MNT	MAX network transcriptional repressor [Source:HGNC Symbol;Acc:HGNC:7188]	677.474	509.505	0.411102	0.147565	0.957575	0.831017
ENSG00000258130	RP11-347C12.3		36.0596	21.0293	0.786158	0.147845	0.957575	0.830194
ENSG00000174428	GTF2IRD2B	GTF2I repeat domain containing 2B [Source:HGNC Symbol;Acc:HGNC:33125]	103.955	76.6113	0.441005	0.147933	0.957575	0.829934
ENSG00000103855	CD276	CD276 molecule [Source:HGNC Symbol;Acc:HGNC:19137]	7249.51	5697.45	0.347578	0.148304	0.957575	0.828848
ENSG00000158019	BRE	BRISC and BRCA1 A complex member 2 [Source:HGNC Symbol;Acc:HGNC:1106]	514.637	413.761	0.314582	0.148309	0.957575	0.828832
ENSG00000137343	ATAT1	alpha tubulin acetyltransferase 1 [Source:HGNC Symbol;Acc:HGNC:21186]	101.964	75.1541	0.439344	0.148862	0.957575	0.827215
ENSG00000197774	EME2	essential meiotic structure-specific endonuclease subunit 2 [Source:HGNC Symbol;Acc:HGNC:27289]	411.21	313.832	0.390058	0.149156	0.957575	0.826358
ENSG00000105058	FAM32A	family with sequence similarity 32 member A [Source:HGNC Symbol;Acc:HGNC:24563]	1768.2	1406.1	0.330455	0.149253	0.957575	0.826076
ENSG00000196976	LAGE3	L antigen family member 3 [Source:HGNC Symbol;Acc:HGNC:26058]	502.167	354.643	0.500779	0.149289	0.957575	0.825973
ENSG00000162300	ZFPL1	zinc finger protein like 1 [Source:HGNC Symbol;Acc:HGNC:12868]	179.885	132.681	0.438081	0.149328	0.957575	0.82586
ENSG00000069998	CECR5	haloacid dehalogenase like hydrolase domain containing 5 [Source:HGNC Symbol;Acc:HGNC:1843]	431.614	327.716	0.397098	0.149376	0.957575	0.825721
ENSG00000176845	METRNL	meteorin like, glial cell differentiation regulator [Source:HGNC Symbol;Acc:HGNC:27584]	4988.94	3789.27	0.396798	0.149552	0.957575	0.825207
ENSG00000162231	NXF1	nuclear RNA export factor 1 [Source:HGNC Symbol;Acc:HGNC:8071]	776.357	594.145	0.385484	0.149684	0.957575	0.824825
ENSG00000031698	SARS	seryl-tRNA synthetase [Source:HGNC Symbol;Acc:HGNC:10537]	4569.95	3640.27	0.328093	0.149829	0.957575	0.824405
ENSG00000264575	LINC00526	long intergenic non-protein coding RNA 526 [Source:HGNC Symbol;Acc:HGNC:28278]	24.3218	13.1721	0.882451	0.149914	0.957575	0.824159
ENSG00000196547	MAN2A2	mannosidase alpha class 2A member 2 [Source:HGNC Symbol;Acc:HGNC:6825]	1132.29	894.443	0.340376	0.149926	0.957575	0.824122
ENSG00000159714	ZDHHC1	zinc finger DHHC-type containing 1 [Source:HGNC Symbol;Acc:HGNC:17916]	510.864	392.757	0.378891	0.150429	0.957575	0.82267
ENSG00000258486	RN7SL1	NA	4543.37	3208.53	0.501739	0.150874	0.957575	0.821386
ENSG00000089157	RPLP0	ribosomal protein lateral stalk subunit P0 [Source:HGNC Symbol;Acc:HGNC:10371]	36518.7	28585.8	0.353335	0.150893	0.957575	0.821331
ENSG00000033627	ATP6V0A1	ATPase H+ transporting V0 subunit a1 [Source:HGNC Symbol;Acc:HGNC:865]	946.238	763.318	0.309989	0.150921	0.957575	0.821251
ENSG00000138495	COX17	COX17, cytochrome c oxidase copper chaperone [Source:HGNC Symbol;Acc:HGNC:2264]	223.804	170.425	0.391348	0.150946	0.957575	0.821178
ENSG00000225032	RP11-228B15.4		53.4053	36.3564	0.557703	0.150947	0.957575	0.821174
ENSG00000162650	ATXN7L2	ataxin 7 like 2 [Source:HGNC Symbol;Acc:HGNC:28713]	88.8701	64.1432	0.470383	0.151232	0.957575	0.820357
ENSG00000144115	THNSL2	threonine synthase like 2 [Source:HGNC Symbol;Acc:HGNC:25602]	192.3	141.955	0.436673	0.151257	0.957575	0.820285
ENSG00000099860	GADD45B	growth arrest and DNA damage inducible beta [Source:HGNC Symbol;Acc:HGNC:4096]	551.358	433.694	0.346099	0.151277	0.957575	0.820227
ENSG00000111652	COPS7A	COP9 signalosome subunit 7A [Source:HGNC Symbol;Acc:HGNC:16758]	2489.34	1972.4	0.335794	0.151322	0.957575	0.820099
ENSG00000215271	HOMEZ	homeobox and leucine zipper encoding [Source:HGNC Symbol;Acc:HGNC:20164]	186.452	137.298	0.440331	0.151334	0.957575	0.820063
ENSG00000224870	RP4-758J18.2		310.386	232.01	0.419132	0.151599	0.957575	0.819303
ENSG00000138207	RBP4	retinol binding protein 4 [Source:HGNC Symbol;Acc:HGNC:9922]	185.366	140.85	0.395315	0.151613	0.957575	0.819262
ENSG00000197989	SNHG12	small nucleolar RNA host gene 12 [Source:HGNC Symbol;Acc:HGNC:30062]	82.5279	58.9561	0.482368	0.151639	0.957575	0.819188
ENSG00000176728	TTTY14	testis-specific transcript, Y-linked 14 (non-protein coding) [Source:HGNC Symbol;Acc:HGNC:18495]	43.7753	28.8473	0.598492	0.151791	0.957575	0.818754
ENSG00000159363	ATP13A2	ATPase 13A2 [Source:HGNC Symbol;Acc:HGNC:30213]	2071.12	1584.85	0.386149	0.151813	0.957575	0.818692
ENSG00000177576	C18orf32	chromosome 18 open reading frame 32 [Source:HGNC Symbol;Acc:HGNC:31690]	62.7321	42.8488	0.551043	0.152018	0.957575	0.818105
ENSG00000175416	CLTB	clathrin light chain B [Source:HGNC Symbol;Acc:HGNC:2091]	3553.39	2756.43	0.366376	0.152384	0.957575	0.81706
ENSG00000248441	CTD-2536I1.1	long intergenic non-protein coding RNA 1197 [Source:HGNC Symbol;Acc:HGNC:49597]	46.9707	29.8744	0.653937	0.15243	0.957575	0.81693
ENSG00000141971	MVB12A	multivesicular body subunit 12A [Source:HGNC Symbol;Acc:HGNC:25153]	666.797	503.276	0.405942	0.152702	0.957575	0.816156
ENSG00000104915	STX10	syntaxin 10 [Source:HGNC Symbol;Acc:HGNC:11428]	804.428	625.186	0.363408	0.152923	0.957575	0.815528
ENSG00000157554	ERG	ERG, ETS transcription factor [Source:HGNC Symbol;Acc:HGNC:3446]	339.549	266.503	0.349215	0.152978	0.957575	0.815372
ENSG00000168701	TMEM208	transmembrane protein 208 [Source:HGNC Symbol;Acc:HGNC:25015]	732.058	543.049	0.430316	0.153101	0.957575	0.815023
ENSG00000215615	AL354822.1	NA	178.789	129.085	0.471739	0.153137	0.957575	0.814919
ENSG00000013288	MAN2B2	mannosidase alpha class 2B member 2 [Source:HGNC Symbol;Acc:HGNC:29623]	3899.11	3072.34	0.343818	0.153241	0.957575	0.814626
ENSG00000198324	FAM109A	family with sequence similarity 109 member A [Source:HGNC Symbol;Acc:HGNC:26509]	396.833	303.291	0.387899	0.153265	0.957575	0.814558
ENSG00000213619	NDUFS3	NADH:ubiquinone oxidoreductase core subunit S3 [Source:HGNC Symbol;Acc:HGNC:7710]	821.791	630.276	0.382403	0.153507	0.957575	0.813873
ENSG00000112667	DNPH1	2'-deoxynucleoside 5'-phosphate N-hydrolase 1 [Source:HGNC Symbol;Acc:HGNC:21218]	708.155	518.477	0.449014	0.153561	0.957575	0.81372
ENSG00000180155	LYNX1	Ly6/neurotoxin 1 [Source:HGNC Symbol;Acc:HGNC:29604]	1456.72	1129.32	0.367191	0.153587	0.957575	0.813646
ENSG00000110047	EHD1	EH domain containing 1 [Source:HGNC Symbol;Acc:HGNC:3242]	5115.7	3944.65	0.375064	0.153625	0.957575	0.813537
ENSG00000168477	TNXB	tenascin XB [Source:HGNC Symbol;Acc:HGNC:11976]	33954.4	25551.8	0.410183	0.153635	0.957575	0.813509
ENSG00000197728	RPS26	ribosomal protein S26 [Source:HGNC Symbol;Acc:HGNC:10414]	2762.12	2178.88	0.342093	0.153705	0.957575	0.813312
ENSG00000178026	FAM211B	leucine rich repeat containing 75B [Source:HGNC Symbol;Acc:HGNC:33155]	107.445	74.9768	0.518937	0.153792	0.957575	0.813065
ENSG00000198720	ANKRD13B	ankyrin repeat domain 13B [Source:HGNC Symbol;Acc:HGNC:26363]	391.401	283.387	0.466568	0.153795	0.957575	0.813059
ENSG00000100065	CARD10	caspase recruitment domain family member 10 [Source:HGNC Symbol;Acc:HGNC:16422]	4177.43	3205.62	0.382017	0.153806	0.957575	0.813027
ENSG00000149798	CDC42EP2	CDC42 effector protein 2 [Source:HGNC Symbol;Acc:HGNC:16263]	1140.42	861.169	0.405284	0.153822	0.957575	0.812982
ENSG00000135924	DNAJB2	DnaJ heat shock protein family (Hsp40) member B2 [Source:HGNC Symbol;Acc:HGNC:5228]	1327.25	1031.79	0.363177	0.154	0.957575	0.81248
ENSG00000165819	METTL3	methyltransferase like 3 [Source:HGNC Symbol;Acc:HGNC:17563]	464.365	369.475	0.330428	0.154087	0.957575	0.812233
ENSG00000269896	RP4-740C4.6		63.6439	43.4812	0.550849	0.154279	0.957575	0.811694
ENSG00000175287	PHYHD1	phytanoyl-CoA dioxygenase domain containing 1 [Source:HGNC Symbol;Acc:HGNC:23396]	222.797	168.178	0.406295	0.154693	0.957575	0.810531
ENSG00000100591	AHSA1	activator of HSP90 ATPase activity 1 [Source:HGNC Symbol;Acc:HGNC:1189]	1348.48	1077.87	0.322919	0.154789	0.957575	0.810259
ENSG00000265298	RP13-104F24.3		30.9966	17.8268	0.790878	0.154862	0.957575	0.810055
ENSG00000136213	CHST12	carbohydrate sulfotransferase 12 [Source:HGNC Symbol;Acc:HGNC:17423]	909.402	686.249	0.406044	0.155122	0.957575	0.809325
ENSG00000120899	PTK2B	protein tyrosine kinase 2 beta [Source:HGNC Symbol;Acc:HGNC:9612]	222.748	167.611	0.411098	0.155367	0.957575	0.808642
ENSG00000176978	DPP7	dipeptidyl peptidase 7 [Source:HGNC Symbol;Acc:HGNC:14892]	3319.24	2526.36	0.393796	0.155779	0.957575	0.807491
ENSG00000105669	COPE	coatomer protein complex subunit epsilon [Source:HGNC Symbol;Acc:HGNC:2234]	1568.98	1211.52	0.372924	0.155785	0.957575	0.807475
ENSG00000236969	GGT8P	gamma-glutamyltransferase 8 pseudogene [Source:HGNC Symbol;Acc:HGNC:33438]	57.8947	37.7894	0.613887	0.155825	0.957575	0.807363
ENSG00000100307	CBX7	chromobox 7 [Source:HGNC Symbol;Acc:HGNC:1557]	550.509	409.084	0.428261	0.155836	0.957575	0.807331
ENSG00000136003	ISCU	iron-sulfur cluster assembly enzyme [Source:HGNC Symbol;Acc:HGNC:29882]	1734.85	1403.03	0.306016	0.155843	0.957575	0.807313
ENSG00000165915	SLC39A13	solute carrier family 39 member 13 [Source:HGNC Symbol;Acc:HGNC:20859]	3378.72	2599.13	0.37849	0.155949	0.957575	0.807016
ENSG00000204227	RING1	ring finger protein 1 [Source:HGNC Symbol;Acc:HGNC:10018]	1148.97	868.765	0.403007	0.156026	0.957575	0.806802
ENSG00000142252	GEMIN7	gem nuclear organelle associated protein 7 [Source:HGNC Symbol;Acc:HGNC:20045]	110.038	79.2909	0.470477	0.156029	0.957575	0.806795
ENSG00000198892	SHISA4	shisa family member 4 [Source:HGNC Symbol;Acc:HGNC:27139]	469.939	350.671	0.422371	0.156035	0.957575	0.806779
ENSG00000213398	LCAT	lecithin-cholesterol acyltransferase [Source:HGNC Symbol;Acc:HGNC:6522]	139.652	102.864	0.44186	0.156217	0.957575	0.806271
ENSG00000146556	WASH2P	WAS protein family homolog 2 pseudogene [Source:HGNC Symbol;Acc:HGNC:33145]	133.2	96.2804	0.46723	0.156569	0.957575	0.805295
ENSG00000136158	SPRY2	sprouty RTK signaling antagonist 2 [Source:HGNC Symbol;Acc:HGNC:11270]	1414.99	1166.46	0.278636	0.156569	0.957575	0.805295
ENSG00000105771	SMG9	SMG9, nonsense mediated mRNA decay factor [Source:HGNC Symbol;Acc:HGNC:25763]	1583.65	1249.12	0.342275	0.156752	0.957575	0.804788
ENSG00000158270	COLEC12	collectin subfamily member 12 [Source:HGNC Symbol;Acc:HGNC:16016]	164.56	125.101	0.397394	0.156821	0.957575	0.804596
ENSG00000234171	RNASEH1-AS1	RNASEH1 antisense RNA 1 [Source:HGNC Symbol;Acc:HGNC:49289]	244.332	186.163	0.391777	0.156951	0.957575	0.804236
ENSG00000135441	BLOC1S1	biogenesis of lysosomal organelles complex 1 subunit 1 [Source:HGNC Symbol;Acc:HGNC:4200]	128.487	94.1275	0.446495	0.156993	0.957575	0.804119
ENSG00000242732	RGAG4	retrotransposon Gag like 5 [Source:HGNC Symbol;Acc:HGNC:29430]	519.175	402.257	0.3683	0.156994	0.957575	0.804117
ENSG00000167930	ITFG3	family with sequence similarity 234 member A [Source:HGNC Symbol;Acc:HGNC:14163]	1591.12	1216.27	0.387456	0.157241	0.957575	0.803435
ENSG00000136840	ST6GALNAC4	ST6 N-acetylgalactosaminide alpha-2,6-sialyltransferase 4 [Source:HGNC Symbol;Acc:HGNC:17846]	2060.4	1593.47	0.370837	0.157251	0.957575	0.803407
ENSG00000136828	RALGPS1	Ral GEF with PH domain and SH3 binding motif 1 [Source:HGNC Symbol;Acc:HGNC:16851]	71.2543	48.583	0.552276	0.157363	0.957575	0.803098
ENSG00000115307	AUP1	ancient ubiquitous protein 1 [Source:HGNC Symbol;Acc:HGNC:891]	1484.82	1150.53	0.368019	0.157456	0.957575	0.802842
ENSG00000101452	DHX35	DEAH-box helicase 35 [Source:HGNC Symbol;Acc:HGNC:15861]	165.182	125.46	0.397131	0.157574	0.957575	0.802515
ENSG00000117410	ATP6V0B	ATPase H+ transporting V0 subunit b [Source:HGNC Symbol;Acc:HGNC:861]	1291.99	986.011	0.389725	0.157618	0.957575	0.802394
ENSG00000166452	AKIP1	A-kinase interacting protein 1 [Source:HGNC Symbol;Acc:HGNC:1170]	602.821	468.745	0.36227	0.157628	0.957575	0.802367
ENSG00000185641	CTD-2287O16.1		35.7547	18.4363	0.950378	0.157784	0.957575	0.801937
ENSG00000115274	INO80B	INO80 complex subunit B [Source:HGNC Symbol;Acc:HGNC:13324]	527.573	396.983	0.409898	0.157845	0.957575	0.801768
ENSG00000198208	RPS6KL1	ribosomal protein S6 kinase like 1 [Source:HGNC Symbol;Acc:HGNC:20222]	26.4922	14.539	0.865752	0.157941	0.957575	0.801504
ENSG00000170955	PRKCDBP	caveolae associated protein 3 [Source:HGNC Symbol;Acc:HGNC:9400]	3298.86	2549.86	0.371514	0.158328	0.957575	0.800444
ENSG00000140400	MAN2C1	mannosidase alpha class 2C member 1 [Source:HGNC Symbol;Acc:HGNC:6827]	1287.52	1022.84	0.332053	0.158367	0.957575	0.800334
ENSG00000173156	RHOD	ras homolog family member D [Source:HGNC Symbol;Acc:HGNC:670]	321.907	238.726	0.430961	0.158461	0.957575	0.800079
ENSG00000181885	CLDN7	claudin 7 [Source:HGNC Symbol;Acc:HGNC:2049]	40.9037	24.3941	0.736983	0.158461	0.957575	0.800078
ENSG00000188878	FBF1	Fas binding factor 1 [Source:HGNC Symbol;Acc:HGNC:24674]	116.018	82.9509	0.481531	0.158661	0.957575	0.799529
ENSG00000175482	POLD4	DNA polymerase delta 4, accessory subunit [Source:HGNC Symbol;Acc:HGNC:14106]	170.554	121.385	0.489995	0.158814	0.957575	0.799112
ENSG00000063241	ISOC2	isochorismatase domain containing 2 [Source:HGNC Symbol;Acc:HGNC:26278]	1221.25	927.778	0.396451	0.158839	0.957575	0.799044
ENSG00000116991	SIPA1L2	signal induced proliferation associated 1 like 2 [Source:HGNC Symbol;Acc:HGNC:23800]	260.683	204.583	0.350522	0.158922	0.957575	0.798816
ENSG00000140092	FBLN5	fibulin 5 [Source:HGNC Symbol;Acc:HGNC:3602]	1584.83	1298.5	0.28734	0.158966	0.957575	0.798696
ENSG00000125611	CHCHD5	coiled-coil-helix-coiled-coil-helix domain containing 5 [Source:HGNC Symbol;Acc:HGNC:17840]	235.372	171.94	0.451579	0.159079	0.957575	0.798388
ENSG00000173457	PPP1R14B	protein phosphatase 1 regulatory inhibitor subunit 14B [Source:HGNC Symbol;Acc:HGNC:9057]	7776.73	6014.24	0.370774	0.159205	0.957575	0.798042
ENSG00000124074	ENKD1	enkurin domain containing 1 [Source:HGNC Symbol;Acc:HGNC:25246]	242.101	175.184	0.4667	0.15921	0.957575	0.798029
ENSG00000115286	NDUFS7	NADH:ubiquinone oxidoreductase core subunit S7 [Source:HGNC Symbol;Acc:HGNC:7714]	570.657	443.953	0.362579	0.159346	0.957575	0.797659
ENSG00000185559	DLK1	delta like non-canonical Notch ligand 1 [Source:HGNC Symbol;Acc:HGNC:2907]	24.2512	13.2142	0.8756	0.159872	0.957575	0.796227
ENSG00000161677	JOSD2	Josephin domain containing 2 [Source:HGNC Symbol;Acc:HGNC:28853]	884.882	646.58	0.452395	0.159875	0.957575	0.79622
ENSG00000007080	CCDC124	coiled-coil domain containing 124 [Source:HGNC Symbol;Acc:HGNC:25171]	1469.14	1105.58	0.409894	0.160206	0.957575	0.795321
ENSG00000068903	SIRT2	sirtuin 2 [Source:HGNC Symbol;Acc:HGNC:10886]	1186.45	924.613	0.359836	0.16021	0.957575	0.79531
ENSG00000153446	C16orf89	chromosome 16 open reading frame 89 [Source:HGNC Symbol;Acc:HGNC:28687]	53.0455	33.9653	0.642806	0.160293	0.957575	0.795084
ENSG00000099889	ARVCF	armadillo repeat gene deleted in velocardiofacial syndrome [Source:HGNC Symbol;Acc:HGNC:728]	72.5439	48.0401	0.595203	0.160318	0.957575	0.795018
ENSG00000229645	LINC00341	NA	387.734	310.428	0.320699	0.160607	0.957575	0.794236
ENSG00000146232	NFKBIE	NFKB inhibitor epsilon [Source:HGNC Symbol;Acc:HGNC:7799]	147.869	101.752	0.539251	0.160799	0.957575	0.793716
ENSG00000149179	C11orf49	chromosome 11 open reading frame 49 [Source:HGNC Symbol;Acc:HGNC:28720]	452.001	352.063	0.360943	0.160867	0.957575	0.793534
ENSG00000125746	EML2	echinoderm microtubule associated protein like 2 [Source:HGNC Symbol;Acc:HGNC:18035]	406.185	313.606	0.373156	0.161033	0.957575	0.793085
ENSG00000215447	BX322557.10		186.619	136.306	0.453082	0.161038	0.957575	0.793073
ENSG00000161013	MGAT4B	mannosyl (alpha-1,3-)-glycoprotein beta-1,4-N-acetylglucosaminyltransferase, isozyme B [Source:HGNC Symbol;Acc:HGNC:7048]	9463.76	7399.22	0.355051	0.161071	0.957575	0.792982
ENSG00000103275	UBE2I	ubiquitin conjugating enzyme E2 I [Source:HGNC Symbol;Acc:HGNC:12485]	1918.35	1546.17	0.311053	0.161141	0.957575	0.792794
ENSG00000170265	ZNF282	zinc finger protein 282 [Source:HGNC Symbol;Acc:HGNC:13076]	1142.18	895.895	0.350342	0.161146	0.957575	0.792779
ENSG00000159377	PSMB4	proteasome subunit beta 4 [Source:HGNC Symbol;Acc:HGNC:9541]	2770.68	2167.52	0.354152	0.161304	0.957575	0.792354
ENSG00000117643	MAN1C1	mannosidase alpha class 1C member 1 [Source:HGNC Symbol;Acc:HGNC:19080]	1164.65	937.29	0.313401	0.16144	0.957575	0.791988
ENSG00000171346	KRT15	keratin 15 [Source:HGNC Symbol;Acc:HGNC:6421]	24.9355	14.5394	0.778146	0.161562	0.957575	0.79166
ENSG00000260260	RP11-304L19.5	small nucleolar RNA host gene 19 [Source:HGNC Symbol;Acc:HGNC:49574]	43.435	27.5117	0.659682	0.161834	0.957575	0.79093
ENSG00000108352	RAPGEFL1	Rap guanine nucleotide exchange factor like 1 [Source:HGNC Symbol;Acc:HGNC:17428]	45.6426	29.4256	0.633804	0.162084	0.957575	0.79026
ENSG00000198542	ITGBL1	integrin subunit beta like 1 [Source:HGNC Symbol;Acc:HGNC:6164]	8502.21	6928.43	0.295284	0.162302	0.957575	0.789676
ENSG00000186866	POFUT2	protein O-fucosyltransferase 2 [Source:HGNC Symbol;Acc:HGNC:14683]	1707.33	1363.48	0.324353	0.162457	0.957575	0.789262
ENSG00000132481	TRIM47	tripartite motif containing 47 [Source:HGNC Symbol;Acc:HGNC:19020]	710.676	546.938	0.377541	0.162519	0.957575	0.789095
ENSG00000167772	ANGPTL4	angiopoietin like 4 [Source:HGNC Symbol;Acc:HGNC:16039]	2858.39	2270.11	0.332373	0.162565	0.957575	0.788972
ENSG00000136444	RSAD1	radical S-adenosyl methionine domain containing 1 [Source:HGNC Symbol;Acc:HGNC:25634]	610.938	487.649	0.32503	0.162643	0.957575	0.788764
ENSG00000213366	GSTM2	glutathione S-transferase mu 2 [Source:HGNC Symbol;Acc:HGNC:4634]	516.231	399.381	0.370007	0.162644	0.957575	0.788762
ENSG00000139410	SDSL	serine dehydratase like [Source:HGNC Symbol;Acc:HGNC:30404]	221.339	163.228	0.439909	0.162759	0.957575	0.788456
ENSG00000131748	STARD3	StAR related lipid transfer domain containing 3 [Source:HGNC Symbol;Acc:HGNC:17579]	1100.68	852.458	0.368661	0.162793	0.957575	0.788363
ENSG00000267577	CTD-2587H24.5		63.0389	44.5199	0.503213	0.162992	0.957575	0.787834
ENSG00000058085	LAMC2	laminin subunit gamma 2 [Source:HGNC Symbol;Acc:HGNC:6493]	497.188	396.182	0.327143	0.163011	0.957575	0.787782
ENSG00000250571	GLI4	GLI family zinc finger 4 [Source:HGNC Symbol;Acc:HGNC:4320]	165.567	122.531	0.435527	0.163114	0.957575	0.787508
ENSG00000170291	ELP5	elongator acetyltransferase complex subunit 5 [Source:HGNC Symbol;Acc:HGNC:30617]	513.353	395.83	0.374533	0.16321	0.957575	0.787253
ENSG00000136908	DPM2	dolichyl-phosphate mannosyltransferase subunit 2, regulatory [Source:HGNC Symbol;Acc:HGNC:3006]	928.563	719.24	0.368572	0.163236	0.957575	0.787184
ENSG00000134590	FAM127A	retrotransposon Gag like 8C [Source:HGNC Symbol;Acc:HGNC:2569]	3716.89	2912.78	0.351707	0.163342	0.957575	0.786901
ENSG00000164050	PLXNB1	plexin B1 [Source:HGNC Symbol;Acc:HGNC:9103]	1623.46	1261.76	0.363776	0.163609	0.957575	0.786192
ENSG00000146063	TRIM41	tripartite motif containing 41 [Source:HGNC Symbol;Acc:HGNC:19013]	1218	948.101	0.361206	0.163692	0.957575	0.785974
ENSG00000249087	C1orf213	ZNF436 antisense RNA 1 [Source:HGNC Symbol;Acc:HGNC:25122]	54.5937	36.1066	0.597409	0.164264	0.957575	0.784459
ENSG00000225697	SLC26A6	solute carrier family 26 member 6 [Source:HGNC Symbol;Acc:HGNC:14472]	293.662	223.171	0.39485	0.16441	0.957575	0.784073
ENSG00000169223	LMAN2	lectin, mannose binding 2 [Source:HGNC Symbol;Acc:HGNC:16986]	4485.86	3529.96	0.345712	0.164425	0.957575	0.784033
ENSG00000002330	BAD	BCL2 associated agonist of cell death [Source:HGNC Symbol;Acc:HGNC:936]	812.631	612.725	0.407027	0.164824	0.957575	0.782979
ENSG00000156587	UBE2L6	ubiquitin conjugating enzyme E2 L6 [Source:HGNC Symbol;Acc:HGNC:12490]	1219.14	977.583	0.318597	0.16493	0.957575	0.782699
ENSG00000111775	COX6A1	cytochrome c oxidase subunit 6A1 [Source:HGNC Symbol;Acc:HGNC:2277]	480.531	355.984	0.431911	0.164975	0.957575	0.782581
ENSG00000147383	NSDHL	NAD(P) dependent steroid dehydrogenase-like [Source:HGNC Symbol;Acc:HGNC:13398]	425.236	327.588	0.376132	0.165007	0.957575	0.782499
ENSG00000100027	YPEL1	yippee like 1 [Source:HGNC Symbol;Acc:HGNC:12845]	22.681	10.6953	1.06935	0.165294	0.957575	0.781743
ENSG00000114956	DGUOK	deoxyguanosine kinase [Source:HGNC Symbol;Acc:HGNC:2858]	376.369	293.471	0.358151	0.165345	0.957575	0.781609
ENSG00000156345	CDK20	cyclin dependent kinase 20 [Source:HGNC Symbol;Acc:HGNC:21420]	244.456	187.883	0.379599	0.165972	0.957575	0.779966
ENSG00000236675	MTX1P1	metaxin 1 pseudogene 1 [Source:HGNC Symbol;Acc:HGNC:7505]	318.661	245.43	0.376631	0.166073	0.957575	0.779701
ENSG00000125877	ITPA	inosine triphosphatase [Source:HGNC Symbol;Acc:HGNC:6176]	687.382	529.268	0.376705	0.166263	0.957575	0.779203
ENSG00000091592	NLRP1	NLR family pyrin domain containing 1 [Source:HGNC Symbol;Acc:HGNC:14374]	1054.1	842.858	0.322743	0.166334	0.957575	0.779018
ENSG00000169926	KLF13	Kruppel like factor 13 [Source:HGNC Symbol;Acc:HGNC:13672]	2724.9	2178.6	0.322858	0.166419	0.957575	0.778796
ENSG00000174238	PITPNA	phosphatidylinositol transfer protein alpha [Source:HGNC Symbol;Acc:HGNC:9001]	2639.41	2144.74	0.299412	0.16645	0.957575	0.778717
ENSG00000105146	AURKC	aurora kinase C [Source:HGNC Symbol;Acc:HGNC:11391]	25.862	15.233	0.764887	0.166645	0.957575	0.778208
ENSG00000099385	BCL7C	BCL tumor suppressor 7C [Source:HGNC Symbol;Acc:HGNC:1006]	1127.83	854.62	0.399829	0.166649	0.957575	0.778197
ENSG00000105227	PRX	periaxin [Source:HGNC Symbol;Acc:HGNC:13797]	236.433	179.027	0.400663	0.166662	0.957575	0.778165
ENSG00000064545	TMEM161A	transmembrane protein 161A [Source:HGNC Symbol;Acc:HGNC:26020]	403.127	313.145	0.365031	0.166961	0.957575	0.777385
ENSG00000166272	WBP1L	WW domain binding protein 1 like [Source:HGNC Symbol;Acc:HGNC:23510]	3718.23	2993.11	0.31301	0.167004	0.957575	0.777272
ENSG00000169689	STRA13	centromere protein X [Source:HGNC Symbol;Acc:HGNC:11422]	634.268	478.047	0.407416	0.167221	0.957575	0.776709
ENSG00000269834	CTD-3018O17.3	ZNF528 antisense RNA 1 [Source:HGNC Symbol;Acc:HGNC:51305]	105.4	77.1264	0.449876	0.167234	0.957575	0.776676
ENSG00000141258	SGSM2	small G protein signaling modulator 2 [Source:HGNC Symbol;Acc:HGNC:29026]	1231.12	959.066	0.360239	0.167281	0.957575	0.776553
ENSG00000055070	SZRD1	SUZ RNA binding domain containing 1 [Source:HGNC Symbol;Acc:HGNC:30232]	4427.83	3565.1	0.312621	0.167789	0.957575	0.775237
ENSG00000141504	SAT2	spermidine/spermine N1-acetyltransferase family member 2 [Source:HGNC Symbol;Acc:HGNC:23160]	627.648	486.141	0.368237	0.167817	0.957575	0.775164
ENSG00000243554	AC004967.7		127.173	92.2265	0.460782	0.167871	0.957575	0.775025
ENSG00000100299	ARSA	arylsulfatase A [Source:HGNC Symbol;Acc:HGNC:713]	1368.4	1045.05	0.389011	0.167949	0.957575	0.774822
ENSG00000119559	C19orf25	chromosome 19 open reading frame 25 [Source:HGNC Symbol;Acc:HGNC:26711]	650.804	501.2	0.376959	0.168124	0.957575	0.774371
ENSG00000100060	MFNG	MFNG O-fucosylpeptide 3-beta-N-acetylglucosaminyltransferase [Source:HGNC Symbol;Acc:HGNC:7038]	33.5308	20.884	0.678176	0.16837	0.957575	0.773736
ENSG00000114125	RNF7	ring finger protein 7 [Source:HGNC Symbol;Acc:HGNC:10070]	971.202	773.333	0.328169	0.168393	0.957575	0.773677
ENSG00000204103	MAFB	MAF bZIP transcription factor B [Source:HGNC Symbol;Acc:HGNC:6408]	232.134	174.811	0.410702	0.168447	0.957575	0.773536
ENSG00000040633	PHF23	PHD finger protein 23 [Source:HGNC Symbol;Acc:HGNC:28428]	990.192	789.863	0.326085	0.168499	0.957575	0.773404
ENSG00000164509	IL31RA	interleukin 31 receptor A [Source:HGNC Symbol;Acc:HGNC:18969]	70.6431	48.1737	0.558748	0.168554	0.957575	0.773262
ENSG00000238042	RP11-815M8.1	long intergenic non-protein coding RNA 2257 [Source:HGNC Symbol;Acc:HGNC:53159]	32.3105	20.3794	0.66214	0.168694	0.957575	0.772902
ENSG00000067829	IDH3G	isocitrate dehydrogenase 3 (NAD(+)) gamma [Source:HGNC Symbol;Acc:HGNC:5386]	869.592	682.907	0.348456	0.168705	0.957575	0.772873
ENSG00000131435	PDLIM4	PDZ and LIM domain 4 [Source:HGNC Symbol;Acc:HGNC:16501]	1280.92	1001.54	0.354877	0.16878	0.957575	0.77268
ENSG00000166997	CNPY4	canopy FGF signaling regulator 4 [Source:HGNC Symbol;Acc:HGNC:28631]	780.377	628.448	0.311965	0.168886	0.957575	0.772406
ENSG00000134508	CABLES1	Cdk5 and Abl enzyme substrate 1 [Source:HGNC Symbol;Acc:HGNC:25097]	973.747	772.889	0.333602	0.168937	0.957575	0.772275
ENSG00000133216	EPHB2	EPH receptor B2 [Source:HGNC Symbol;Acc:HGNC:3393]	53.4471	35.1486	0.610699	0.16895	0.957575	0.772241
ENSG00000145423	SFRP2	secreted frizzled related protein 2 [Source:HGNC Symbol;Acc:HGNC:10777]	3593.2	2964.87	0.27729	0.169041	0.957575	0.772007
ENSG00000171223	JUNB	JunB proto-oncogene, AP-1 transcription factor subunit [Source:HGNC Symbol;Acc:HGNC:6205]	1346.33	1036.15	0.377724	0.169049	0.957575	0.771986
ENSG00000105443	CYTH2	cytohesin 2 [Source:HGNC Symbol;Acc:HGNC:9502]	571.762	448.827	0.34908	0.169087	0.957575	0.77189
ENSG00000111674	ENO2	enolase 2 [Source:HGNC Symbol;Acc:HGNC:3353]	956.454	759.156	0.333356	0.169108	0.957575	0.771835
ENSG00000272092	RP11-350N15.5		25.4787	13.225	0.954263	0.169139	0.957575	0.771755
ENSG00000236144	AD000090.2	TMEM147 antisense RNA 1 [Source:HGNC Symbol;Acc:HGNC:51273]	59.4204	40.6542	0.544996	0.169322	0.957575	0.771287
ENSG00000273297	RP11-38M8.1		31.3615	19.9176	0.656433	0.169382	0.957575	0.771132
ENSG00000233461	RP11-295G20.2		62.4416	41.4211	0.588147	0.169415	0.957575	0.771047
ENSG00000166886	NAB2	NGFI-A binding protein 2 [Source:HGNC Symbol;Acc:HGNC:7627]	1263.21	980.794	0.364911	0.169466	0.957575	0.770916
ENSG00000167566	NCKAP5L	NCK associated protein 5 like [Source:HGNC Symbol;Acc:HGNC:29321]	999.575	758.903	0.39774	0.169635	0.957575	0.770483
ENSG00000104825	NFKBIB	NFKB inhibitor beta [Source:HGNC Symbol;Acc:HGNC:7798]	516.022	399.704	0.368125	0.169737	0.957575	0.770223
ENSG00000197586	ENTPD6	ectonucleoside triphosphate diphosphohydrolase 6 (putative) [Source:HGNC Symbol;Acc:HGNC:3368]	2889.7	2266.45	0.350456	0.170052	0.957575	0.769418
ENSG00000166902	MRPL16	mitochondrial ribosomal protein L16 [Source:HGNC Symbol;Acc:HGNC:14476]	591.48	465.199	0.345879	0.170252	0.957575	0.768907
ENSG00000158828	PINK1	PTEN induced putative kinase 1 [Source:HGNC Symbol;Acc:HGNC:14581]	1792.77	1374.57	0.383217	0.170332	0.957575	0.768705
ENSG00000215305	VPS16	VPS16, CORVET/HOPS core subunit [Source:HGNC Symbol;Acc:HGNC:14584]	552.889	425.056	0.379564	0.17035	0.957575	0.768659
ENSG00000168994	PXDC1	PX domain containing 1 [Source:HGNC Symbol;Acc:HGNC:21361]	1348.03	1070.54	0.332338	0.17038	0.957575	0.76858
ENSG00000100211	CBY1	chibby family member 1, beta catenin antagonist [Source:HGNC Symbol;Acc:HGNC:1307]	252.443	196.257	0.362013	0.170563	0.957575	0.768114
ENSG00000171606	ZNF274	zinc finger protein 274 [Source:HGNC Symbol;Acc:HGNC:13068]	360.573	287.955	0.323861	0.170611	0.957575	0.767992
ENSG00000128284	APOL3	apolipoprotein L3 [Source:HGNC Symbol;Acc:HGNC:14868]	491.157	374.961	0.388682	0.170718	0.957575	0.767722
ENSG00000100138	NHP2L1	small nuclear ribonucleoprotein 13 [Source:HGNC Symbol;Acc:HGNC:7819]	1772.34	1442.17	0.297329	0.170861	0.957575	0.767358
ENSG00000155256	ZFYVE27	zinc finger FYVE-type containing 27 [Source:HGNC Symbol;Acc:HGNC:26559]	414.131	319.469	0.374738	0.170865	0.957575	0.767348
ENSG00000145916	RMND5B	required for meiotic nuclear division 5 homolog B [Source:HGNC Symbol;Acc:HGNC:26181]	543.242	426.423	0.348852	0.170897	0.957575	0.767265
ENSG00000177239	MAN1B1	mannosidase alpha class 1B member 1 [Source:HGNC Symbol;Acc:HGNC:6823]	3750.92	2941.27	0.350796	0.170963	0.957575	0.767097
ENSG00000125648	SLC25A23	solute carrier family 25 member 23 [Source:HGNC Symbol;Acc:HGNC:19375]	724.237	570.502	0.344268	0.171075	0.957575	0.766813
ENSG00000082126	MPP4	membrane palmitoylated protein 4 [Source:HGNC Symbol;Acc:HGNC:13680]	188.606	147.499	0.356091	0.17128	0.957575	0.766293
ENSG00000080573	COL5A3	collagen type V alpha 3 chain [Source:HGNC Symbol;Acc:HGNC:14864]	4370.19	3411.63	0.35723	0.171425	0.957575	0.765926
ENSG00000162144	CYB561A3	cytochrome b561 family member A3 [Source:HGNC Symbol;Acc:HGNC:23014]	1598.64	1246.95	0.358392	0.171442	0.957575	0.765883
ENSG00000123933	MXD4	MAX dimerization protein 4 [Source:HGNC Symbol;Acc:HGNC:13906]	4398.93	3452.95	0.349356	0.171719	0.957575	0.765182
ENSG00000153896	ZNF599	zinc finger protein 599 [Source:HGNC Symbol;Acc:HGNC:26408]	79.6162	58.6696	0.441174	0.171733	0.957575	0.765147
ENSG00000251359	WWC2-AS2	WWC2 antisense RNA 2 [Source:HGNC Symbol;Acc:HGNC:26390]	27.1064	15.3691	0.815196	0.171986	0.957575	0.764507
ENSG00000198858	R3HDM4	R3H domain containing 4 [Source:HGNC Symbol;Acc:HGNC:28270]	927.107	718.027	0.368803	0.17213	0.957575	0.764142
ENSG00000130649	CYP2E1	cytochrome P450 family 2 subfamily E member 1 [Source:HGNC Symbol;Acc:HGNC:2631]	20.769	11.8078	0.81116	0.172232	0.957575	0.763886
ENSG00000108523	RNF167	ring finger protein 167 [Source:HGNC Symbol;Acc:HGNC:24544]	1626.3	1286.25	0.338312	0.172234	0.957575	0.763881
ENSG00000102181	CD99L2	CD99 molecule like 2 [Source:HGNC Symbol;Acc:HGNC:18237]	4196.05	3326.61	0.334973	0.172276	0.957575	0.763776
ENSG00000142694	EVA1B	eva-1 homolog B [Source:HGNC Symbol;Acc:HGNC:25558]	1549.44	1195.05	0.37456	0.172404	0.957575	0.763452
ENSG00000244617	ASPRV1	aspartic peptidase retroviral like 1 [Source:HGNC Symbol;Acc:HGNC:26321]	17.5754	9.36055	0.897882	0.172413	0.957575	0.763431
ENSG00000128524	ATP6V1F	ATPase H+ transporting V1 subunit F [Source:HGNC Symbol;Acc:HGNC:16832]	975.472	779.944	0.322478	0.172461	0.957575	0.763309
ENSG00000232453	RP4-794H19.1		18.8154	8.97127	1.05745	0.172687	0.957575	0.76274
ENSG00000172590	MRPL52	mitochondrial ribosomal protein L52 [Source:HGNC Symbol;Acc:HGNC:16655]	896.206	707.641	0.340415	0.172891	0.957575	0.762227
ENSG00000121900	TMEM54	transmembrane protein 54 [Source:HGNC Symbol;Acc:HGNC:24143]	213.566	161.485	0.402212	0.172902	0.957575	0.762199
ENSG00000172301	COPRS	coordinator of PRMT5 and differentiation stimulator [Source:HGNC Symbol;Acc:HGNC:28848]	1356.72	1079.02	0.330161	0.17291	0.957575	0.76218
ENSG00000130159	ECSIT	ECSIT signalling integrator [Source:HGNC Symbol;Acc:HGNC:29548]	448.25	343.066	0.385464	0.173074	0.957575	0.761768
ENSG00000171608	PIK3CD	phosphatidylinositol-4,5-bisphosphate 3-kinase catalytic subunit delta [Source:HGNC Symbol;Acc:HGNC:8977]	557.87	442.787	0.333421	0.173116	0.957575	0.761662
ENSG00000105698	USF2	upstream transcription factor 2, c-fos interacting [Source:HGNC Symbol;Acc:HGNC:12594]	2224.56	1726.76	0.365406	0.17312	0.957575	0.761652
ENSG00000173163	COMMD1	copper metabolism domain containing 1 [Source:HGNC Symbol;Acc:HGNC:23024]	413.27	323.473	0.352706	0.173485	0.957575	0.760739
ENSG00000142961	MOB3C	MOB kinase activator 3C [Source:HGNC Symbol;Acc:HGNC:29800]	278.914	215.516	0.371502	0.173687	0.957575	0.760232
ENSG00000182165	TP53TG1	TP53 target 1 (non-protein coding) [Source:HGNC Symbol;Acc:HGNC:17026]	133.468	93.3274	0.514206	0.173893	0.957575	0.759718
ENSG00000180304	OAZ2	ornithine decarboxylase antizyme 2 [Source:HGNC Symbol;Acc:HGNC:8096]	2179.38	1768.25	0.301445	0.17391	0.957575	0.759676
ENSG00000130175	PRKCSH	protein kinase C substrate 80K-H [Source:HGNC Symbol;Acc:HGNC:9411]	9025.14	7155.69	0.334847	0.174173	0.957575	0.759018
ENSG00000144591	GMPPA	GDP-mannose pyrophosphorylase A [Source:HGNC Symbol;Acc:HGNC:22923]	1088.63	847.404	0.361347	0.174598	0.957575	0.757961
ENSG00000255737	AGAP2-AS1	AGAP2 antisense RNA 1 [Source:HGNC Symbol;Acc:HGNC:48633]	19.8397	11.0305	0.837963	0.174794	0.957575	0.757472
ENSG00000166770	ZNF667-AS1	ZNF667 antisense RNA 1 (head to head) [Source:HGNC Symbol;Acc:HGNC:44321]	469.334	362.666	0.370793	0.174799	0.957575	0.757461
ENSG00000171094	ALK	ALK receptor tyrosine kinase [Source:HGNC Symbol;Acc:HGNC:427]	19.156	10.8727	0.815749	0.174849	0.957575	0.757338
ENSG00000198947	DMD	dystrophin [Source:HGNC Symbol;Acc:HGNC:2928]	56.9464	39.1617	0.541099	0.174903	0.957575	0.757203
ENSG00000172183	ISG20	interferon stimulated exonuclease gene 20 [Source:HGNC Symbol;Acc:HGNC:6130]	55.8997	36.4438	0.615604	0.175124	0.957575	0.756654
ENSG00000122547	EEPD1	endonuclease/exonuclease/phosphatase family domain containing 1 [Source:HGNC Symbol;Acc:HGNC:22223]	197.038	145.74	0.434538	0.175235	0.957575	0.756379
ENSG00000046653	GPM6B	glycoprotein M6B [Source:HGNC Symbol;Acc:HGNC:4461]	22.0701	12.5314	0.826048	0.175259	0.957575	0.756319
ENSG00000100767	PAPLN	papilin, proteoglycan like sulfated glycoprotein [Source:HGNC Symbol;Acc:HGNC:19262]	90.5198	63.0811	0.525219	0.175372	0.957575	0.756039
ENSG00000138629	UBL7	ubiquitin like 7 [Source:HGNC Symbol;Acc:HGNC:28221]	675.183	537.909	0.327852	0.175647	0.957575	0.755358
ENSG00000139194	RBP5	retinol binding protein 5 [Source:HGNC Symbol;Acc:HGNC:15847]	46.9555	31.6205	0.569326	0.17568	0.957575	0.755278
ENSG00000155966	AFF2	AF4/FMR2 family member 2 [Source:HGNC Symbol;Acc:HGNC:3776]	135.416	100.301	0.433737	0.175825	0.957575	0.754919
ENSG00000165879	FRAT1	FRAT1, WNT signaling pathway regulator [Source:HGNC Symbol;Acc:HGNC:3944]	77.702	55.5608	0.485603	0.176036	0.957575	0.754398
ENSG00000198242	RPL23A	ribosomal protein L23a [Source:HGNC Symbol;Acc:HGNC:10317]	4443.36	3574.74	0.313716	0.176356	0.957575	0.753609
ENSG00000153291	SLC25A27	solute carrier family 25 member 27 [Source:HGNC Symbol;Acc:HGNC:21065]	59.5047	42.0511	0.501129	0.176356	0.957575	0.753609
ENSG00000215067	AC027763.2	ALOX12 antisense RNA 1 [Source:HGNC Symbol;Acc:HGNC:51342]	35.8581	23.3949	0.614339	0.176396	0.957575	0.75351
ENSG00000103174	NAGPA	N-acetylglucosamine-1-phosphodiester alpha-N-acetylglucosaminidase [Source:HGNC Symbol;Acc:HGNC:17378]	406.045	308.143	0.397779	0.176461	0.957575	0.75335
ENSG00000142784	WDTC1	WD and tetratricopeptide repeats 1 [Source:HGNC Symbol;Acc:HGNC:29175]	1838.65	1442.93	0.349649	0.176476	0.957575	0.753315
ENSG00000090006	LTBP4	latent transforming growth factor beta binding protein 4 [Source:HGNC Symbol;Acc:HGNC:6717]	619.302	469.462	0.399633	0.176544	0.957575	0.753148
ENSG00000004779	NDUFAB1	NADH:ubiquinone oxidoreductase subunit AB1 [Source:HGNC Symbol;Acc:HGNC:7694]	592.643	485.083	0.288724	0.176576	0.957575	0.753068
ENSG00000106012	IQCE	IQ motif containing E [Source:HGNC Symbol;Acc:HGNC:29171]	1247.63	986.165	0.339381	0.176672	0.957575	0.752833
ENSG00000172725	CORO1B	coronin 1B [Source:HGNC Symbol;Acc:HGNC:2253]	2481.05	1926.69	0.364819	0.176909	0.957575	0.75225
ENSG00000010278	CD9	CD9 molecule [Source:HGNC Symbol;Acc:HGNC:1709]	6656.15	5504.42	0.274039	0.176953	0.957575	0.752142
ENSG00000063854	HAGH	hydroxyacylglutathione hydrolase [Source:HGNC Symbol;Acc:HGNC:4805]	551.779	424.654	0.377228	0.177619	0.957575	0.75051
ENSG00000259726	CSPG4P11	chondroitin sulfate proteoglycan 4 pseudogene 11 [Source:HGNC Symbol;Acc:HGNC:48363]	39.926	26.1565	0.615371	0.177727	0.957575	0.750247
ENSG00000272734	ADIRF-AS1	ADIRF antisense RNA 1 [Source:HGNC Symbol;Acc:HGNC:45127]	120.141	89.8597	0.418868	0.177858	0.957575	0.749926
ENSG00000133884	DPF2	double PHD fingers 2 [Source:HGNC Symbol;Acc:HGNC:9964]	938.068	750.056	0.322624	0.17796	0.957575	0.749678
ENSG00000146021	KLHL3	kelch like family member 3 [Source:HGNC Symbol;Acc:HGNC:6354]	57.2406	40.4981	0.497736	0.178023	0.957575	0.749525
ENSG00000272523	LINC01023	long intergenic non-protein coding RNA 1023 [Source:HGNC Symbol;Acc:HGNC:49004]	23.3415	13.5731	0.772276	0.178101	0.957575	0.749334
ENSG00000145050	MANF	mesencephalic astrocyte derived neurotrophic factor [Source:HGNC Symbol;Acc:HGNC:15461]	1177.09	950.289	0.308399	0.178682	0.957575	0.747919
ENSG00000162755	KLHDC9	kelch domain containing 9 [Source:HGNC Symbol;Acc:HGNC:28489]	18.9126	10.137	0.894047	0.178749	0.957575	0.747756
ENSG00000184916	JAG2	jagged 2 [Source:HGNC Symbol;Acc:HGNC:6189]	20.7518	10.7457	0.943616	0.17893	0.957575	0.747317
ENSG00000090861	AARS	alanyl-tRNA synthetase [Source:HGNC Symbol;Acc:HGNC:20]	6479.65	5252.97	0.302796	0.179173	0.957575	0.746727
ENSG00000074582	BCS1L	BCS1 homolog, ubiquinol-cytochrome c reductase complex chaperone [Source:HGNC Symbol;Acc:HGNC:1020]	451.751	343.803	0.393498	0.179218	0.957575	0.746619
ENSG00000163516	ANKZF1	ankyrin repeat and zinc finger domain containing 1 [Source:HGNC Symbol;Acc:HGNC:25527]	350.11	272.808	0.360339	0.179224	0.957575	0.746604
ENSG00000221988	PPT2	palmitoyl-protein thioesterase 2 [Source:HGNC Symbol;Acc:HGNC:9326]	154.102	111.802	0.463398	0.179226	0.957575	0.746598
ENSG00000233593	RP4-665J23.1		23.6493	13.0984	0.857754	0.179322	0.957575	0.746366
ENSG00000242125	SNHG3	small nucleolar RNA host gene 3 [Source:HGNC Symbol;Acc:HGNC:10118]	201.663	159.549	0.33821	0.179468	0.957575	0.746012
ENSG00000212802	RPL15P3	ribosomal protein L15 pseudogene 3 [Source:HGNC Symbol;Acc:HGNC:21538]	66.7283	45.6557	0.54798	0.179582	0.957575	0.745737
ENSG00000213977	TAX1BP3	Tax1 binding protein 3 [Source:HGNC Symbol;Acc:HGNC:30684]	176.547	133.773	0.397893	0.179589	0.957575	0.74572
ENSG00000213923	CSNK1E	casein kinase 1 epsilon [Source:HGNC Symbol;Acc:HGNC:2453]	2030.29	1616.54	0.328806	0.180034	0.957575	0.744647
ENSG00000147889	CDKN2A	cyclin dependent kinase inhibitor 2A [Source:HGNC Symbol;Acc:HGNC:1787]	816.799	632.546	0.368454	0.180158	0.957575	0.744348
ENSG00000189060	H1F0	H1 histone family member 0 [Source:HGNC Symbol;Acc:HGNC:4714]	1950.48	1576.73	0.306669	0.180319	0.957575	0.743959
ENSG00000163719	MTMR14	myotubularin related protein 14 [Source:HGNC Symbol;Acc:HGNC:26190]	838.188	646.507	0.374808	0.180338	0.957575	0.743912
ENSG00000146859	TMEM140	transmembrane protein 140 [Source:HGNC Symbol;Acc:HGNC:21870]	377.703	296.768	0.347673	0.180576	0.957575	0.74334
ENSG00000141759	TXNL4A	thioredoxin like 4A [Source:HGNC Symbol;Acc:HGNC:30551]	1674.44	1336.04	0.325452	0.181221	0.957575	0.741793
ENSG00000268895	A1BG-AS1	A1BG antisense RNA 1 [Source:HGNC Symbol;Acc:HGNC:37133]	74.4011	50.9478	0.546521	0.181617	0.957575	0.740844
ENSG00000057757	PITHD1	PITH domain containing 1 [Source:HGNC Symbol;Acc:HGNC:25022]	913.285	753.672	0.276945	0.181625	0.957575	0.740825
ENSG00000166557	TMED3	transmembrane p24 trafficking protein 3 [Source:HGNC Symbol;Acc:HGNC:28889]	3888	3079.69	0.33618	0.181686	0.957575	0.740678
ENSG00000166888	STAT6	signal transducer and activator of transcription 6 [Source:HGNC Symbol;Acc:HGNC:11368]	7312.7	5932.59	0.30172	0.181688	0.957575	0.740674
ENSG00000173918	C1QTNF1	C1q and TNF related 1 [Source:HGNC Symbol;Acc:HGNC:14324]	1749.49	1370.83	0.351919	0.182179	0.957575	0.739503
ENSG00000072778	ACADVL	acyl-CoA dehydrogenase, very long chain [Source:HGNC Symbol;Acc:HGNC:92]	8466.2	6746.75	0.327494	0.182354	0.957575	0.739084
ENSG00000185800	DMWD	DM1 locus, WD repeat containing [Source:HGNC Symbol;Acc:HGNC:2936]	954.822	748.413	0.351471	0.182379	0.957575	0.739026
ENSG00000152268	SPON1	NA	98.5633	71.584	0.459716	0.18255	0.957575	0.738618
ENSG00000132275	RRP8	ribosomal RNA processing 8 [Source:HGNC Symbol;Acc:HGNC:29030]	311.934	250.153	0.319125	0.182706	0.957575	0.738248
ENSG00000107874	CUEDC2	CUE domain containing 2 [Source:HGNC Symbol;Acc:HGNC:28352]	1076.14	822.506	0.38751	0.182839	0.957575	0.737932
ENSG00000131061	ZNF341	zinc finger protein 341 [Source:HGNC Symbol;Acc:HGNC:15992]	115.306	82.1607	0.487198	0.183248	0.957575	0.736961
ENSG00000144535	DIS3L2	DIS3 like 3'-5' exoribonuclease 2 [Source:HGNC Symbol;Acc:HGNC:28648]	273.533	214.757	0.349201	0.183548	0.957575	0.73625
ENSG00000135722	FBXL8	F-box and leucine rich repeat protein 8 [Source:HGNC Symbol;Acc:HGNC:17875]	96.7886	69.9316	0.467327	0.183825	0.957575	0.735596
ENSG00000131668	BARX1	BARX homeobox 1 [Source:HGNC Symbol;Acc:HGNC:955]	215.561	161.371	0.417069	0.184201	0.957575	0.734708
ENSG00000221821	C6orf226	chromosome 6 open reading frame 226 [Source:HGNC Symbol;Acc:HGNC:34431]	72.5517	52.5257	0.467798	0.184255	0.957575	0.73458
ENSG00000143862	ARL8A	ADP ribosylation factor like GTPase 8A [Source:HGNC Symbol;Acc:HGNC:25192]	650.297	514.324	0.338074	0.184386	0.957575	0.734271
ENSG00000011009	LYPLA2	lysophospholipase II [Source:HGNC Symbol;Acc:HGNC:6738]	880.938	675.712	0.382546	0.184735	0.957575	0.73345
ENSG00000178188	SH2B1	SH2B adaptor protein 1 [Source:HGNC Symbol;Acc:HGNC:30417]	786.811	613.489	0.359088	0.184769	0.957575	0.733371
ENSG00000230415	RP5-902P8.10	long intergenic non-protein coding RNA 1786 [Source:HGNC Symbol;Acc:HGNC:52575]	13.1107	6.31295	1.05609	0.185102	0.957575	0.73259
ENSG00000130584	ZBTB46	zinc finger and BTB domain containing 46 [Source:HGNC Symbol;Acc:HGNC:16094]	149.511	112.222	0.413025	0.185134	0.957575	0.732513
ENSG00000125037	EMC3	ER membrane protein complex subunit 3 [Source:HGNC Symbol;Acc:HGNC:23999]	1753.37	1461.68	0.262439	0.185182	0.957575	0.7324
ENSG00000105373	GLTSCR2	NOP53 ribosome biogenesis factor [Source:HGNC Symbol;Acc:HGNC:4333]	2496.35	1949.44	0.356746	0.185288	0.957575	0.732154
ENSG00000121691	CAT	catalase [Source:HGNC Symbol;Acc:HGNC:1516]	1636.03	1362.4	0.264025	0.185336	0.957575	0.73204
ENSG00000008083	JARID2	jumonji and AT-rich interaction domain containing 2 [Source:HGNC Symbol;Acc:HGNC:6196]	677.753	556.226	0.285308	0.185403	0.957575	0.731884
ENSG00000077585	GPR137B	G protein-coupled receptor 137B [Source:HGNC Symbol;Acc:HGNC:11862]	456.309	370.132	0.301751	0.185971	0.957575	0.730554
ENSG00000176108	CHMP6	charged multivesicular body protein 6 [Source:HGNC Symbol;Acc:HGNC:25675]	444.649	348.812	0.34987	0.18647	0.957575	0.729391
ENSG00000123179	EBPL	emopamil binding protein like [Source:HGNC Symbol;Acc:HGNC:18061]	520.834	418.704	0.314439	0.186642	0.957575	0.728991
ENSG00000182118	FAM89A	family with sequence similarity 89 member A [Source:HGNC Symbol;Acc:HGNC:25057]	140.067	105.255	0.409333	0.186753	0.957575	0.728732
ENSG00000172379	ARNT2	aryl hydrocarbon receptor nuclear translocator 2 [Source:HGNC Symbol;Acc:HGNC:16876]	959.59	788.11	0.284129	0.186953	0.957575	0.728267
ENSG00000136295	TTYH3	tweety family member 3 [Source:HGNC Symbol;Acc:HGNC:22222]	7804.79	6157.47	0.342044	0.18699	0.957575	0.728181
ENSG00000167617	CDC42EP5	CDC42 effector protein 5 [Source:HGNC Symbol;Acc:HGNC:17408]	259.131	195.743	0.403824	0.187055	0.957575	0.72803
ENSG00000124299	PEPD	peptidase D [Source:HGNC Symbol;Acc:HGNC:8840]	2395.96	1931.93	0.310584	0.187098	0.957575	0.727931
ENSG00000158747	NBL1	neuroblastoma 1, DAN family BMP antagonist [Source:HGNC Symbol;Acc:HGNC:7650]	3033.21	2374.03	0.35345	0.187545	0.957575	0.726895
ENSG00000163159	VPS72	vacuolar protein sorting 72 homolog [Source:HGNC Symbol;Acc:HGNC:11644]	434.132	333.137	0.381508	0.187843	0.957575	0.726204
ENSG00000172250	SERHL	serine hydrolase-like (pseudogene) [Source:HGNC Symbol;Acc:HGNC:14408]	32.915	21.4198	0.618528	0.187939	0.957575	0.725982
ENSG00000242802	AP5Z1	adaptor related protein complex 5 zeta 1 subunit [Source:HGNC Symbol;Acc:HGNC:22197]	1443.68	1115.41	0.37212	0.187941	0.957575	0.725979
ENSG00000173812	EIF1	eukaryotic translation initiation factor 1 [Source:HGNC Symbol;Acc:HGNC:3249]	6472.23	5300.47	0.288087	0.187945	0.957575	0.725969
ENSG00000204305	AGER	advanced glycosylation end-product specific receptor [Source:HGNC Symbol;Acc:HGNC:320]	20.4552	11.6912	0.811185	0.188199	0.957575	0.725382
ENSG00000159214	CCDC24	coiled-coil domain containing 24 [Source:HGNC Symbol;Acc:HGNC:28688]	61.0355	40.6996	0.578902	0.188303	0.957575	0.725142
ENSG00000137221	TJAP1	tight junction associated protein 1 [Source:HGNC Symbol;Acc:HGNC:17949]	466.207	370.108	0.333109	0.188378	0.957575	0.72497
ENSG00000042286	AIFM2	apoptosis inducing factor, mitochondria associated 2 [Source:HGNC Symbol;Acc:HGNC:21411]	727.04	581.918	0.321102	0.188714	0.957575	0.724195
ENSG00000103253	HAGHL	hydroxyacylglutathione hydrolase like [Source:HGNC Symbol;Acc:HGNC:14177]	139.299	102.675	0.440459	0.188899	0.957575	0.723771
ENSG00000109846	CRYAB	crystallin alpha B [Source:HGNC Symbol;Acc:HGNC:2389]	3727.57	3033.94	0.29698	0.189253	0.957575	0.722956
ENSG00000070761	C16orf80	cilia and flagella associated protein 20 [Source:HGNC Symbol;Acc:HGNC:29523]	443.975	353.567	0.32777	0.189336	0.957575	0.722766
ENSG00000188153	COL4A5	collagen type IV alpha 5 chain [Source:HGNC Symbol;Acc:HGNC:2207]	71.899	51.3038	0.488937	0.189405	0.957575	0.722609
ENSG00000170989	S1PR1	sphingosine-1-phosphate receptor 1 [Source:HGNC Symbol;Acc:HGNC:3165]	34.1685	22.481	0.604306	0.189686	0.957575	0.721964
ENSG00000141985	SH3GL1	SH3 domain containing GRB2 like 1, endophilin A2 [Source:HGNC Symbol;Acc:HGNC:10830]	5454.59	4302.99	0.342137	0.189764	0.957575	0.721787
ENSG00000130724	CHMP2A	charged multivesicular body protein 2A [Source:HGNC Symbol;Acc:HGNC:30216]	1876.76	1492.08	0.330771	0.189932	0.957575	0.721401
ENSG00000104872	PIH1D1	PIH1 domain containing 1 [Source:HGNC Symbol;Acc:HGNC:26075]	634.822	498.136	0.349799	0.190001	0.957575	0.721243
ENSG00000142583	SLC2A5	solute carrier family 2 member 5 [Source:HGNC Symbol;Acc:HGNC:11010]	873.226	709.659	0.299333	0.190044	0.957575	0.721146
ENSG00000100600	LGMN	legumain [Source:HGNC Symbol;Acc:HGNC:9472]	2187.42	1811.8	0.271746	0.190198	0.957575	0.720793
ENSG00000241764	AC002467.7		40.8644	25.3296	0.681454	0.190231	0.957575	0.720719
ENSG00000223703	AC027612.4		40.8671	23.6589	0.780759	0.190591	0.957575	0.719897
ENSG00000072195	SPEG	SPEG complex locus [Source:HGNC Symbol;Acc:HGNC:16901]	1518.98	1186.23	0.356802	0.190597	0.957575	0.719885
ENSG00000139645	ANKRD52	ankyrin repeat domain 52 [Source:HGNC Symbol;Acc:HGNC:26614]	7179.85	5769.01	0.315664	0.190706	0.957575	0.719635
ENSG00000126353	CCR7	C-C motif chemokine receptor 7 [Source:HGNC Symbol;Acc:HGNC:1608]	107.736	81.5487	0.403452	0.190733	0.957575	0.719573
ENSG00000197324	LRP10	LDL receptor related protein 10 [Source:HGNC Symbol;Acc:HGNC:14553]	15882.8	12657.7	0.327458	0.190776	0.957575	0.719475
ENSG00000173267	SNCG	synuclein gamma [Source:HGNC Symbol;Acc:HGNC:11141]	179.217	135.575	0.401874	0.191297	0.957575	0.718291
ENSG00000137171	KLC4	kinesin light chain 4 [Source:HGNC Symbol;Acc:HGNC:21624]	284.301	219.698	0.371572	0.191622	0.957575	0.717555
ENSG00000107736	CDH23	cadherin related 23 [Source:HGNC Symbol;Acc:HGNC:13733]	80.7642	57.7658	0.486193	0.191655	0.957575	0.717481
ENSG00000243811	APOBEC3D	apolipoprotein B mRNA editing enzyme catalytic subunit 3D [Source:HGNC Symbol;Acc:HGNC:17354]	51.1589	32.8142	0.643458	0.191723	0.957575	0.717326
ENSG00000169189	NSMCE1	NSE1 homolog, SMC5-SMC6 complex component [Source:HGNC Symbol;Acc:HGNC:29897]	733.56	603.912	0.280499	0.191935	0.957575	0.716845
ENSG00000164742	ADCY1	adenylate cyclase 1 [Source:HGNC Symbol;Acc:HGNC:232]	47.5418	31.8503	0.579285	0.191945	0.957575	0.716823
ENSG00000184209	SNRNP35	small nuclear ribonucleoprotein U11/U12 subunit 35 [Source:HGNC Symbol;Acc:HGNC:30852]	245.24	191.405	0.356812	0.192046	0.957575	0.716594
ENSG00000001630	CYP51A1	cytochrome P450 family 51 subfamily A member 1 [Source:HGNC Symbol;Acc:HGNC:2649]	199.928	147.84	0.435041	0.192124	0.957575	0.716419
ENSG00000196724	ZNF418	zinc finger protein 418 [Source:HGNC Symbol;Acc:HGNC:20647]	39.6254	25.7281	0.618127	0.192261	0.957575	0.716108
ENSG00000163170	BOLA3	bolA family member 3 [Source:HGNC Symbol;Acc:HGNC:24415]	328.181	260.009	0.334772	0.19228	0.957575	0.716065
ENSG00000175550	DRAP1	DR1 associated protein 1 [Source:HGNC Symbol;Acc:HGNC:3019]	14868	11722.4	0.342924	0.192302	0.957575	0.716016
ENSG00000105701	FKBP8	FK506 binding protein 8 [Source:HGNC Symbol;Acc:HGNC:3724]	8476.16	6669.57	0.345822	0.192493	0.957575	0.715585
ENSG00000102409	BEX4	brain expressed X-linked 4 [Source:HGNC Symbol;Acc:HGNC:25475]	125.367	92.951	0.429559	0.192994	0.957575	0.714456
ENSG00000105612	DNASE2	deoxyribonuclease 2, lysosomal [Source:HGNC Symbol;Acc:HGNC:2960]	918.492	718.543	0.353939	0.193045	0.957575	0.714342
ENSG00000072135	PTPN18	protein tyrosine phosphatase, non-receptor type 18 [Source:HGNC Symbol;Acc:HGNC:9649]	595.624	471.629	0.336598	0.193191	0.957575	0.714012
ENSG00000171812	COL8A2	collagen type VIII alpha 2 chain [Source:HGNC Symbol;Acc:HGNC:2216]	611.945	490.578	0.318988	0.193289	0.957575	0.713792
ENSG00000164054	SHISA5	shisa family member 5 [Source:HGNC Symbol;Acc:HGNC:30376]	4076.48	3235.94	0.333149	0.19342	0.957575	0.713498
ENSG00000102996	MMP15	matrix metallopeptidase 15 [Source:HGNC Symbol;Acc:HGNC:7161]	548.818	409.28	0.423367	0.193489	0.957575	0.713345
ENSG00000117640	MTFR1L	mitochondrial fission regulator 1 like [Source:HGNC Symbol;Acc:HGNC:28836]	633.531	517.946	0.290797	0.193583	0.957575	0.713134
ENSG00000204149	AGAP6	ArfGAP with GTPase domain, ankyrin repeat and PH domain 6 [Source:HGNC Symbol;Acc:HGNC:23466]	83.4967	57.9656	0.522997	0.193605	0.957575	0.713084
ENSG00000154319	FAM167A	family with sequence similarity 167 member A [Source:HGNC Symbol;Acc:HGNC:15549]	424.794	337.763	0.331173	0.193608	0.957575	0.713076
ENSG00000122390	NAA60	N(alpha)-acetyltransferase 60, NatF catalytic subunit [Source:HGNC Symbol;Acc:HGNC:25875]	74.8305	54.3826	0.462944	0.193657	0.957575	0.712967
ENSG00000124702	KLHDC3	kelch domain containing 3 [Source:HGNC Symbol;Acc:HGNC:20704]	1673.09	1329.52	0.331456	0.193685	0.957575	0.712904
ENSG00000175711	B3GNTL1	UDP-GlcNAc:betaGal beta-1,3-N-acetylglucosaminyltransferase like 1 [Source:HGNC Symbol;Acc:HGNC:21727]	90.7771	65.3818	0.475478	0.193685	0.957575	0.712904
ENSG00000198755	RPL10A	ribosomal protein L10a [Source:HGNC Symbol;Acc:HGNC:10299]	9586.78	7747.61	0.307298	0.19379	0.957575	0.712669
ENSG00000109736	MFSD10	major facilitator superfamily domain containing 10 [Source:HGNC Symbol;Acc:HGNC:16894]	1494.52	1162.67	0.362251	0.194114	0.957575	0.711943
ENSG00000176454	LPCAT4	lysophosphatidylcholine acyltransferase 4 [Source:HGNC Symbol;Acc:HGNC:30059]	705.97	571.882	0.303672	0.194197	0.957575	0.711757
ENSG00000232472	EEF1B2P3	eukaryotic translation elongation factor 1 beta 2 pseudogene 3 [Source:HGNC Symbol;Acc:HGNC:3210]	20.444	10.9672	0.889116	0.194217	0.957575	0.711712
ENSG00000170876	TMEM43	transmembrane protein 43 [Source:HGNC Symbol;Acc:HGNC:28472]	3345.5	2814.83	0.249154	0.194234	0.957575	0.711674
ENSG00000070610	GBA2	glucosylceramidase beta 2 [Source:HGNC Symbol;Acc:HGNC:18986]	752.503	603.487	0.318682	0.194294	0.957575	0.711542
ENSG00000012211	PRICKLE3	prickle planar cell polarity protein 3 [Source:HGNC Symbol;Acc:HGNC:6645]	163.957	124.102	0.40024	0.194449	0.957575	0.711193
ENSG00000167969	ECI1	enoyl-CoA delta isomerase 1 [Source:HGNC Symbol;Acc:HGNC:2703]	754.95	575.06	0.392386	0.194579	0.957575	0.710905
ENSG00000103653	CSK	C-terminal Src kinase [Source:HGNC Symbol;Acc:HGNC:2444]	1147.63	899.722	0.35117	0.194635	0.957575	0.710779
ENSG00000173210	ABLIM3	actin binding LIM protein family member 3 [Source:HGNC Symbol;Acc:HGNC:29132]	4292.59	3555.82	0.271675	0.194998	0.957575	0.709969
ENSG00000065357	DGKA	diacylglycerol kinase alpha [Source:HGNC Symbol;Acc:HGNC:2849]	817.726	680.43	0.26517	0.195001	0.957575	0.709963
ENSG00000166987	MBD6	methyl-CpG binding domain protein 6 [Source:HGNC Symbol;Acc:HGNC:20445]	693.684	548.509	0.338802	0.195064	0.957575	0.709822
ENSG00000156990	RPUSD3	RNA pseudouridylate synthase domain containing 3 [Source:HGNC Symbol;Acc:HGNC:28437]	505.869	393.724	0.360998	0.195175	0.957575	0.709577
ENSG00000069399	BCL3	B-cell CLL/lymphoma 3 [Source:HGNC Symbol;Acc:HGNC:998]	880.582	680.649	0.37181	0.195241	0.957575	0.709428
ENSG00000161010	C5orf45	MRN complex interacting protein [Source:HGNC Symbol;Acc:HGNC:30817]	402.415	320.067	0.330956	0.195397	0.957575	0.709083
ENSG00000177606	JUN	Jun proto-oncogene, AP-1 transcription factor subunit [Source:HGNC Symbol;Acc:HGNC:6204]	3822.45	3103.66	0.300507	0.195843	0.957575	0.708092
ENSG00000196235	SUPT5H	SPT5 homolog, DSIF elongation factor subunit [Source:HGNC Symbol;Acc:HGNC:11469]	3320.88	2666.18	0.316796	0.195979	0.957575	0.707791
ENSG00000134248	LAMTOR5	late endosomal/lysosomal adaptor, MAPK and MTOR activator 5 [Source:HGNC Symbol;Acc:HGNC:17955]	795.292	613.542	0.373622	0.196031	0.957575	0.707676
ENSG00000136449	MYCBPAP	MYCBP associated protein [Source:HGNC Symbol;Acc:HGNC:19677]	34.2087	22.0072	0.644855	0.196056	0.957575	0.707619
ENSG00000177363	LRRN4CL	LRRN4 C-terminal like [Source:HGNC Symbol;Acc:HGNC:33724]	2626.31	2094.08	0.326748	0.196141	0.957575	0.707432
ENSG00000074964	ARHGEF10L	Rho guanine nucleotide exchange factor 10 like [Source:HGNC Symbol;Acc:HGNC:25540]	1143.9	907.116	0.334649	0.19617	0.957575	0.707368
ENSG00000116649	SRM	spermidine synthase [Source:HGNC Symbol;Acc:HGNC:11296]	3766.12	2970.55	0.342337	0.196301	0.957575	0.707078
ENSG00000161980	POLR3K	RNA polymerase III subunit K [Source:HGNC Symbol;Acc:HGNC:14121]	154.973	114.498	0.433714	0.196468	0.957575	0.706707
ENSG00000113811	SELK	selenoprotein K [Source:HGNC Symbol;Acc:HGNC:30394]	504.218	383.192	0.394902	0.19647	0.957575	0.706704
ENSG00000165698	C9orf9	sperm acrosome associated 9 [Source:HGNC Symbol;Acc:HGNC:1367]	135.741	104.262	0.381045	0.196748	0.957575	0.70609
ENSG00000196544	C17orf59	BLOC-1 related complex subunit 6 [Source:HGNC Symbol;Acc:HGNC:25939]	208.835	153.472	0.445436	0.196781	0.957575	0.706018
ENSG00000155660	PDIA4	protein disulfide isomerase family A member 4 [Source:HGNC Symbol;Acc:HGNC:30167]	6965.34	5710.26	0.286671	0.197223	0.957575	0.705042
ENSG00000166278	C2	complement C2 [Source:HGNC Symbol;Acc:HGNC:1248]	254.274	196.468	0.371377	0.197478	0.957575	0.704482
ENSG00000072506	HSD17B10	hydroxysteroid 17-beta dehydrogenase 10 [Source:HGNC Symbol;Acc:HGNC:4800]	931.965	726.833	0.358305	0.19759	0.957575	0.704235
ENSG00000177096	FAM109B	family with sequence similarity 109 member B [Source:HGNC Symbol;Acc:HGNC:27161]	937.128	733.872	0.352641	0.197838	0.957575	0.703691
ENSG00000111321	LTBR	lymphotoxin beta receptor [Source:HGNC Symbol;Acc:HGNC:6718]	3395.35	2696.22	0.332611	0.197846	0.957575	0.703673
ENSG00000134531	EMP1	epithelial membrane protein 1 [Source:HGNC Symbol;Acc:HGNC:3333]	32754.7	27548.3	0.249733	0.197987	0.957575	0.703363
ENSG00000239569	KMT2E-AS1	KMT2E antisense RNA 1 (head to head) [Source:HGNC Symbol;Acc:HGNC:40845]	26.8456	16.8809	0.669629	0.198458	0.957575	0.702332
ENSG00000122678	POLM	DNA polymerase mu [Source:HGNC Symbol;Acc:HGNC:9185]	195.731	149.789	0.386055	0.198563	0.957575	0.702103
ENSG00000178573	MAF	MAF bZIP transcription factor [Source:HGNC Symbol;Acc:HGNC:6776]	481.641	396.826	0.279337	0.198946	0.957575	0.701264
ENSG00000220749	RPL21P28	ribosomal protein L21 pseudogene 28 [Source:HGNC Symbol;Acc:HGNC:36258]	59.8048	42.8925	0.476131	0.199056	0.957575	0.701024
ENSG00000237441	RGL2	ral guanine nucleotide dissociation stimulator like 2 [Source:HGNC Symbol;Acc:HGNC:9769]	789.57	627.279	0.332027	0.199056	0.957575	0.701024
ENSG00000132004	FBXW9	F-box and WD repeat domain containing 9 [Source:HGNC Symbol;Acc:HGNC:28136]	228.843	169.215	0.436005	0.199141	0.957575	0.70084
ENSG00000087157	PGS1	phosphatidylglycerophosphate synthase 1 [Source:HGNC Symbol;Acc:HGNC:30029]	384.856	302.707	0.345649	0.199201	0.957575	0.700708
ENSG00000164978	NUDT2	nudix hydrolase 2 [Source:HGNC Symbol;Acc:HGNC:8049]	410.119	320.38	0.35599	0.199285	0.957575	0.700525
ENSG00000132881	RSG1	REM2 and RAB like small GTPase 1 [Source:HGNC Symbol;Acc:HGNC:28127]	150.681	111.973	0.428347	0.199453	0.957575	0.700158
ENSG00000168397	ATG4B	autophagy related 4B cysteine peptidase [Source:HGNC Symbol;Acc:HGNC:20790]	877.339	693.463	0.33934	0.199849	0.957575	0.699298
ENSG00000185838	GNB1L	G protein subunit beta 1 like [Source:HGNC Symbol;Acc:HGNC:4397]	137.049	100.555	0.444631	0.199947	0.957575	0.699086
ENSG00000142330	CAPN10	calpain 10 [Source:HGNC Symbol;Acc:HGNC:1477]	344.095	263.936	0.38256	0.199967	0.957575	0.699042
ENSG00000099624	ATP5D	ATP synthase, H+ transporting, mitochondrial F1 complex, delta subunit [Source:HGNC Symbol;Acc:HGNC:837]	1412.25	1115.15	0.34054	0.199993	0.957575	0.698985
ENSG00000130340	SNX9	sorting nexin 9 [Source:HGNC Symbol;Acc:HGNC:14973]	13602.6	11516.4	0.24019	0.200187	0.957575	0.698563
ENSG00000133619	KRBA1	KRAB-A domain containing 1 [Source:HGNC Symbol;Acc:HGNC:22228]	192.603	144.353	0.416039	0.20046	0.957575	0.697973
ENSG00000100804	PSMB5	proteasome subunit beta 5 [Source:HGNC Symbol;Acc:HGNC:9542]	2512.19	2027.39	0.309192	0.200771	0.957575	0.697299
ENSG00000253958	CLDN23	claudin 23 [Source:HGNC Symbol;Acc:HGNC:17591]	57.786	40.6967	0.50375	0.200844	0.957575	0.697141
ENSG00000105677	TMEM147	transmembrane protein 147 [Source:HGNC Symbol;Acc:HGNC:30414]	1390.46	1096.26	0.343003	0.201384	0.957575	0.695975
ENSG00000165023	DIRAS2	DIRAS family GTPase 2 [Source:HGNC Symbol;Acc:HGNC:19323]	73.6252	54.1315	0.444743	0.20152	0.957575	0.695681
ENSG00000148300	REXO4	REX4 homolog, 3'-5' exonuclease [Source:HGNC Symbol;Acc:HGNC:12820]	838.761	664.984	0.334875	0.201559	0.957575	0.695599
ENSG00000142168	SOD1	superoxide dismutase 1 [Source:HGNC Symbol;Acc:HGNC:11179]	2676.7	2225.85	0.265963	0.201856	0.957575	0.694957
ENSG00000185624	P4HB	prolyl 4-hydroxylase subunit beta [Source:HGNC Symbol;Acc:HGNC:8548]	30197.2	24290.6	0.314019	0.20229	0.957575	0.694025
ENSG00000265150	RN7SL2	NA	3982.73	2610.88	0.6091	0.20248	0.957575	0.693618
ENSG00000184508	HDDC3	HD domain containing 3 [Source:HGNC Symbol;Acc:HGNC:30522]	108.574	80.1977	0.436005	0.202782	0.957575	0.692971
ENSG00000125618	PAX8	paired box 8 [Source:HGNC Symbol;Acc:HGNC:8622]	31.29	20.2961	0.620834	0.202885	0.957575	0.692749
ENSG00000182870	GALNT9	polypeptide N-acetylgalactosaminyltransferase 9 [Source:HGNC Symbol;Acc:HGNC:4131]	46.9702	30.8848	0.603108	0.203016	0.957575	0.692469
ENSG00000110002	VWA5A	von Willebrand factor A domain containing 5A [Source:HGNC Symbol;Acc:HGNC:6658]	335.619	274.476	0.289839	0.203179	0.957575	0.692122
ENSG00000119242	CCDC92	coiled-coil domain containing 92 [Source:HGNC Symbol;Acc:HGNC:29563]	1313.48	1062.09	0.30661	0.203283	0.957575	0.6919
ENSG00000203780	FANK1	fibronectin type III and ankyrin repeat domains 1 [Source:HGNC Symbol;Acc:HGNC:23527]	100.847	75.1845	0.421656	0.203468	0.957575	0.691503
ENSG00000223485	RP11-417E7.1	long intergenic non-protein coding RNA 1615 [Source:HGNC Symbol;Acc:HGNC:51898]	477.16	364.331	0.388516	0.203565	0.957575	0.691296
ENSG00000185485	SDHAP1	succinate dehydrogenase complex flavoprotein subunit A pseudogene 1 [Source:HGNC Symbol;Acc:HGNC:32455]	197.577	155.781	0.342205	0.203838	0.957575	0.690715
ENSG00000106608	URGCP	upregulator of cell proliferation [Source:HGNC Symbol;Acc:HGNC:30890]	862.348	685.303	0.331702	0.203917	0.957575	0.690547
ENSG00000136319	TTC5	tetratricopeptide repeat domain 5 [Source:HGNC Symbol;Acc:HGNC:19274]	297.53	241.755	0.299172	0.204373	0.957575	0.689576
ENSG00000122121	XPNPEP2	X-prolyl aminopeptidase 2 [Source:HGNC Symbol;Acc:HGNC:12823]	44.3974	30.8853	0.521458	0.204421	0.957575	0.689474
ENSG00000203778	FAM229B	family with sequence similarity 229 member B [Source:HGNC Symbol;Acc:HGNC:33858]	223.254	177.456	0.330822	0.204454	0.957575	0.689404
ENSG00000236104	ZBTB22	zinc finger and BTB domain containing 22 [Source:HGNC Symbol;Acc:HGNC:13085]	483.006	378.37	0.352054	0.204522	0.957575	0.68926
ENSG00000104980	TIMM44	translocase of inner mitochondrial membrane 44 [Source:HGNC Symbol;Acc:HGNC:17316]	919.336	735.582	0.321696	0.20475	0.957575	0.688776
ENSG00000114841	DNAH1	dynein axonemal heavy chain 1 [Source:HGNC Symbol;Acc:HGNC:2940]	217.341	171.532	0.342029	0.204889	0.957575	0.688482
ENSG00000011422	PLAUR	plasminogen activator, urokinase receptor [Source:HGNC Symbol;Acc:HGNC:9053]	1667.94	1354.01	0.300724	0.205338	0.957575	0.68753
ENSG00000168734	PKIG	cAMP-dependent protein kinase inhibitor gamma [Source:HGNC Symbol;Acc:HGNC:9019]	2535.67	2071.69	0.291487	0.205345	0.957575	0.687515
ENSG00000162004	CCDC78	coiled-coil domain containing 78 [Source:HGNC Symbol;Acc:HGNC:14153]	27.1289	17.1652	0.660118	0.20539	0.957575	0.68742
ENSG00000167280	ENGASE	endo-beta-N-acetylglucosaminidase [Source:HGNC Symbol;Acc:HGNC:24622]	390.237	304.21	0.35839	0.205392	0.957575	0.687417
ENSG00000156711	MAPK13	mitogen-activated protein kinase 13 [Source:HGNC Symbol;Acc:HGNC:6875]	1071	874.029	0.293298	0.205517	0.957575	0.687153
ENSG00000079215	SLC1A3	solute carrier family 1 member 3 [Source:HGNC Symbol;Acc:HGNC:10941]	1226.9	974.779	0.33183	0.205562	0.957575	0.687056
ENSG00000140688	C16orf58	chromosome 16 open reading frame 58 [Source:HGNC Symbol;Acc:HGNC:25848]	947.85	749.647	0.338437	0.205626	0.957575	0.686922
ENSG00000087152	ATXN7L3	ataxin 7 like 3 [Source:HGNC Symbol;Acc:HGNC:25416]	1830.79	1477.72	0.309103	0.205725	0.957575	0.686713
ENSG00000237036	ZEB1-AS1	ZEB1 antisense RNA 1 [Source:HGNC Symbol;Acc:HGNC:42354]	64.3188	45.5308	0.493504	0.205787	0.957575	0.686582
ENSG00000169660	HEXDC	hexosaminidase D [Source:HGNC Symbol;Acc:HGNC:26307]	162.327	117.156	0.472338	0.205812	0.957575	0.68653
ENSG00000160345	C9orf116	chromosome 9 open reading frame 116 [Source:HGNC Symbol;Acc:HGNC:28435]	97.6534	69.6918	0.487729	0.206059	0.957575	0.686009
ENSG00000214253	FIS1	fission, mitochondrial 1 [Source:HGNC Symbol;Acc:HGNC:21689]	1732.7	1352.95	0.356755	0.206168	0.957575	0.685779
ENSG00000095066	HOOK2	hook microtubule tethering protein 2 [Source:HGNC Symbol;Acc:HGNC:19885]	382.806	303.113	0.336235	0.206239	0.957575	0.685628
ENSG00000075826	SEC31B	SEC31 homolog B, COPII coat complex component [Source:HGNC Symbol;Acc:HGNC:23197]	61.7426	43.9733	0.487065	0.206322	0.957575	0.685454
ENSG00000182378	PLCXD1	phosphatidylinositol specific phospholipase C X domain containing 1 [Source:HGNC Symbol;Acc:HGNC:23148]	150.867	114.618	0.397294	0.206425	0.957575	0.685237
ENSG00000153029	MR1	major histocompatibility complex, class I-related [Source:HGNC Symbol;Acc:HGNC:4975]	984.237	821.533	0.260562	0.20669	0.957575	0.684681
ENSG00000111669	TPI1	triosephosphate isomerase 1 [Source:HGNC Symbol;Acc:HGNC:12009]	13935.6	11290.6	0.303635	0.20681	0.957575	0.684429
ENSG00000167333	TRIM68	tripartite motif containing 68 [Source:HGNC Symbol;Acc:HGNC:21161]	290.405	224.069	0.373072	0.206859	0.957575	0.684325
ENSG00000089327	FXYD5	FXYD domain containing ion transport regulator 5 [Source:HGNC Symbol;Acc:HGNC:4029]	1549.07	1242.6	0.317944	0.206938	0.957575	0.68416
ENSG00000175356	SCUBE2	signal peptide, CUB domain and EGF like domain containing 2 [Source:HGNC Symbol;Acc:HGNC:30425]	65.1785	46.4738	0.485023	0.207267	0.957575	0.683471
ENSG00000198938	MT-CO3	mitochondrially encoded cytochrome c oxidase III [Source:HGNC Symbol;Acc:HGNC:7422]	92835.9	78346	0.244822	0.207753	0.957575	0.682452
ENSG00000105649	RAB3A	RAB3A, member RAS oncogene family [Source:HGNC Symbol;Acc:HGNC:9777]	40.9503	28.269	0.536742	0.207842	0.957575	0.682267
ENSG00000107829	FBXW4	F-box and WD repeat domain containing 4 [Source:HGNC Symbol;Acc:HGNC:10847]	522.343	411.195	0.345125	0.208006	0.957575	0.681924
ENSG00000174851	YIF1A	Yip1 interacting factor homolog A, membrane trafficking protein [Source:HGNC Symbol;Acc:HGNC:16688]	2304.98	1830.56	0.33241	0.208141	0.957575	0.681642
ENSG00000106992	AK1	adenylate kinase 1 [Source:HGNC Symbol;Acc:HGNC:361]	780.539	633.793	0.300335	0.208238	0.957575	0.68144
ENSG00000166340	TPP1	tripeptidyl peptidase 1 [Source:HGNC Symbol;Acc:HGNC:2073]	3987.5	3376.19	0.240117	0.20856	0.957575	0.680769
ENSG00000137463	MGARP	mitochondria localized glutamic acid rich protein [Source:HGNC Symbol;Acc:HGNC:29969]	66.4273	44.7831	0.569723	0.208601	0.957575	0.680684
ENSG00000141480	ARRB2	arrestin beta 2 [Source:HGNC Symbol;Acc:HGNC:712]	207.773	163.334	0.34655	0.208724	0.957575	0.680428
ENSG00000198873	GRK5	G protein-coupled receptor kinase 5 [Source:HGNC Symbol;Acc:HGNC:4544]	492.258	393.911	0.321489	0.208751	0.957575	0.680371
ENSG00000163431	LMOD1	leiomodin 1 [Source:HGNC Symbol;Acc:HGNC:6647]	536.117	434.624	0.302787	0.20909	0.957575	0.679667
ENSG00000146281	PM20D2	peptidase M20 domain containing 2 [Source:HGNC Symbol;Acc:HGNC:21408]	160.721	116.542	0.462998	0.209111	0.957575	0.679623
ENSG00000143891	GALM	galactose mutarotase [Source:HGNC Symbol;Acc:HGNC:24063]	695.339	565.335	0.29872	0.209455	0.957575	0.678908
ENSG00000168591	TMUB2	transmembrane and ubiquitin like domain containing 2 [Source:HGNC Symbol;Acc:HGNC:28459]	829.763	666.347	0.316307	0.209487	0.957575	0.678843
ENSG00000155897	ADCY8	adenylate cyclase 8 [Source:HGNC Symbol;Acc:HGNC:239]	139.305	107.063	0.380921	0.209582	0.957575	0.678645
ENSG00000137312	FLOT1	flotillin 1 [Source:HGNC Symbol;Acc:HGNC:3757]	3132.68	2536.15	0.304735	0.209653	0.957575	0.678498
ENSG00000111801	BTN3A3	butyrophilin subfamily 3 member A3 [Source:HGNC Symbol;Acc:HGNC:1140]	781.192	651.94	0.261065	0.209678	0.957575	0.678448
ENSG00000196655	TRAPPC4	trafficking protein particle complex 4 [Source:HGNC Symbol;Acc:HGNC:19943]	512.366	421.135	0.282959	0.21055	0.957575	0.676644
ENSG00000121039	RDH10	retinol dehydrogenase 10 [Source:HGNC Symbol;Acc:HGNC:19975]	940.684	785.424	0.260278	0.210622	0.957575	0.676496
ENSG00000256967	RP11-273B20.1		32.627	20.5376	0.673849	0.210624	0.957575	0.676493
ENSG00000272282	RP11-222K16.2	long intergenic non-protein coding RNA 2084 [Source:HGNC Symbol;Acc:HGNC:52934]	26.4987	16.7135	0.661514	0.210637	0.957575	0.676465
ENSG00000153574	RPIA	ribose 5-phosphate isomerase A [Source:HGNC Symbol;Acc:HGNC:10297]	228.368	176.263	0.372087	0.210638	0.957575	0.676462
ENSG00000037042	TUBG2	tubulin gamma 2 [Source:HGNC Symbol;Acc:HGNC:12419]	391	311.1	0.329904	0.210709	0.957575	0.676317
ENSG00000265681	RPL17	ribosomal protein L17 [Source:HGNC Symbol;Acc:HGNC:10307]	487.566	393.547	0.309185	0.210711	0.957575	0.676312
ENSG00000271646	RP11-326I11.3		43.163	28.6258	0.59085	0.210917	0.957575	0.675888
ENSG00000160688	FLAD1	flavin adenine dinucleotide synthetase 1 [Source:HGNC Symbol;Acc:HGNC:24671]	454.563	357.517	0.346676	0.210919	0.957575	0.675884
ENSG00000179965	ZNF771	zinc finger protein 771 [Source:HGNC Symbol;Acc:HGNC:29653]	240.836	184.974	0.381144	0.211283	0.957575	0.675135
ENSG00000104529	EEF1D	eukaryotic translation elongation factor 1 delta [Source:HGNC Symbol;Acc:HGNC:3211]	4437.52	3603.07	0.300513	0.211751	0.957575	0.674176
ENSG00000198496	NBR2	neighbor of BRCA1 gene 2 (non-protein coding) [Source:HGNC Symbol;Acc:HGNC:20691]	80.2319	54.6574	0.549409	0.211793	0.957575	0.674088
ENSG00000099904	ZDHHC8	zinc finger DHHC-type containing 8 [Source:HGNC Symbol;Acc:HGNC:18474]	1420.35	1141.33	0.315743	0.211838	0.957575	0.673995
ENSG00000109743	BST1	bone marrow stromal cell antigen 1 [Source:HGNC Symbol;Acc:HGNC:1118]	534.484	440.247	0.279338	0.212121	0.957575	0.673416
ENSG00000214182	PTMAP5	prothymosin, alpha pseudogene 5 [Source:HGNC Symbol;Acc:HGNC:9628]	17.9044	10.2207	0.807115	0.21227	0.957575	0.673111
ENSG00000182718	ANXA2	annexin A2 [Source:HGNC Symbol;Acc:HGNC:537]	51086.5	42882.3	0.252555	0.212376	0.957575	0.672895
ENSG00000095539	SEMA4G	semaphorin 4G [Source:HGNC Symbol;Acc:HGNC:10735]	34.1441	22.0722	0.628789	0.212538	0.957575	0.672563
ENSG00000121769	FABP3	fatty acid binding protein 3 [Source:HGNC Symbol;Acc:HGNC:3557]	511.433	415.986	0.298135	0.212712	0.957575	0.672209
ENSG00000034971	MYOC	myocilin [Source:HGNC Symbol;Acc:HGNC:7610]	173.59	138.468	0.325014	0.212771	0.957575	0.672088
ENSG00000196998	WDR45	WD repeat domain 45 [Source:HGNC Symbol;Acc:HGNC:28912]	778.648	633.81	0.296914	0.212787	0.957575	0.672055
ENSG00000214184	AC012487.2	GCC2 antisense RNA 1 [Source:HGNC Symbol;Acc:HGNC:28126]	34.9288	21.6105	0.68486	0.212837	0.957575	0.671953
ENSG00000161999	JMJD8	jumonji domain containing 8 [Source:HGNC Symbol;Acc:HGNC:14148]	757.293	601.683	0.331804	0.212869	0.957575	0.671887
ENSG00000107816	LZTS2	leucine zipper tumor suppressor 2 [Source:HGNC Symbol;Acc:HGNC:29381]	2547.66	2016.06	0.337658	0.212977	0.957575	0.671667
ENSG00000173040	EVC2	EvC ciliary complex subunit 2 [Source:HGNC Symbol;Acc:HGNC:19747]	385.932	310.29	0.314965	0.212997	0.957575	0.671627
ENSG00000232320	AC009299.5		33.8293	21.4402	0.657398	0.213041	0.957575	0.671536
ENSG00000153443	UBALD1	UBA like domain containing 1 [Source:HGNC Symbol;Acc:HGNC:29576]	395.015	311.126	0.344474	0.213053	0.957575	0.671513
ENSG00000181991	MRPS11	mitochondrial ribosomal protein S11 [Source:HGNC Symbol;Acc:HGNC:14050]	693.624	533.55	0.378167	0.213068	0.957575	0.671482
ENSG00000113552	GNPDA1	glucosamine-6-phosphate deaminase 1 [Source:HGNC Symbol;Acc:HGNC:4417]	1005.79	831.616	0.274042	0.213312	0.957575	0.670984
ENSG00000116691	MIIP	migration and invasion inhibitory protein [Source:HGNC Symbol;Acc:HGNC:25715]	215.494	168.509	0.354974	0.213476	0.957575	0.67065
ENSG00000135956	TMEM127	transmembrane protein 127 [Source:HGNC Symbol;Acc:HGNC:26038]	3762.42	3094.14	0.282147	0.213577	0.957575	0.670446
ENSG00000124249	KCNK15	potassium two pore domain channel subfamily K member 15 [Source:HGNC Symbol;Acc:HGNC:13814]	877.843	691.041	0.345176	0.213652	0.957575	0.670292
ENSG00000083444	PLOD1	procollagen-lysine,2-oxoglutarate 5-dioxygenase 1 [Source:HGNC Symbol;Acc:HGNC:9081]	8407.99	6692.86	0.329135	0.213866	0.957575	0.669858
ENSG00000140876	NUDT7	nudix hydrolase 7 [Source:HGNC Symbol;Acc:HGNC:8054]	26.4882	16.3771	0.698181	0.213889	0.957575	0.669811
ENSG00000129911	KLF16	Kruppel like factor 16 [Source:HGNC Symbol;Acc:HGNC:16857]	787.084	619.287	0.345882	0.214004	0.957575	0.669579
ENSG00000110619	CARS	cysteinyl-tRNA synthetase [Source:HGNC Symbol;Acc:HGNC:1493]	2235.88	1858.08	0.267014	0.214282	0.957575	0.669015
ENSG00000133985	TTC9	tetratricopeptide repeat domain 9 [Source:HGNC Symbol;Acc:HGNC:20267]	317.189	253.252	0.325039	0.21429	0.957575	0.668999
ENSG00000205246	RPSAP58	NA	53.3274	34.7081	0.617399	0.215045	0.957575	0.66747
ENSG00000229320	KRT8P12	keratin 8 pseudogene 12 [Source:HGNC Symbol;Acc:HGNC:28057]	131.616	99.9629	0.39845	0.215123	0.957575	0.667312
ENSG00000225190	PLEKHM1	pleckstrin homology and RUN domain containing M1 [Source:HGNC Symbol;Acc:HGNC:29017]	1838.39	1478.68	0.314175	0.215193	0.957575	0.667172
ENSG00000138835	RGS3	regulator of G protein signaling 3 [Source:HGNC Symbol;Acc:HGNC:9999]	1438.84	1168.31	0.300424	0.215382	0.957575	0.666792
ENSG00000204685	STARD7-AS1	STARD7 antisense RNA 1 [Source:HGNC Symbol;Acc:HGNC:40827]	106.074	78.2721	0.438317	0.215459	0.957575	0.666636
ENSG00000154832	CXXC1	CXXC finger protein 1 [Source:HGNC Symbol;Acc:HGNC:24343]	887.895	721.996	0.298315	0.215987	0.957575	0.665572
ENSG00000125378	BMP4	bone morphogenetic protein 4 [Source:HGNC Symbol;Acc:HGNC:1071]	262.455	211.899	0.309194	0.216152	0.957575	0.665241
ENSG00000132170	PPARG	peroxisome proliferator activated receptor gamma [Source:HGNC Symbol;Acc:HGNC:9236]	334.665	266.407	0.328427	0.216727	0.957575	0.664086
ENSG00000136371	MTHFS	methenyltetrahydrofolate synthetase [Source:HGNC Symbol;Acc:HGNC:7437]	47.2706	32.5673	0.532901	0.216771	0.957575	0.663998
ENSG00000099326	MZF1	myeloid zinc finger 1 [Source:HGNC Symbol;Acc:HGNC:13108]	340.475	270.167	0.33417	0.216998	0.957575	0.663545
ENSG00000132376	INPP5K	inositol polyphosphate-5-phosphatase K [Source:HGNC Symbol;Acc:HGNC:33882]	523.791	420.232	0.317702	0.217124	0.957575	0.663293
ENSG00000220785	MTMR9LP	myotubularin related protein 9-like, pseudogene [Source:HGNC Symbol;Acc:HGNC:27920]	141.322	110.553	0.35441	0.217202	0.957575	0.663136
ENSG00000065491	TBC1D22B	TBC1 domain family member 22B [Source:HGNC Symbol;Acc:HGNC:21602]	200.088	159.38	0.327397	0.217232	0.957575	0.663075
ENSG00000146083	RNF44	ring finger protein 44 [Source:HGNC Symbol;Acc:HGNC:19180]	404.562	320.553	0.336747	0.218136	0.957575	0.661272
ENSG00000181638	ZFP41	ZFP41 zinc finger protein [Source:HGNC Symbol;Acc:HGNC:26786]	189.324	146.473	0.370404	0.218168	0.957575	0.661208
ENSG00000111786	SRSF9	serine and arginine rich splicing factor 9 [Source:HGNC Symbol;Acc:HGNC:10791]	2419.64	2023.84	0.257568	0.218216	0.957575	0.661113
ENSG00000132819	RBM38	RNA binding motif protein 38 [Source:HGNC Symbol;Acc:HGNC:15818]	237.61	176.469	0.429708	0.218244	0.957575	0.661058
ENSG00000028528	SNX1	sorting nexin 1 [Source:HGNC Symbol;Acc:HGNC:11172]	2926.09	2471.58	0.243443	0.218596	0.957575	0.660358
ENSG00000164619	BMPER	BMP binding endothelial regulator [Source:HGNC Symbol;Acc:HGNC:24154]	926.574	773.445	0.260896	0.218861	0.957575	0.659832
ENSG00000185163	DDX51	DEAD-box helicase 51 [Source:HGNC Symbol;Acc:HGNC:20082]	229.208	179.261	0.354167	0.219034	0.957575	0.659488
ENSG00000166337	TAF10	TATA-box binding protein associated factor 10 [Source:HGNC Symbol;Acc:HGNC:11543]	1829.13	1429.27	0.355754	0.219337	0.957575	0.658887
ENSG00000056558	TRAF1	TNF receptor associated factor 1 [Source:HGNC Symbol;Acc:HGNC:12031]	144.873	109.988	0.397768	0.219478	0.957575	0.658609
ENSG00000173578	XCR1	X-C motif chemokine receptor 1 [Source:HGNC Symbol;Acc:HGNC:1625]	14.0458	7.13189	0.988568	0.219516	0.957575	0.658535
ENSG00000184860	SDR42E1	short chain dehydrogenase/reductase family 42E, member 1 [Source:HGNC Symbol;Acc:HGNC:29834]	65.2553	47.1658	0.473524	0.219865	0.957575	0.657844
ENSG00000185475	TMEM179B	transmembrane protein 179B [Source:HGNC Symbol;Acc:HGNC:33744]	384.805	300.417	0.35744	0.220164	0.957575	0.657254
ENSG00000184216	IRAK1	interleukin 1 receptor associated kinase 1 [Source:HGNC Symbol;Acc:HGNC:6112]	9866.12	7960.47	0.309631	0.220537	0.957575	0.656519
ENSG00000054611	TBC1D22A	TBC1 domain family member 22A [Source:HGNC Symbol;Acc:HGNC:1309]	990.606	784.442	0.336543	0.221175	0.957575	0.655264
ENSG00000157110	RBPMS	RNA binding protein with multiple splicing [Source:HGNC Symbol;Acc:HGNC:19097]	1106.78	914.11	0.276085	0.221492	0.957575	0.654643
ENSG00000174748	RPL15	ribosomal protein L15 [Source:HGNC Symbol;Acc:HGNC:10306]	17388.6	14695.7	0.242735	0.221614	0.957575	0.654402
ENSG00000221869	CEBPD	CCAAT/enhancer binding protein delta [Source:HGNC Symbol;Acc:HGNC:1835]	993.349	791.016	0.328725	0.221691	0.957575	0.654252
ENSG00000204681	GABBR1	gamma-aminobutyric acid type B receptor subunit 1 [Source:HGNC Symbol;Acc:HGNC:4070]	177.187	140.525	0.333438	0.221698	0.957575	0.654239
ENSG00000104081	BMF	Bcl2 modifying factor [Source:HGNC Symbol;Acc:HGNC:24132]	37.6496	22.9985	0.706461	0.221851	0.957575	0.653939
ENSG00000158480	SPATA2	spermatogenesis associated 2 [Source:HGNC Symbol;Acc:HGNC:14681]	240.909	187.29	0.36444	0.221893	0.957575	0.653857
ENSG00000266053	RP11-143J12.2	NDUFV2 antisense RNA 1 [Source:HGNC Symbol;Acc:HGNC:50826]	34.4914	22.9644	0.584208	0.221937	0.957575	0.653769
ENSG00000244306	CTD-2314B22.3	double homeobox A pseudogene 10 [Source:NCBI gene;Acc:503639]	45.302	30.9789	0.55108	0.221946	0.957575	0.653754
ENSG00000205763	RP9P	retinitis pigmentosa 9 pseudogene [Source:HGNC Symbol;Acc:HGNC:33969]	168.463	129.901	0.372475	0.222302	0.957575	0.653057
ENSG00000167487	KLHL26	kelch like family member 26 [Source:HGNC Symbol;Acc:HGNC:25623]	314.283	247.25	0.345883	0.222459	0.957575	0.652749
ENSG00000125734	GPR108	G protein-coupled receptor 108 [Source:HGNC Symbol;Acc:HGNC:17829]	1074.04	864.742	0.312561	0.222514	0.957575	0.652643
ENSG00000010610	CD4	CD4 molecule [Source:HGNC Symbol;Acc:HGNC:1678]	125.2	95.347	0.392051	0.222588	0.957575	0.652498
ENSG00000166246	C16orf71	chromosome 16 open reading frame 71 [Source:HGNC Symbol;Acc:HGNC:25081]	28.4728	18.7094	0.602439	0.222753	0.957575	0.652177
ENSG00000198888	MT-ND1	mitochondrially encoded NADH:ubiquinone oxidoreductase core subunit 1 [Source:HGNC Symbol;Acc:HGNC:7455]	46450.7	38570.2	0.268205	0.222901	0.957575	0.651888
ENSG00000067113	PPAP2A	phospholipid phosphatase 1 [Source:HGNC Symbol;Acc:HGNC:9228]	1466.38	1224.4	0.259913	0.222902	0.957575	0.651886
ENSG00000128626	MRPS12	mitochondrial ribosomal protein S12 [Source:HGNC Symbol;Acc:HGNC:10380]	567.85	464.594	0.289283	0.222974	0.957575	0.651745
ENSG00000126107	HECTD3	HECT domain E3 ubiquitin protein ligase 3 [Source:HGNC Symbol;Acc:HGNC:26117]	1630.35	1315.85	0.309348	0.222981	0.957575	0.651731
ENSG00000066248	NGEF	neuronal guanine nucleotide exchange factor [Source:HGNC Symbol;Acc:HGNC:7807]	1266.18	1028.8	0.299492	0.222986	0.957575	0.651723
ENSG00000134013	LOXL2	lysyl oxidase like 2 [Source:HGNC Symbol;Acc:HGNC:6666]	20958.2	17231.8	0.282439	0.223359	0.957575	0.650996
ENSG00000235703	LINC00894	long intergenic non-protein coding RNA 894 [Source:HGNC Symbol;Acc:HGNC:48579]	25.3207	15.7784	0.679297	0.223392	0.957575	0.650932
ENSG00000037897	METTL1	methyltransferase like 1 [Source:HGNC Symbol;Acc:HGNC:7030]	171.422	133.174	0.363264	0.223789	0.957575	0.650161
ENSG00000167535	CACNB3	calcium voltage-gated channel auxiliary subunit beta 3 [Source:HGNC Symbol;Acc:HGNC:1403]	504.637	395.478	0.351419	0.223947	0.957575	0.649855
ENSG00000149257	SERPINH1	serpin family H member 1 [Source:HGNC Symbol;Acc:HGNC:1546]	14163	11518.9	0.298115	0.224104	0.957575	0.649551
ENSG00000171863	RPS7	ribosomal protein S7 [Source:HGNC Symbol;Acc:HGNC:10440]	7089.48	5881.1	0.269569	0.224582	0.957575	0.648625
ENSG00000141933	TPGS1	tubulin polyglutamylase complex subunit 1 [Source:HGNC Symbol;Acc:HGNC:25058]	222.657	172.378	0.370429	0.224615	0.957575	0.648561
ENSG00000223477	LINC00842	NA	23.6357	14.865	0.669042	0.224644	0.957575	0.648505
ENSG00000170458	CD14	CD14 molecule [Source:HGNC Symbol;Acc:HGNC:1628]	37.7259	24.5403	0.621432	0.22469	0.957575	0.648417
ENSG00000076984	MAP2K7	mitogen-activated protein kinase kinase 7 [Source:HGNC Symbol;Acc:HGNC:6847]	1012.12	823.733	0.297159	0.224914	0.957575	0.647983
ENSG00000134107	BHLHE40	basic helix-loop-helix family member e40 [Source:HGNC Symbol;Acc:HGNC:1046]	1610.4	1343.05	0.261924	0.224932	0.957575	0.647949
ENSG00000162407	PPAP2B	phospholipid phosphatase 3 [Source:HGNC Symbol;Acc:HGNC:9229]	23878.5	20375.3	0.228884	0.225011	0.957575	0.647797
ENSG00000163517	HDAC11	histone deacetylase 11 [Source:HGNC Symbol;Acc:HGNC:19086]	375.615	296.474	0.340879	0.225047	0.957575	0.647728
ENSG00000244291	C7orf13	NA	34.8354	23.9507	0.542941	0.225055	0.957575	0.647711
ENSG00000116151	MORN1	MORN repeat containing 1 [Source:HGNC Symbol;Acc:HGNC:25852]	102.276	76.4744	0.418673	0.225122	0.957575	0.647583
ENSG00000169718	DUS1L	dihydrouridine synthase 1 like [Source:HGNC Symbol;Acc:HGNC:30086]	903.988	720.565	0.327155	0.225184	0.957575	0.647463
ENSG00000240849	TMEM189	transmembrane protein 189 [Source:HGNC Symbol;Acc:HGNC:16735]	653.368	539.585	0.276271	0.225184	0.957575	0.647462
ENSG00000112695	COX7A2	cytochrome c oxidase subunit 7A2 [Source:HGNC Symbol;Acc:HGNC:2288]	1257.01	1036.85	0.277395	0.225547	0.957575	0.646763
ENSG00000176248	ANAPC2	anaphase promoting complex subunit 2 [Source:HGNC Symbol;Acc:HGNC:19989]	1013.08	810.906	0.321134	0.225731	0.957575	0.646408
ENSG00000122705	CLTA	clathrin light chain A [Source:HGNC Symbol;Acc:HGNC:2090]	3765.56	3103.32	0.278984	0.225814	0.957575	0.64625
ENSG00000116786	PLEKHM2	pleckstrin homology and RUN domain containing M2 [Source:HGNC Symbol;Acc:HGNC:29131]	4442.1	3542.11	0.326657	0.225909	0.957575	0.646067
ENSG00000127884	ECHS1	enoyl-CoA hydratase, short chain 1 [Source:HGNC Symbol;Acc:HGNC:3151]	2224.06	1823.48	0.286336	0.226027	0.957575	0.645839
ENSG00000108839	ALOX12	arachidonate 12-lipoxygenase, 12S type [Source:HGNC Symbol;Acc:HGNC:429]	45.4051	31.9881	0.504374	0.226028	0.957575	0.645838
ENSG00000142046	TMEM91	transmembrane protein 91 [Source:HGNC Symbol;Acc:HGNC:32393]	55.645	39.4273	0.49264	0.226452	0.957575	0.645025
ENSG00000229915	AC016999.2		13.3885	6.59648	1.02028	0.22646	0.957575	0.645008
ENSG00000085644	ZNF213	zinc finger protein 213 [Source:HGNC Symbol;Acc:HGNC:13005]	348.916	269.984	0.370223	0.226868	0.957575	0.644227
ENSG00000103202	NME4	NME/NM23 nucleoside diphosphate kinase 4 [Source:HGNC Symbol;Acc:HGNC:7852]	2193.12	1761.13	0.316401	0.227	0.957575	0.643975
ENSG00000049656	CLPTM1L	CLPTM1 like [Source:HGNC Symbol;Acc:HGNC:24308]	3613.89	2951.36	0.292171	0.227088	0.957575	0.643806
ENSG00000134955	SLC37A2	solute carrier family 37 member 2 [Source:HGNC Symbol;Acc:HGNC:20644]	115.297	84.7424	0.443773	0.227423	0.957575	0.643166
ENSG00000158793	NIT1	nitrilase 1 [Source:HGNC Symbol;Acc:HGNC:7828]	330.392	262.157	0.334126	0.227819	0.957575	0.642409
ENSG00000173402	DAG1	dystroglycan 1 [Source:HGNC Symbol;Acc:HGNC:2666]	6502.06	5375.07	0.274615	0.227948	0.957575	0.642164
ENSG00000187713	TMEM203	transmembrane protein 203 [Source:HGNC Symbol;Acc:HGNC:28217]	833.953	681.553	0.291053	0.228305	0.957575	0.641484
ENSG00000059691	PET112	glutamyl-tRNA amidotransferase subunit B [Source:HGNC Symbol;Acc:HGNC:8849]	446.754	368.598	0.27734	0.228352	0.957575	0.641395
ENSG00000121310	ECHDC2	enoyl-CoA hydratase domain containing 2 [Source:HGNC Symbol;Acc:HGNC:23408]	444.487	358.603	0.309519	0.228415	0.957575	0.641276
ENSG00000101181	MTG2	mitochondrial ribosome associated GTPase 2 [Source:HGNC Symbol;Acc:HGNC:16239]	469.214	374.506	0.325529	0.228574	0.957575	0.640973
ENSG00000254810	RP11-672A2.4		58.795	38.4039	0.621565	0.228776	0.957575	0.64059
ENSG00000177674	AGTRAP	angiotensin II receptor associated protein [Source:HGNC Symbol;Acc:HGNC:13539]	934.051	755.633	0.305795	0.229054	0.957575	0.640061
ENSG00000239264	TXNDC5	thioredoxin domain containing 5 [Source:HGNC Symbol;Acc:HGNC:21073]	1475.54	1137.07	0.375871	0.229123	0.957575	0.639932
ENSG00000184903	IMMP2L	inner mitochondrial membrane peptidase subunit 2 [Source:HGNC Symbol;Acc:HGNC:14598]	85.7895	64.062	0.418156	0.22913	0.957575	0.639918
ENSG00000163344	PMVK	phosphomevalonate kinase [Source:HGNC Symbol;Acc:HGNC:9141]	929.738	737.665	0.333553	0.22928	0.957575	0.639634
ENSG00000226363	AC009336.24	HAGLR opposite strand (non-protein coding) [Source:HGNC Symbol;Acc:HGNC:50646]	26.5803	16.6194	0.679207	0.22941	0.957575	0.639387
ENSG00000100284	TOM1	target of myb1 membrane trafficking protein [Source:HGNC Symbol;Acc:HGNC:11982]	1503.42	1207.85	0.315828	0.229511	0.957575	0.639197
ENSG00000138162	TACC2	transforming acidic coiled-coil containing protein 2 [Source:HGNC Symbol;Acc:HGNC:11523]	592.501	466.586	0.345177	0.229512	0.957575	0.639195
ENSG00000227372	TP73-AS1	TP73 antisense RNA 1 [Source:HGNC Symbol;Acc:HGNC:29052]	618.68	504.564	0.294403	0.230011	0.957575	0.638252
ENSG00000164885	CDK5	cyclin dependent kinase 5 [Source:HGNC Symbol;Acc:HGNC:1774]	332.686	263.986	0.333427	0.230165	0.957575	0.63796
ENSG00000106366	SERPINE1	serpin family E member 1 [Source:HGNC Symbol;Acc:HGNC:8583]	92139.2	76885.7	0.2611	0.23029	0.957575	0.637725
ENSG00000144485	HES6	hes family bHLH transcription factor 6 [Source:HGNC Symbol;Acc:HGNC:18254]	27.153	17.7748	0.609653	0.230449	0.957575	0.637425
ENSG00000140323	DISP2	dispatched RND transporter family member 2 [Source:HGNC Symbol;Acc:HGNC:19712]	151.411	116.058	0.383201	0.230473	0.957575	0.637381
ENSG00000129245	FXR2	FMR1 autosomal homolog 2 [Source:HGNC Symbol;Acc:HGNC:4024]	1158.08	942.19	0.297566	0.230523	0.957575	0.637286
ENSG00000175600	SUGCT	succinyl-CoA:glutarate-CoA transferase [Source:HGNC Symbol;Acc:HGNC:16001]	255.739	208.895	0.291077	0.230564	0.957575	0.637208
ENSG00000182636	NDN	necdin, MAGE family member [Source:HGNC Symbol;Acc:HGNC:7675]	1888.24	1553.1	0.281828	0.230923	0.957575	0.636532
ENSG00000106948	AKNA	AT-hook transcription factor [Source:HGNC Symbol;Acc:HGNC:24108]	512.738	411.044	0.31954	0.23121	0.957575	0.635993
ENSG00000145536	ADAMTS16	ADAM metallopeptidase with thrombospondin type 1 motif 16 [Source:HGNC Symbol;Acc:HGNC:17108]	24.9229	16.0303	0.641006	0.231388	0.957575	0.63566
ENSG00000182612	TSPAN10	tetraspanin 10 [Source:HGNC Symbol;Acc:HGNC:29942]	254.605	201.373	0.338493	0.231644	0.957575	0.635179
ENSG00000167987	VPS37C	VPS37C, ESCRT-I subunit [Source:HGNC Symbol;Acc:HGNC:26097]	759.356	598.602	0.343277	0.231925	0.957575	0.634652
ENSG00000164692	COL1A2	collagen type I alpha 2 chain [Source:HGNC Symbol;Acc:HGNC:2198]	459001	381735	0.265925	0.231969	0.957575	0.634569
ENSG00000105643	ARRDC2	arrestin domain containing 2 [Source:HGNC Symbol;Acc:HGNC:25225]	569.885	458.403	0.313811	0.232086	0.957575	0.634351
ENSG00000204388	HSPA1B	heat shock protein family A (Hsp70) member 1B [Source:HGNC Symbol;Acc:HGNC:5233]	565.716	461.696	0.293498	0.232178	0.957575	0.634179
ENSG00000137038	TMEM261	distal membrane arm assembly complex 1 [Source:HGNC Symbol;Acc:HGNC:30536]	528.837	432.775	0.288394	0.232453	0.957575	0.633665
ENSG00000077782	FGFR1	fibroblast growth factor receptor 1 [Source:HGNC Symbol;Acc:HGNC:3688]	10704.2	8722.66	0.295343	0.232541	0.957575	0.633501
ENSG00000140931	CMTM3	CKLF like MARVEL transmembrane domain containing 3 [Source:HGNC Symbol;Acc:HGNC:19174]	762.563	622.525	0.292623	0.232668	0.957575	0.633263
ENSG00000137824	RMDN3	regulator of microtubule dynamics 3 [Source:HGNC Symbol;Acc:HGNC:25550]	956.336	795.956	0.264711	0.232744	0.957575	0.633121
ENSG00000205746	RP11-1212A22.1		123.584	90.669	0.448858	0.23295	0.957575	0.632738
ENSG00000181218	HIST3H2A	histone cluster 3 H2A [Source:HGNC Symbol;Acc:HGNC:20507]	93.4939	61.9604	0.590379	0.23297	0.957575	0.632699
ENSG00000168056	LTBP3	latent transforming growth factor beta binding protein 3 [Source:HGNC Symbol;Acc:HGNC:6716]	5516.39	4432.23	0.315719	0.232973	0.957575	0.632695
ENSG00000142327	RNPEPL1	arginyl aminopeptidase like 1 [Source:HGNC Symbol;Acc:HGNC:10079]	2022.49	1595.81	0.342006	0.232975	0.957575	0.63269
ENSG00000136932	C9orf156	tRNA methyltransferase O [Source:HGNC Symbol;Acc:HGNC:30967]	186.746	151.672	0.300435	0.233074	0.957575	0.632507
ENSG00000099968	BCL2L13	BCL2 like 13 [Source:HGNC Symbol;Acc:HGNC:17164]	1735.15	1472.68	0.236561	0.233114	0.957575	0.632433
ENSG00000130731	C16orf13	methyltransferase like 26 [Source:HGNC Symbol;Acc:HGNC:14141]	794.91	627.262	0.341697	0.233202	0.957575	0.632268
ENSG00000169105	CHST14	carbohydrate sulfotransferase 14 [Source:HGNC Symbol;Acc:HGNC:24464]	667.506	535.842	0.316608	0.233209	0.957575	0.632254
ENSG00000062582	MRPS24	mitochondrial ribosomal protein S24 [Source:HGNC Symbol;Acc:HGNC:14510]	29.0256	17.8905	0.693273	0.233223	0.957575	0.632228
ENSG00000130311	DDA1	DET1 and DDB1 associated 1 [Source:HGNC Symbol;Acc:HGNC:28360]	1098.21	881.876	0.31646	0.233298	0.957575	0.63209
ENSG00000137154	RPS6	ribosomal protein S6 [Source:HGNC Symbol;Acc:HGNC:10429]	16011.7	13709.1	0.223995	0.233428	0.957575	0.631847
ENSG00000108774	RAB5C	RAB5C, member RAS oncogene family [Source:HGNC Symbol;Acc:HGNC:9785]	1488.01	1199.75	0.310382	0.233453	0.957575	0.6318
ENSG00000083812	ZNF324	zinc finger protein 324 [Source:HGNC Symbol;Acc:HGNC:14096]	259.751	198.987	0.384142	0.23352	0.957575	0.631677
ENSG00000184584	TMEM173	transmembrane protein 173 [Source:HGNC Symbol;Acc:HGNC:27962]	1059.83	861.22	0.29928	0.233694	0.957575	0.631352
ENSG00000139112	GABARAPL1	GABA type A receptor associated protein like 1 [Source:HGNC Symbol;Acc:HGNC:4068]	725.152	606.965	0.256255	0.23374	0.957575	0.631268
ENSG00000076248	UNG	uracil DNA glycosylase [Source:HGNC Symbol;Acc:HGNC:12572]	716.455	598.139	0.260144	0.234012	0.957575	0.630761
ENSG00000167700	MFSD3	major facilitator superfamily domain containing 3 [Source:HGNC Symbol;Acc:HGNC:25157]	460.897	355.296	0.375119	0.234344	0.957575	0.630146
ENSG00000136878	USP20	ubiquitin specific peptidase 20 [Source:HGNC Symbol;Acc:HGNC:12619]	595.99	483.161	0.303154	0.234656	0.957575	0.629568
ENSG00000236671	PRKG1-AS1	PRKG1 antisense RNA 1 [Source:HGNC Symbol;Acc:HGNC:45029]	43.7562	30.3065	0.53242	0.23471	0.957575	0.629469
ENSG00000237753	AC079922.3		70.6752	52.8705	0.420313	0.235122	0.957575	0.628706
ENSG00000108179	PPIF	peptidylprolyl isomerase F [Source:HGNC Symbol;Acc:HGNC:9259]	1400.98	1144.2	0.291985	0.235174	0.957575	0.62861
ENSG00000176973	FAM89B	family with sequence similarity 89 member B [Source:HGNC Symbol;Acc:HGNC:16708]	204.774	155.781	0.394125	0.235684	0.957575	0.62767
ENSG00000119431	HDHD3	haloacid dehalogenase like hydrolase domain containing 3 [Source:HGNC Symbol;Acc:HGNC:28171]	119.091	87.7421	0.439299	0.235727	0.957575	0.62759
ENSG00000226137	BAIAP2-AS1	BAIAP2 antisense RNA 1 (head to head) [Source:HGNC Symbol;Acc:HGNC:44342]	382.868	310.933	0.3004	0.235731	0.957575	0.627584
ENSG00000231445	TIMM8AP1	translocase of inner mitochondrial membrane 8A pseudogene 1 [Source:HGNC Symbol;Acc:HGNC:17802]	100.388	78.1801	0.358924	0.235747	0.957575	0.627554
ENSG00000157954	WIPI2	WD repeat domain, phosphoinositide interacting 2 [Source:HGNC Symbol;Acc:HGNC:32225]	2579.32	2135.33	0.272517	0.235893	0.957575	0.627285
ENSG00000169372	CRADD	CASP2 and RIPK1 domain containing adaptor with death domain [Source:HGNC Symbol;Acc:HGNC:2340]	181.82	144.289	0.332566	0.235896	0.957575	0.627279
ENSG00000250770	RP5-1063M23.1		21.086	13.0576	0.697001	0.236018	0.957575	0.627055
ENSG00000187601	MAGEH1	MAGE family member H1 [Source:HGNC Symbol;Acc:HGNC:24092]	354.683	288.768	0.296416	0.236188	0.957575	0.626743
ENSG00000139722	VPS37B	VPS37B, ESCRT-I subunit [Source:HGNC Symbol;Acc:HGNC:25754]	568.912	459.81	0.307476	0.236231	0.957575	0.626662
ENSG00000102103	PQBP1	polyglutamine binding protein 1 [Source:HGNC Symbol;Acc:HGNC:9330]	525.871	433.671	0.277554	0.236295	0.957575	0.626545
ENSG00000109103	UNC119	unc-119 lipid binding chaperone [Source:HGNC Symbol;Acc:HGNC:12565]	322.536	251.409	0.358837	0.236396	0.957575	0.62636
ENSG00000169814	BTD	biotinidase [Source:HGNC Symbol;Acc:HGNC:1122]	671.473	558.542	0.265578	0.236426	0.957575	0.626305
ENSG00000066379	ZNRD1	zinc ribbon domain containing 1 [Source:HGNC Symbol;Acc:HGNC:13182]	73.5735	51.9558	0.50046	0.236635	0.957575	0.625922
ENSG00000198185	ZNF334	zinc finger protein 334 [Source:HGNC Symbol;Acc:HGNC:15806]	50.5589	33.2776	0.604542	0.236916	0.957575	0.625405
ENSG00000151552	QDPR	quinoid dihydropteridine reductase [Source:HGNC Symbol;Acc:HGNC:9752]	1201.41	988.079	0.281866	0.237096	0.957575	0.625076
ENSG00000168275	COA6	cytochrome c oxidase assembly factor 6 [Source:HGNC Symbol;Acc:HGNC:18025]	183.01	145.628	0.329233	0.23718	0.957575	0.624922
ENSG00000159720	ATP6V0D1	ATPase H+ transporting V0 subunit d1 [Source:HGNC Symbol;Acc:HGNC:13724]	2563.92	2085.76	0.297769	0.237343	0.957575	0.624624
ENSG00000215021	PHB2	prohibitin 2 [Source:HGNC Symbol;Acc:HGNC:30306]	2188.31	1785.57	0.293337	0.237754	0.957575	0.623872
ENSG00000204619	PPP1R11	protein phosphatase 1 regulatory inhibitor subunit 11 [Source:HGNC Symbol;Acc:HGNC:9285]	1199.83	997.854	0.265942	0.237807	0.957575	0.623775
ENSG00000270820	RP11-355B11.2		66.1232	48.304	0.44955	0.237911	0.957575	0.623586
ENSG00000186340	THBS2	thrombospondin 2 [Source:HGNC Symbol;Acc:HGNC:11786]	20614.8	17435.9	0.241624	0.237944	0.957575	0.623525
ENSG00000061273	HDAC7	histone deacetylase 7 [Source:HGNC Symbol;Acc:HGNC:14067]	2805.04	2285.79	0.295403	0.237958	0.957575	0.6235
ENSG00000179918	SEPHS2	selenophosphate synthetase 2 [Source:HGNC Symbol;Acc:HGNC:19686]	1409.68	1168.3	0.270693	0.238001	0.957575	0.623421
ENSG00000149932	TMEM219	transmembrane protein 219 [Source:HGNC Symbol;Acc:HGNC:25201]	1286.03	1033.24	0.315687	0.238174	0.957575	0.623106
ENSG00000240184	PCDHGC3	protocadherin gamma subfamily C, 3 [Source:HGNC Symbol;Acc:HGNC:8716]	3405.42	2775.13	0.295311	0.238259	0.957575	0.622951
ENSG00000183513	COA5	cytochrome c oxidase assembly factor 5 [Source:HGNC Symbol;Acc:HGNC:33848]	284.09	229.396	0.307795	0.238322	0.957575	0.622835
ENSG00000135709	KIAA0513	KIAA0513 [Source:HGNC Symbol;Acc:HGNC:29058]	1510.75	1205.48	0.325991	0.2384	0.957575	0.622693
ENSG00000169740	ZNF32	zinc finger protein 32 [Source:HGNC Symbol;Acc:HGNC:13095]	247.038	202.315	0.288411	0.238464	0.957575	0.622577
ENSG00000128274	A4GALT	alpha 1,4-galactosyltransferase (P blood group) [Source:HGNC Symbol;Acc:HGNC:18149]	2182.86	1785.53	0.289883	0.238561	0.957575	0.6224
ENSG00000224997	AL049840.1	NA	28.3944	18.4359	0.628679	0.239709	0.957575	0.620315
ENSG00000196507	TCEAL3	transcription elongation factor A like 3 [Source:HGNC Symbol;Acc:HGNC:28247]	895.117	737.158	0.279727	0.239756	0.957575	0.620231
ENSG00000168303	MPLKIP	M-phase specific PLK1 interacting protein [Source:HGNC Symbol;Acc:HGNC:16002]	278.478	220.329	0.336801	0.239839	0.957575	0.620081
ENSG00000148926	ADM	adrenomedullin [Source:HGNC Symbol;Acc:HGNC:259]	2985.58	2482.77	0.266036	0.23988	0.957575	0.620006
ENSG00000108591	DRG2	developmentally regulated GTP binding protein 2 [Source:HGNC Symbol;Acc:HGNC:3030]	633.849	507.514	0.320655	0.239917	0.957575	0.619939
ENSG00000139675	HNRNPA1L2	heterogeneous nuclear ribonucleoprotein A1-like 2 [Source:HGNC Symbol;Acc:HGNC:27067]	58.2705	42.502	0.456112	0.239939	0.957575	0.619899
ENSG00000181754	AMIGO1	adhesion molecule with Ig like domain 1 [Source:HGNC Symbol;Acc:HGNC:20824]	233.408	191.514	0.286053	0.239945	0.957575	0.619889
ENSG00000187653	TMSB4XP8	thymosin beta 4, X-linked pseudogene 8 [Source:HGNC Symbol;Acc:HGNC:11885]	79.5907	59.7325	0.412111	0.240111	0.957575	0.619587
ENSG00000140105	WARS	tryptophanyl-tRNA synthetase [Source:HGNC Symbol;Acc:HGNC:12729]	3994.06	3406.13	0.229719	0.240161	0.957575	0.619497
ENSG00000223768	LINC00205	long intergenic non-protein coding RNA 205 [Source:HGNC Symbol;Acc:HGNC:16420]	119.353	93.9473	0.344397	0.240239	0.957575	0.619356
ENSG00000229638	RPL4P4	ribosomal protein L4 pseudogene 4 [Source:HGNC Symbol;Acc:HGNC:36179]	24.6707	15.3258	0.696901	0.240397	0.957575	0.619071
ENSG00000171045	TSNARE1	t-SNARE domain containing 1 [Source:HGNC Symbol;Acc:HGNC:26437]	98.9813	72.7236	0.447435	0.240612	0.957575	0.618683
ENSG00000226742	HSBP1L1	heat shock factor binding protein 1 like 1 [Source:HGNC Symbol;Acc:HGNC:37243]	63.7237	45.9725	0.469047	0.240859	0.957575	0.618236
ENSG00000105402	NAPA	NSF attachment protein alpha [Source:HGNC Symbol;Acc:HGNC:7641]	2096.89	1729.1	0.278242	0.24097	0.957575	0.618037
ENSG00000101199	ARFGAP1	ADP ribosylation factor GTPase activating protein 1 [Source:HGNC Symbol;Acc:HGNC:15852]	2417.41	1974.71	0.291765	0.241079	0.957575	0.61784
ENSG00000198729	PPP1R14C	protein phosphatase 1 regulatory inhibitor subunit 14C [Source:HGNC Symbol;Acc:HGNC:14952]	653.987	538.825	0.279332	0.241307	0.957575	0.61743
ENSG00000182318	ZSCAN22	zinc finger and SCAN domain containing 22 [Source:HGNC Symbol;Acc:HGNC:4929]	132.987	104.348	0.35037	0.2415	0.957575	0.617083
ENSG00000103152	MPG	N-methylpurine DNA glycosylase [Source:HGNC Symbol;Acc:HGNC:7211]	1068.94	856.662	0.31941	0.241626	0.957575	0.616855
ENSG00000175826	CTDNEP1	CTD nuclear envelope phosphatase 1 [Source:HGNC Symbol;Acc:HGNC:19085]	2104.23	1733.34	0.279722	0.241652	0.957575	0.616809
ENSG00000197935	ZNF311	zinc finger protein 311 [Source:HGNC Symbol;Acc:HGNC:13847]	31.9355	21.1038	0.602413	0.241748	0.957575	0.616636
ENSG00000214941	ZSWIM7	zinc finger SWIM-type containing 7 [Source:HGNC Symbol;Acc:HGNC:26993]	130.711	100.421	0.378332	0.241854	0.957575	0.616447
ENSG00000179314	WSCD1	WSC domain containing 1 [Source:HGNC Symbol;Acc:HGNC:29060]	65.4419	45.1728	0.536055	0.241872	0.957575	0.616415
ENSG00000240053	LY6G5B	lymphocyte antigen 6 family member G5B [Source:HGNC Symbol;Acc:HGNC:13931]	30.6609	20.1083	0.601996	0.241925	0.957575	0.616319
ENSG00000139200	PIANP	PILR alpha associated neural protein [Source:HGNC Symbol;Acc:HGNC:25338]	79.2633	59.7209	0.407872	0.241945	0.957575	0.616284
ENSG00000090432	MUL1	mitochondrial E3 ubiquitin protein ligase 1 [Source:HGNC Symbol;Acc:HGNC:25762]	1033.07	838.615	0.300688	0.242013	0.957575	0.616162
ENSG00000184985	SORCS2	sortilin related VPS10 domain containing receptor 2 [Source:HGNC Symbol;Acc:HGNC:16698]	368.166	299.221	0.299268	0.242092	0.957575	0.616019
ENSG00000115738	ID2	inhibitor of DNA binding 2, HLH protein [Source:HGNC Symbol;Acc:HGNC:5361]	2501.18	2097.24	0.253985	0.242103	0.957575	0.615999
ENSG00000172586	CHCHD1	coiled-coil-helix-coiled-coil-helix domain containing 1 [Source:HGNC Symbol;Acc:HGNC:23518]	391.266	314.572	0.313822	0.24212	0.957575	0.61597
ENSG00000065809	FAM107B	family with sequence similarity 107 member B [Source:HGNC Symbol;Acc:HGNC:23726]	126.307	97.9899	0.36788	0.242406	0.957575	0.615456
ENSG00000198728	LDB1	LIM domain binding 1 [Source:HGNC Symbol;Acc:HGNC:6532]	1447.98	1174.25	0.302218	0.242424	0.957575	0.615425
ENSG00000104365	IKBKB	inhibitor of nuclear factor kappa B kinase subunit beta [Source:HGNC Symbol;Acc:HGNC:5960]	1035.38	869.791	0.251477	0.242431	0.957575	0.615412
ENSG00000257524	RP11-203J24.9		14.0667	7.94125	0.824791	0.242553	0.957575	0.615194
ENSG00000103254	FAM173A	family with sequence similarity 173 member A [Source:HGNC Symbol;Acc:HGNC:14152]	364.198	288.795	0.334366	0.242846	0.957575	0.614669
ENSG00000241404	EGFL8	EGF like domain multiple 8 [Source:HGNC Symbol;Acc:HGNC:13944]	26.2095	16.5878	0.653804	0.243018	0.957575	0.614362
ENSG00000144524	COPS7B	COP9 signalosome subunit 7B [Source:HGNC Symbol;Acc:HGNC:16760]	449.123	363.253	0.306006	0.243062	0.957575	0.614284
ENSG00000267272	LINC01140	long intergenic non-protein coding RNA 1140 [Source:HGNC Symbol;Acc:HGNC:27922]	30.3474	19.6862	0.633563	0.24314	0.957575	0.614144
ENSG00000184227	ACOT1	acyl-CoA thioesterase 1 [Source:HGNC Symbol;Acc:HGNC:33128]	80.5492	61.4737	0.389699	0.243159	0.957575	0.61411
ENSG00000171453	POLR1C	RNA polymerase I subunit C [Source:HGNC Symbol;Acc:HGNC:20194]	245.434	191.514	0.356209	0.243424	0.957575	0.613637
ENSG00000165782	TMEM55B	transmembrane protein 55B [Source:HGNC Symbol;Acc:HGNC:19299]	639.585	519.983	0.298083	0.243467	0.957575	0.61356
ENSG00000159023	EPB41	erythrocyte membrane protein band 4.1 [Source:HGNC Symbol;Acc:HGNC:3377]	593.42	491.258	0.272689	0.243908	0.957575	0.612774
ENSG00000101294	HM13	histocompatibility minor 13 [Source:HGNC Symbol;Acc:HGNC:16435]	8026.59	6612.82	0.279515	0.243945	0.957575	0.612708
ENSG00000186364	NUDT17	nudix hydrolase 17 [Source:HGNC Symbol;Acc:HGNC:26618]	32.2002	19.391	0.734777	0.244075	0.957575	0.612476
ENSG00000165752	STK32C	serine/threonine kinase 32C [Source:HGNC Symbol;Acc:HGNC:21332]	344.096	269.013	0.354928	0.244098	0.957575	0.612437
ENSG00000075399	VPS9D1	VPS9 domain containing 1 [Source:HGNC Symbol;Acc:HGNC:13526]	482.497	385.797	0.32257	0.244111	0.957575	0.612412
ENSG00000185761	ADAMTSL5	ADAMTS like 5 [Source:HGNC Symbol;Acc:HGNC:27912]	129.704	102.236	0.342881	0.244272	0.957575	0.612126
ENSG00000205683	DPF3	double PHD fingers 3 [Source:HGNC Symbol;Acc:HGNC:17427]	188.913	152.125	0.311311	0.244321	0.957575	0.612039
ENSG00000101442	ACTR5	ARP5 actin related protein 5 homolog [Source:HGNC Symbol;Acc:HGNC:14671]	109.992	79.3596	0.469728	0.244371	0.957575	0.611951
ENSG00000132535	DLG4	discs large MAGUK scaffold protein 4 [Source:HGNC Symbol;Acc:HGNC:2903]	594.281	483.78	0.296906	0.2444	0.957575	0.611898
ENSG00000100285	NEFH	neurofilament heavy [Source:HGNC Symbol;Acc:HGNC:7737]	20.7947	13.0572	0.676521	0.244411	0.957575	0.61188
ENSG00000116096	SPR	sepiapterin reductase (7,8-dihydrobiopterin:NADP+ oxidoreductase) [Source:HGNC Symbol;Acc:HGNC:11257]	625.821	505.968	0.306419	0.244676	0.957575	0.611409
ENSG00000196696	PDXDC2P	nuclear pore complex-interacting protein [Source:NCBI gene;Acc:283970]	34.4758	23.6368	0.542274	0.24494	0.957575	0.610941
ENSG00000197912	SPG7	SPG7, paraplegin matrix AAA peptidase subunit [Source:HGNC Symbol;Acc:HGNC:11237]	1727.33	1427.91	0.274569	0.2452	0.957575	0.61048
ENSG00000232973	CYP1B1-AS1	CYP1B1 antisense RNA 1 [Source:HGNC Symbol;Acc:HGNC:28543]	241.016	198.295	0.280848	0.245207	0.957575	0.610467
ENSG00000169598	DFFB	DNA fragmentation factor subunit beta [Source:HGNC Symbol;Acc:HGNC:2773]	78.9244	59.9961	0.393316	0.245218	0.957575	0.610448
ENSG00000156858	PRR14	proline rich 14 [Source:HGNC Symbol;Acc:HGNC:28458]	471.49	391.44	0.268617	0.245841	0.957575	0.609346
ENSG00000154065	ANKRD29	ankyrin repeat domain 29 [Source:HGNC Symbol;Acc:HGNC:27110]	1114.03	923.486	0.270393	0.24586	0.957575	0.609312
ENSG00000148218	ALAD	aminolevulinate dehydratase [Source:HGNC Symbol;Acc:HGNC:395]	1444.81	1197.5	0.270732	0.245875	0.957575	0.609285
ENSG00000107281	NPDC1	neural proliferation, differentiation and control 1 [Source:HGNC Symbol;Acc:HGNC:7899]	1943.29	1588.08	0.291319	0.246028	0.957575	0.609015
ENSG00000166925	TSC22D4	TSC22 domain family member 4 [Source:HGNC Symbol;Acc:HGNC:21696]	1509.63	1224.37	0.302261	0.246301	0.957575	0.608533
ENSG00000165233	C9orf89	caspase recruitment domain family member 19 [Source:HGNC Symbol;Acc:HGNC:28148]	478.8	375.695	0.349184	0.246333	0.957575	0.608477
ENSG00000161714	PLCD3	phospholipase C delta 3 [Source:HGNC Symbol;Acc:HGNC:9061]	3164.52	2548.73	0.312261	0.246387	0.957575	0.608383
ENSG00000023191	RNH1	ribonuclease/angiogenin inhibitor 1 [Source:HGNC Symbol;Acc:HGNC:10074]	12417.7	10136.4	0.292844	0.24642	0.957575	0.608324
ENSG00000139131	YARS2	tyrosyl-tRNA synthetase 2 [Source:HGNC Symbol;Acc:HGNC:24249]	327.921	272.618	0.266078	0.24669	0.957575	0.607849
ENSG00000155366	RHOC	ras homolog family member C [Source:HGNC Symbol;Acc:HGNC:669]	6109.63	5020.03	0.283382	0.246702	0.957575	0.607827
ENSG00000104964	AES	amino-terminal enhancer of split [Source:HGNC Symbol;Acc:HGNC:307]	4880.57	3975.98	0.295704	0.246743	0.957575	0.607756
ENSG00000127554	GFER	growth factor, augmenter of liver regeneration [Source:HGNC Symbol;Acc:HGNC:4236]	399.83	313.42	0.350497	0.246782	0.957575	0.607686
ENSG00000172935	MRGPRF	MAS related GPR family member F [Source:HGNC Symbol;Acc:HGNC:24828]	1973.62	1619.1	0.285718	0.246826	0.957575	0.607609
ENSG00000197757	HOXC6	homeobox C6 [Source:HGNC Symbol;Acc:HGNC:5128]	215.463	169.938	0.340882	0.246832	0.957575	0.607598
ENSG00000070413	DGCR2	DiGeorge syndrome critical region gene 2 [Source:HGNC Symbol;Acc:HGNC:2845]	2291.54	1861.43	0.299891	0.247043	0.957575	0.607227
ENSG00000184347	SLIT3	slit guidance ligand 3 [Source:HGNC Symbol;Acc:HGNC:11087]	12372.9	10068.1	0.297426	0.247079	0.957575	0.607165
ENSG00000183648	NDUFB1	NADH:ubiquinone oxidoreductase subunit B1 [Source:HGNC Symbol;Acc:HGNC:7695]	552.26	430.212	0.35945	0.247152	0.957575	0.607036
ENSG00000196810	CTBP1-AS2	CTBP1 antisense RNA 2 (head to head) [Source:HGNC Symbol;Acc:HGNC:28307]	474.353	393.527	0.269437	0.247258	0.957575	0.60685
ENSG00000060971	ACAA1	acetyl-CoA acyltransferase 1 [Source:HGNC Symbol;Acc:HGNC:82]	951.48	775.957	0.294027	0.247411	0.957575	0.606581
ENSG00000174151	CYB561D1	cytochrome b561 family member D1 [Source:HGNC Symbol;Acc:HGNC:26804]	566.049	466.981	0.276925	0.247631	0.957575	0.606194
ENSG00000071462	WBSCR22	BUD23, rRNA methyltransferase and ribosome maturation factor [Source:HGNC Symbol;Acc:HGNC:16405]	1229.23	1009.46	0.284029	0.247761	0.957575	0.605967
ENSG00000011638	TMEM159	transmembrane protein 159 [Source:HGNC Symbol;Acc:HGNC:30136]	835.621	703.144	0.248729	0.24805	0.957575	0.605461
ENSG00000100344	PNPLA3	patatin like phospholipase domain containing 3 [Source:HGNC Symbol;Acc:HGNC:18590]	58.1811	40.7508	0.510253	0.248432	0.957575	0.604792
ENSG00000126088	UROD	uroporphyrinogen decarboxylase [Source:HGNC Symbol;Acc:HGNC:12591]	2119.74	1738.57	0.285963	0.248484	0.957575	0.604701
ENSG00000241528	RP1-130H16.16	NA	18.495	9.97964	0.892514	0.248528	0.957575	0.604624
ENSG00000142156	COL6A1	collagen type VI alpha 1 chain [Source:HGNC Symbol;Acc:HGNC:2211]	134907	110529	0.287542	0.248618	0.957575	0.604467
ENSG00000143512	HHIPL2	HHIP like 2 [Source:HGNC Symbol;Acc:HGNC:25842]	48.8862	34.6677	0.498665	0.248637	0.957575	0.604434
ENSG00000139531	SUOX	sulfite oxidase [Source:HGNC Symbol;Acc:HGNC:11460]	276.85	218.504	0.341918	0.248692	0.957575	0.604338
ENSG00000134245	WNT2B	Wnt family member 2B [Source:HGNC Symbol;Acc:HGNC:12781]	28.7534	18.4463	0.651502	0.248897	0.957575	0.60398
ENSG00000125352	RNF113A	ring finger protein 113A [Source:HGNC Symbol;Acc:HGNC:12974]	115.443	89.5266	0.364091	0.24897	0.957575	0.603854
ENSG00000160055	TMEM234	transmembrane protein 234 [Source:HGNC Symbol;Acc:HGNC:28837]	186.648	145.614	0.356011	0.249062	0.957575	0.603692
ENSG00000004975	DVL2	dishevelled segment polarity protein 2 [Source:HGNC Symbol;Acc:HGNC:3086]	995.458	812.21	0.293564	0.249112	0.957575	0.603605
ENSG00000197070	ARRDC1	arrestin domain containing 1 [Source:HGNC Symbol;Acc:HGNC:28633]	352.478	276.1	0.352551	0.24938	0.957575	0.603138
ENSG00000143224	PPOX	protoporphyrinogen oxidase [Source:HGNC Symbol;Acc:HGNC:9280]	213.425	165.592	0.365625	0.249425	0.957575	0.60306
ENSG00000204498	NFKBIL1	NFKB inhibitor like 1 [Source:HGNC Symbol;Acc:HGNC:7800]	324.924	259.466	0.324326	0.249433	0.957575	0.603046
ENSG00000127666	TICAM1	toll like receptor adaptor molecule 1 [Source:HGNC Symbol;Acc:HGNC:18348]	406.243	320.558	0.341496	0.249532	0.957575	0.602874
ENSG00000126903	SLC10A3	solute carrier family 10 member 3 [Source:HGNC Symbol;Acc:HGNC:22979]	1376.03	1104.3	0.31738	0.249547	0.957575	0.602848
ENSG00000173846	PLK3	polo like kinase 3 [Source:HGNC Symbol;Acc:HGNC:2154]	492.773	394.147	0.322068	0.249868	0.957575	0.602289
ENSG00000168306	ACOX2	acyl-CoA oxidase 2 [Source:HGNC Symbol;Acc:HGNC:120]	462.97	375.338	0.302968	0.250526	0.957575	0.601147
ENSG00000117791	2024-03-02	mitochondrial amidoxime reducing component 2 [Source:HGNC Symbol;Acc:HGNC:26064]	111.707	83.9572	0.408727	0.250556	0.957575	0.601095
ENSG00000184682	C11orf89	NA	181.414	137.239	0.401818	0.250652	0.957575	0.600929
ENSG00000166922	SCG5	secretogranin V [Source:HGNC Symbol;Acc:HGNC:10816]	43.7611	30.5913	0.511515	0.250946	0.957575	0.600419
ENSG00000134575	ACP2	acid phosphatase 2, lysosomal [Source:HGNC Symbol;Acc:HGNC:123]	980.688	811.301	0.273597	0.251025	0.957575	0.600283
ENSG00000213722	DDAH2	dimethylarginine dimethylaminohydrolase 2 [Source:HGNC Symbol;Acc:HGNC:2716]	2217.72	1819.43	0.285475	0.251272	0.957575	0.599856
ENSG00000142794	NBPF3	NBPF member 3 [Source:HGNC Symbol;Acc:HGNC:25076]	151.453	122.101	0.311098	0.251423	0.957575	0.599595
ENSG00000254901	MEF2BNB	BLOC-1 related complex subunit 8 [Source:HGNC Symbol;Acc:HGNC:37247]	157.253	125.052	0.329656	0.251925	0.957575	0.598728
ENSG00000111199	TRPV4	transient receptor potential cation channel subfamily V member 4 [Source:HGNC Symbol;Acc:HGNC:18083]	214.912	169.853	0.340281	0.251945	0.957575	0.598695
ENSG00000176871	WSB2	WD repeat and SOCS box containing 2 [Source:HGNC Symbol;Acc:HGNC:19222]	4212.28	3583.52	0.233296	0.252413	0.957575	0.597888
ENSG00000263470	RP11-160O5.1	NA	38.3856	24.5323	0.636209	0.252492	0.957575	0.597752
ENSG00000133597	ADCK2	aarF domain containing kinase 2 [Source:HGNC Symbol;Acc:HGNC:19039]	592.664	478.875	0.307932	0.252554	0.957575	0.597646
ENSG00000226823	SUGT1P	SGT1 homolog, MIS12 kinetochore complex assembly cochaperone pseudogene 1 [Source:HGNC Symbol;Acc:HGNC:19384]	32.9659	22.7537	0.539268	0.252582	0.957575	0.597598
ENSG00000122877	EGR2	early growth response 2 [Source:HGNC Symbol;Acc:HGNC:3239]	26.2106	15.8929	0.728454	0.252701	0.957575	0.597394
ENSG00000167515	TRAPPC2L	trafficking protein particle complex 2 like [Source:HGNC Symbol;Acc:HGNC:30887]	703.135	559.111	0.330371	0.252723	0.957575	0.597355
ENSG00000120889	TNFRSF10B	TNF receptor superfamily member 10b [Source:HGNC Symbol;Acc:HGNC:11905]	2569.92	2204.5	0.221214	0.253243	0.957575	0.596463
ENSG00000189337	KAZN	kazrin, periplakin interacting protein [Source:HGNC Symbol;Acc:HGNC:29173]	585.963	487.395	0.26563	0.253393	0.957575	0.596205
ENSG00000173482	PTPRM	protein tyrosine phosphatase, receptor type M [Source:HGNC Symbol;Acc:HGNC:9675]	2095.45	1796.11	0.222389	0.253541	0.957575	0.595951
ENSG00000197019	SERTAD1	SERTA domain containing 1 [Source:HGNC Symbol;Acc:HGNC:17932]	589.031	469.021	0.328482	0.253555	0.957575	0.595928
ENSG00000089220	PEBP1	phosphatidylethanolamine binding protein 1 [Source:HGNC Symbol;Acc:HGNC:8630]	5420.66	4571.02	0.245929	0.253611	0.957575	0.595832
ENSG00000116729	WLS	wntless Wnt ligand secretion mediator [Source:HGNC Symbol;Acc:HGNC:30238]	3681.57	3135.77	0.231414	0.253651	0.957575	0.595764
ENSG00000214174	AMZ2P1	archaelysin family metallopeptidase 2 pseudogene 1 [Source:HGNC Symbol;Acc:HGNC:26491]	95.1322	66.9814	0.503328	0.25389	0.957575	0.595354
ENSG00000124574	ABCC10	ATP binding cassette subfamily C member 10 [Source:HGNC Symbol;Acc:HGNC:52]	1078.43	886.108	0.283381	0.2539	0.957575	0.595337
ENSG00000188729	OSTN	osteocrin [Source:HGNC Symbol;Acc:HGNC:29961]	19.4909	10.2324	0.919778	0.253933	0.957575	0.59528
ENSG00000006194	ZNF263	zinc finger protein 263 [Source:HGNC Symbol;Acc:HGNC:13056]	567.484	471.787	0.266654	0.254282	0.957575	0.594684
ENSG00000119650	IFT43	intraflagellar transport 43 [Source:HGNC Symbol;Acc:HGNC:29669]	226.759	177.081	0.355908	0.254727	0.957575	0.593925
ENSG00000177082	WDR73	WD repeat domain 73 [Source:HGNC Symbol;Acc:HGNC:25928]	405.296	336.453	0.268257	0.254843	0.957575	0.593727
ENSG00000179862	CITED4	Cbp/p300 interacting transactivator with Glu/Asp rich carboxy-terminal domain 4 [Source:HGNC Symbol;Acc:HGNC:18696]	58.8017	41.7142	0.497658	0.254943	0.957575	0.593558
ENSG00000231924	PSG1	pregnancy specific beta-1-glycoprotein 1 [Source:HGNC Symbol;Acc:HGNC:9514]	29.3758	19.8015	0.575137	0.255036	0.957575	0.593398
ENSG00000128311	TST	thiosulfate sulfurtransferase [Source:HGNC Symbol;Acc:HGNC:12388]	308.693	248.321	0.313291	0.255807	0.957575	0.592087
ENSG00000068001	HYAL2	hyaluronoglucosaminidase 2 [Source:HGNC Symbol;Acc:HGNC:5321]	622.465	499.475	0.317558	0.255864	0.957575	0.591991
ENSG00000213676	ATF6B	activating transcription factor 6 beta [Source:HGNC Symbol;Acc:HGNC:2349]	1207.74	993.653	0.281393	0.255938	0.957575	0.591866
ENSG00000099364	FBXL19	F-box and leucine rich repeat protein 19 [Source:HGNC Symbol;Acc:HGNC:25300]	789.38	630.664	0.323888	0.25595	0.957575	0.591846
ENSG00000090339	ICAM1	intercellular adhesion molecule 1 [Source:HGNC Symbol;Acc:HGNC:5344]	122.645	92.9393	0.401635	0.256	0.957575	0.59176
ENSG00000131094	C1QL1	complement C1q like 1 [Source:HGNC Symbol;Acc:HGNC:24182]	16.9519	10.3473	0.716441	0.256102	0.957575	0.591587
ENSG00000182985	CADM1	cell adhesion molecule 1 [Source:HGNC Symbol;Acc:HGNC:5951]	1415.81	1183.75	0.258238	0.256184	0.957575	0.591448
ENSG00000185122	HSF1	heat shock transcription factor 1 [Source:HGNC Symbol;Acc:HGNC:5224]	1665.64	1327.62	0.327182	0.25683	0.957575	0.590354
ENSG00000177989	ODF3B	outer dense fiber of sperm tails 3B [Source:HGNC Symbol;Acc:HGNC:34388]	23.9527	15.3487	0.637574	0.256857	0.957575	0.590308
ENSG00000162645	GBP2	guanylate binding protein 2 [Source:HGNC Symbol;Acc:HGNC:4183]	356.289	290.277	0.295103	0.256996	0.957575	0.590073
ENSG00000108379	WNT3	Wnt family member 3 [Source:HGNC Symbol;Acc:HGNC:12782]	36.7362	25.9587	0.498886	0.257036	0.957575	0.590006
ENSG00000140104	C14orf79	chromosome 14 open reading frame 79 [Source:HGNC Symbol;Acc:HGNC:20126]	229.518	185.321	0.307382	0.257244	0.957575	0.589655
ENSG00000164088	PPM1M	protein phosphatase, Mg2+/Mn2+ dependent 1M [Source:HGNC Symbol;Acc:HGNC:26506]	622.496	503.635	0.305681	0.257415	0.957575	0.589366
ENSG00000132906	CASP9	caspase 9 [Source:HGNC Symbol;Acc:HGNC:1511]	182.128	143.529	0.344784	0.257603	0.957575	0.58905
ENSG00000167272	POP5	POP5 homolog, ribonuclease P/MRP subunit [Source:HGNC Symbol;Acc:HGNC:17689]	294.24	244.295	0.267883	0.257652	0.957575	0.588967
ENSG00000222041	LINC00152	cytoskeleton regulator RNA [Source:HGNC Symbol;Acc:HGNC:28717]	432.978	352.764	0.295178	0.25776	0.957575	0.588785
ENSG00000174307	PHLDA3	pleckstrin homology like domain family A member 3 [Source:HGNC Symbol;Acc:HGNC:8934]	4244.46	3414.5	0.313882	0.257925	0.957575	0.588506
ENSG00000072952	MRVI1	murine retrovirus integration site 1 homolog [Source:HGNC Symbol;Acc:HGNC:7237]	283.826	233.381	0.282737	0.258215	0.957575	0.588019
ENSG00000188825	LINC00910	long intergenic non-protein coding RNA 910 [Source:HGNC Symbol;Acc:HGNC:44361]	42.4174	29.2145	0.536235	0.258349	0.957575	0.587793
ENSG00000136280	CCM2	CCM2 scaffolding protein [Source:HGNC Symbol;Acc:HGNC:21708]	1555.69	1263.62	0.299985	0.258414	0.957575	0.587683
ENSG00000167815	PRDX2	peroxiredoxin 2 [Source:HGNC Symbol;Acc:HGNC:9353]	2044.86	1671.33	0.290995	0.259202	0.957575	0.586361
ENSG00000187954	CYHR1	cysteine and histidine rich 1 [Source:HGNC Symbol;Acc:HGNC:17806]	879.372	718.936	0.290619	0.259386	0.957575	0.586053
ENSG00000050165	DKK3	dickkopf WNT signaling pathway inhibitor 3 [Source:HGNC Symbol;Acc:HGNC:2893]	647.686	538.271	0.266648	0.259393	0.957575	0.586041
ENSG00000205403	CFI	complement factor I [Source:HGNC Symbol;Acc:HGNC:5394]	68.1694	50.3924	0.434626	0.259522	0.957575	0.585826
ENSG00000211451	GNRHR2	gonadotropin releasing hormone receptor 2 (pseudogene) [Source:HGNC Symbol;Acc:HGNC:16341]	21.3933	13.394	0.670922	0.259815	0.957575	0.585335
ENSG00000184154	LRTOMT	leucine rich transmembrane and O-methyltransferase domain containing [Source:HGNC Symbol;Acc:HGNC:25033]	129.543	100.338	0.367651	0.260493	0.957575	0.584203
ENSG00000166166	TRMT61A	tRNA methyltransferase 61A [Source:HGNC Symbol;Acc:HGNC:23790]	762.231	605.262	0.332501	0.260722	0.957575	0.583822
ENSG00000269439	CTD-3131K8.2		74.1419	56.5792	0.388477	0.260755	0.957575	0.583768
ENSG00000172530	BANP	BTG3 associated nuclear protein [Source:HGNC Symbol;Acc:HGNC:13450]	260.092	210.393	0.305618	0.260805	0.957575	0.583684
ENSG00000116741	RGS2	regulator of G protein signaling 2 [Source:HGNC Symbol;Acc:HGNC:9998]	44.229	29.2262	0.59291	0.260817	0.957575	0.583663
ENSG00000159239	C2orf81		157.182	120.249	0.387536	0.260918	0.957575	0.583496
ENSG00000247796	CTD-2366F13.1		90.92	68.7863	0.399973	0.260985	0.957575	0.583384
ENSG00000134780	DAGLA	diacylglycerol lipase alpha [Source:HGNC Symbol;Acc:HGNC:1165]	279.103	222.748	0.325996	0.261037	0.957575	0.583298
ENSG00000171311	EXOSC1	exosome component 1 [Source:HGNC Symbol;Acc:HGNC:17286]	379.275	316.335	0.261133	0.261246	0.957575	0.58295
ENSG00000173209	AHSA2	activator of HSP90 ATPase homolog 2 [Source:HGNC Symbol;Acc:HGNC:20437]	333.974	272.121	0.294681	0.261466	0.957575	0.582584
ENSG00000068971	PPP2R5B	protein phosphatase 2 regulatory subunit B'beta [Source:HGNC Symbol;Acc:HGNC:9310]	535.191	439.539	0.28445	0.261515	0.957575	0.582503
ENSG00000150672	DLG2	discs large MAGUK scaffold protein 2 [Source:HGNC Symbol;Acc:HGNC:2901]	26.8065	17.1224	0.645405	0.261616	0.957575	0.582336
ENSG00000101193	GID8	GID complex subunit 8 homolog [Source:HGNC Symbol;Acc:HGNC:15857]	611.564	515.837	0.245669	0.261632	0.957575	0.582309
ENSG00000123415	SMUG1	single-strand-selective monofunctional uracil-DNA glycosylase 1 [Source:HGNC Symbol;Acc:HGNC:17148]	392.3	326.151	0.265887	0.261639	0.957575	0.582297
ENSG00000130203	APOE	apolipoprotein E [Source:HGNC Symbol;Acc:HGNC:613]	66.8584	49.6988	0.426422	0.261828	0.957575	0.581984
ENSG00000172878	METAP1D	methionyl aminopeptidase type 1D, mitochondrial [Source:HGNC Symbol;Acc:HGNC:32583]	144.568	117.247	0.301867	0.261966	0.957575	0.581756
ENSG00000180592	SKIDA1	SKI/DACH domain containing 1 [Source:HGNC Symbol;Acc:HGNC:32697]	29.4473	19.824	0.563927	0.262301	0.957575	0.5812
ENSG00000174132	FAM174A	family with sequence similarity 174 member A [Source:HGNC Symbol;Acc:HGNC:24943]	220.297	179.617	0.293051	0.262441	0.957575	0.580968
ENSG00000111664	GNB3	G protein subunit beta 3 [Source:HGNC Symbol;Acc:HGNC:4400]	38.4273	26.2614	0.546283	0.262734	0.957575	0.580484
ENSG00000196150	ZNF250	zinc finger protein 250 [Source:HGNC Symbol;Acc:HGNC:13044]	140.318	113.067	0.312271	0.262765	0.957575	0.580432
ENSG00000204308	RNF5	ring finger protein 5 [Source:HGNC Symbol;Acc:HGNC:10068]	720.013	580.144	0.311012	0.262774	0.957575	0.580418
ENSG00000108823	SGCA	sarcoglycan alpha [Source:HGNC Symbol;Acc:HGNC:10805]	76.4274	56.0879	0.444582	0.262962	0.957575	0.580107
ENSG00000131591	C1orf159	chromosome 1 open reading frame 159 [Source:HGNC Symbol;Acc:HGNC:26062]	192.414	149.519	0.364277	0.263036	0.957575	0.579984
ENSG00000134684	YARS	tyrosyl-tRNA synthetase [Source:HGNC Symbol;Acc:HGNC:12840]	3832.52	3242.05	0.241365	0.263107	0.957575	0.579868
ENSG00000159840	ZYX	zyxin [Source:HGNC Symbol;Acc:HGNC:13200]	6388.14	5214.6	0.292852	0.263226	0.957575	0.579672
ENSG00000158406	HIST1H4H	histone cluster 1 H4 family member h [Source:HGNC Symbol;Acc:HGNC:4788]	122.634	96.4557	0.346332	0.263344	0.957575	0.579477
ENSG00000115661	STK16	serine/threonine kinase 16 [Source:HGNC Symbol;Acc:HGNC:11394]	509.097	417.02	0.287625	0.263356	0.957575	0.579458
[truncated: 12,695 more rows]
