# Supplementary material for: Huntingtin-Interacting Protein 1-Related (HIP1R) Regulates Rheumatoid Arthritis Synovial Fibroblast Invasiveness
Source: Cells. 2025 Mar 23;14(7):483. doi: 10.3390/cells14070483 (PMC11987873; doi:10.3390/cells14070483)
Supplement: Supplementary file 1 [file cells-14-00483-s001.zip › Supplemental Table S7. HIP1 and HIP1R shared GO processes.xlsx]

## Sheet: HIP1R -HIP1 shared GO processes
Supplemental Table S7. GO biological processes enriched (shared) among DEGs in both siRNA HIP1 and siRNA HIP1R knockdown versus siRNA control.*
GO Term	P-value	Adjusted P-value	Odds Ratio	Combined Score	Genes
Negative Regulation Of Canonical Wnt Signaling Pathway (GO:0090090)	0.000156	0.0888664	10.81	94.78	LMBR1L;IGFBP1;FRMD8;DDIT3;BICC1
Negative Regulation Of Wnt Signaling Pathway (GO:0030178)	0.000405	0.115287	8.72	68.11	LMBR1L;IGFBP1;FRMD8;DDIT3;BICC1
Positive Regulation Of Macrophage Differentiation (GO:0045651)	0.000861	0.163286	57.19	403.64	IL34;LIF
Regulation Of Macrophage Differentiation (GO:0045649)	0.00172091	0.202051	38.12	242.63	IL34;LIF
Regulation Of Canonical Wnt Signaling Pathway (GO:0060828)	0.00232389	0.202051	5.81	35.22	LMBR1L;IGFBP1;FRMD8;DDIT3;BICC1
Positive Regulation Of Glial Cell Differentiation (GO:0045687)	0.00254969	0.202051	30.49	182.09	IL34;DICER1
Positive Regulation Of Response To Endoplasmic Reticulum Stress (GO:1905898)	0.00286013	0.202051	28.58	167.42	DDIT3;BAK1
Antigen Processing And Presentation Of Peptide Antigen Via MHC Class I (GO:0002474)	0.00286013	0.202051	28.58	167.42	MFSD6;TAPBPL
Regulation Of Protein Kinase B Signaling (GO:0051896)	0.00319588	0.202051	7.05	40.52	HIP1;GDF15;DDIT3;CHI3L1
DNA Damage Response (GO:0006974)	0.00735356	0.244171	3.74	18.35	RNF168;UBA7;EXO1;DDIT3;BAK1;WDR76
Intrinsic Apoptotic Signaling Pathway In Response To Endoplasmic Reticulum Stress (GO:0070059)	0.00785517	0.244171	16.32	79.12	DDIT3;BAK1
Positive Regulation Of Protein Kinase B Signaling (GO:0051897)	0.00828452	0.244171	7.68	36.83	HIP1;GDF15;CHI3L1
NIK/NF-kappaB Signaling (GO:0038061)	0.00890532	0.244171	15.23	71.92	CHI3L1;DICER1
Protein Localization To Membrane (GO:0072657)	0.0106645	0.244171	4.94	22.42	RAB3B;ANO1;TMEM150A;MYO5A
Lymphocyte Proliferation (GO:0046651)	0.0124061	0.244171	12.69	55.71	LMBR1L;HELLS
Positive Regulation Of MAPK Cascade (GO:0043410)	0.0124776	0.244171	3.83	16.77	GDF15;IL34;LIF;CHI3L1;ACKR3
Positive Regulation Of Myeloid Leukocyte Differentiation (GO:0002763)	0.0136862	0.244171	12.02	51.59	IL34;LIF
Response To Unfolded Protein (GO:0006986)	0.0164097	0.244171	10.88	44.7	DDIT3;BAK1
Zymogen Activation (GO:0031638)	0.0171238	0.244171	10.62	43.2	C1R;BAK1
Negative Regulation Of Cold-Induced Thermogenesis (GO:0120163)	0.017851	0.244171	10.38	41.79	DDIT3;NPR3
Intrinsic Apoptotic Signaling Pathway In Response To DNA Damage (GO:0008630)	0.0201096	0.244171	9.72	37.96	DDIT4;BAK1
SMAD Protein Signal Transduction (GO:0060395)	0.0216782	0.244171	9.32	35.7	GDF15;SMAD9
Metaphase Plate Congression (GO:0051310)	0.0216782	0.244171	9.32	35.7	SPICE1;CEP55
Negative Regulation Of Gene Expression Via CpG Island Methylation (GO:0044027)	0.0220549	0.244171	56.55	215.71	HELLS
tRNA Catabolic Process (GO:0016078)	0.0220549	0.244171	56.55	215.71	DICER1
ISG15-protein Conjugation (GO:0032020)	0.0220549	0.244171	56.55	215.71	UBA7
PERK-mediated Unfolded Protein Response (GO:0036499)	0.0220549	0.244171	56.55	215.71	DDIT3
Humoral Immune Response Mediated By Circulating Immunoglobulin (GO:0002455)	0.0220549	0.244171	56.55	215.71	C1R
Regulation Of Macrophage Proliferation (GO:0120040)	0.0220549	0.244171	56.55	215.71	IL34
Positive Regulation Of Urine Volume (GO:0035810)	0.0220549	0.244171	56.55	215.71	NPR3
Positive Regulation Of Epithelial Cell Differentiation Involved In Kidney Development (GO:2000698)	0.0220549	0.244171	56.55	215.71	LIF
Potassium Ion Transmembrane Transport (GO:0071805)	0.0232864	0.244171	5.15	19.36	KCNS3;SLC12A8;CCDC51
Protein Localization To Plasma Membrane (GO:0072659)	0.0232864	0.244171	5.15	19.36	RAB3B;TMEM150A;MYO5A
Negative Regulation Of Metabolic Process (GO:0009892)	0.023296	0.244171	8.95	33.65	DDIT3;NPR3
Protein Localization To Cell Periphery (GO:1990778)	0.0255453	0.244171	4.96	18.2	RAB3B;TMEM150A;MYO5A
ATF6-mediated Unfolded Protein Response (GO:0036500)	0.0264078	0.244171	45.24	164.41	DDIT3
Negative Regulation Of Steroid Metabolic Process (GO:0045939)	0.0264078	0.244171	45.24	164.41	NR0B1
Antigen Processing And Presentation Of Exogenous Peptide Antigen Via MHC Class I (GO:0042590)	0.0264078	0.244171	45.24	164.41	MFSD6
Positive Regulation Of Synaptic Plasticity (GO:0031915)	0.0264078	0.244171	45.24	164.41	CDC20
Neurotrophin TRK Receptor Signaling Pathway (GO:0048011)	0.0264078	0.244171	45.24	164.41	DDIT4
Nucleotide Transport (GO:0006862)	0.0264078	0.244171	45.24	164.41	EPG5
Pituitary Gland Development (GO:0021983)	0.0264078	0.244171	45.24	164.41	NR0B1
Positive Regulation Of IRE1-mediated Unfolded Protein Response (GO:1903896)	0.0264078	0.244171	45.24	164.41	BAK1
Copper Ion Import (GO:0015677)	0.0264078	0.244171	45.24	164.41	STEAP4
Positive Regulation Of Endoplasmic Reticulum Stress-Induced Intrinsic Apoptotic Signaling Pathway (GO:1902237)	0.0264078	0.244171	45.24	164.41	DDIT3
Actin Filament Organization (GO:0007015)	0.0264807	0.244171	4.89	17.76	HIP1;NEBL;MYO5A
Positive Regulation Of Interleukin-8 Production (GO:0032757)	0.0302395	0.244171	7.74	27.06	DDIT3;CHI3L1
Sulfur Amino Acid Transport (GO:0000101)	0.0307416	0.244171	37.7	131.27	SLC7A11
Regulation Of Dopamine Uptake Involved In Synaptic Transmission (GO:0051584)	0.0307416	0.244171	37.7	131.27	RAB3B
ER Overload Response (GO:0006983)	0.0307416	0.244171	37.7	131.27	DDIT3
T Cell Apoptotic Process (GO:0070231)	0.0307416	0.244171	37.7	131.27	LMBR1L
Positive Regulation Of Oligodendrocyte Differentiation (GO:0048714)	0.0307416	0.244171	37.7	131.27	IL34
Lymphocyte Apoptotic Process (GO:0070227)	0.0307416	0.244171	37.7	131.27	LMBR1L
Regulation Of DNA-templated Transcription In Response To Stress (GO:0043620)	0.0307416	0.244171	37.7	131.27	DDIT3
Regulation Of Carbohydrate Biosynthetic Process (GO:0043255)	0.0307416	0.244171	37.7	131.27	ZNF692
siRNA Processing (GO:0030422)	0.0307416	0.244171	37.7	131.27	DICER1
Glucosamine-Containing Compound Catabolic Process (GO:1901072)	0.0350563	0.244171	32.31	108.27	CHI3L1
RISC Complex Assembly (GO:0070922)	0.0350563	0.244171	32.31	108.27	DICER1
Positive Regulation Of Synapse Maturation (GO:0090129)	0.0350563	0.244171	32.31	108.27	CDC20
Apoptotic DNA Fragmentation (GO:0006309)	0.0350563	0.244171	32.31	108.27	DICER1
Regulation Of Nephron Tubule Epithelial Cell Differentiation (GO:0072182)	0.0350563	0.244171	32.31	108.27	LIF
Positive Regulation Of Ubiquitin Protein Ligase Activity (GO:1904668)	0.0350563	0.244171	32.31	108.27	CDC20
Regulation Of Urine Volume (GO:0035809)	0.0350563	0.244171	32.31	108.27	NPR3
Constitutive Heterochromatin Formation (GO:0140719)	0.0350563	0.244171	32.31	108.27	HELLS
Cyclooxygenase Pathway (GO:0019371)	0.0350563	0.244171	32.31	108.27	TBXAS1
Somatic Recombination Of Immunoglobulin Genes Involved In Immune Response (GO:0002204)	0.039352	0.244171	28.27	91.46	RNF168
Negative Regulation Of Hormone Secretion (GO:0046888)	0.039352	0.244171	28.27	91.46	LIF
Positive Regulation Of Monocyte Differentiation (GO:0045657)	0.039352	0.244171	28.27	91.46	IL34
Hematopoietic Stem Cell Differentiation (GO:0060218)	0.039352	0.244171	28.27	91.46	LMBR1L
Adrenal Gland Development (GO:0030325)	0.039352	0.244171	28.27	91.46	NR0B1
Amine Metabolic Process (GO:0009308)	0.039352	0.244171	28.27	91.46	SULT1C2
Monoatomic Anion Homeostasis (GO:0055081)	0.039352	0.244171	28.27	91.46	SLC12A8
Chloride Ion Homeostasis (GO:0055064)	0.039352	0.244171	28.27	91.46	SLC12A8
Myelin Assembly (GO:0032288)	0.039352	0.244171	28.27	91.46	DICER1
Regulation Of RNA Polymerase II Regulatory Region Sequence-Specific DNA Binding (GO:1903025)	0.039352	0.244171	28.27	91.46	DDIT3
Transforming Growth Factor Beta Receptor Signaling Pathway (GO:0007179)	0.0409362	0.244171	6.52	20.82	GDF15;SMAD9
Gland Development (GO:0048732)	0.0430138	0.244171	6.33	19.93	ARID5B;NR0B1
T-Circle Formation (GO:0090656)	0.0436288	0.244171	25.13	78.7	EXO1
Formation Of Extrachromosomal Circular DNA (GO:0001325)	0.0436288	0.244171	25.13	78.7	EXO1
Telomere Maintenance Via Telomere Trimming (GO:0090737)	0.0436288	0.244171	25.13	78.7	EXO1
Negative Regulation Of Mitochondrial Outer Membrane Permeabilization Involved In Apoptotic Signaling Pathway (GO:1901029)	0.0436288	0.244171	25.13	78.7	BAK1
Negative Regulation Of Steroid Biosynthetic Process (GO:0010894)	0.0436288	0.244171	25.13	78.7	NR0B1
Positive Regulation Of Transcription From RNA Polymerase II Promoter In Response To Endoplasmic Reticulum Stress (GO:1990440)	0.0436288	0.244171	25.13	78.7	DDIT3
Regulation Of Synapse Maturation (GO:0090128)	0.0436288	0.244171	25.13	78.7	CDC20
Removal Of Superoxide Radicals (GO:0019430)	0.0436288	0.244171	25.13	78.7	SOD3
Copper Ion Transport (GO:0006825)	0.0436288	0.244171	25.13	78.7	STEAP4
DNA Methylation-Dependent Heterochromatin Formation (GO:0006346)	0.0478867	0.244171	22.61	68.72	HELLS
Positive Regulation Of Metaphase/Anaphase Transition Of Cell Cycle (GO:1902101)	0.0478867	0.244171	22.61	68.72	CDC20
Positive Regulation Of Mitotic Metaphase/Anaphase Transition (GO:0045842)	0.0478867	0.244171	22.61	68.72	CDC20
Positive Regulation Of Myelination (GO:0031643)	0.0478867	0.244171	22.61	68.72	DICER1
Histone H2A Ubiquitination (GO:0033522)	0.0478867	0.244171	22.61	68.72	RNF168
Positive Regulation Of Protein Exit From Endoplasmic Reticulum (GO:0070863)	0.0478867	0.244171	22.61	68.72	EDEM2
Isotype Switching (GO:0045190)	0.0478867	0.244171	22.61	68.72	RNF168
Post-Transcriptional Gene Silencing (GO:0016441)	0.0478867	0.244171	22.61	68.72	DICER1
Cellular Response To Superoxide (GO:0071451)	0.0478867	0.244171	22.61	68.72	SOD3
Positive Regulation Of Endoplasmic Reticulum Unfolded Protein Response (GO:1900103)	0.0478867	0.244171	22.61	68.72	BAK1
Regulation Of Cell Cycle Checkpoint (GO:1901976)	0.0478867	0.244171	22.61	68.72	WDR76
Regulation Of Interleukin-8 Production (GO:0032677)	0.050585	0.244171	5.77	17.22	DDIT3;CHI3L1
Negative Regulation Of Mitochondrial Membrane Permeability (GO:0035795)	0.052126	0.244171	20.56	60.73	BAK1
pre-miRNA Processing (GO:0031054)	0.052126	0.244171	20.56	60.73	DICER1
Regulation Of Retrograde Protein Transport, ER To Cytosol (GO:1904152)	0.052126	0.244171	20.56	60.73	EDEM2
Regulation Of Transcription From RNA Polymerase II Promoter In Response To Stress (GO:0043618)	0.052126	0.244171	20.56	60.73	DDIT3
Myelination In Peripheral Nervous System (GO:0022011)	0.052126	0.244171	20.56	60.73	DICER1
Sodium Ion Export Across Plasma Membrane (GO:0036376)	0.052126	0.244171	20.56	60.73	SLC4A4
Positive Regulation Of Insulin Secretion Involved In Cellular Response To Glucose Stimulus (GO:0035774)	0.0563465	0.244171	18.84	54.2	ANO1
Positive Regulation Of Macrophage Chemotaxis (GO:0010759)	0.0563465	0.244171	18.84	54.2	IL34
Cellular Response To Arsenic-Containing Substance (GO:0071243)	0.0563465	0.244171	18.84	54.2	MKNK2
Clathrin Coat Assembly (GO:0048268)	0.0563465	0.244171	18.84	54.2	HIP1
Regulation Of IRE1-mediated Unfolded Protein Response (GO:1903894)	0.0563465	0.244171	18.84	54.2	BAK1
Endolysosomal Toll-Like Receptor Signaling Pathway (GO:0140894)	0.0563465	0.244171	18.84	54.2	EPG5
Endoplasmic Reticulum Mannose Trimming (GO:1904380)	0.0563465	0.244171	18.84	54.2	EDEM2
Regulation Of Vesicle-Mediated Transport (GO:0060627)	0.0597736	0.244171	5.24	14.76	RAB3B;HIP1
Establishment Of Chromosome Localization (GO:0051303)	0.0605485	0.244171	17.39	48.78	SPICE1
L-glutamate Transmembrane Transport (GO:0015813)	0.0605485	0.244171	17.39	48.78	SLC7A11
Glucosamine-Containing Compound Metabolic Process (GO:1901071)	0.0605485	0.244171	17.39	48.78	CHST1
T Cell Proliferation (GO:0042098)	0.0605485	0.244171	17.39	48.78	LMBR1L
Negative Regulation Of Transcription Elongation By RNA Polymerase II (GO:0034244)	0.0605485	0.244171	17.39	48.78	RNF168
Positive Regulation Of Transcription From RNA Polymerase II Promoter Involved In Cellular Response To Chemical Stimulus (GO:1901522)	0.0605485	0.244171	17.39	48.78	SMAD9
Prostanoid Biosynthetic Process (GO:0046457)	0.0605485	0.244171	17.39	48.78	TBXAS1
Protein Homotrimerization (GO:0070207)	0.0605485	0.244171	17.39	48.78	STEAP4
Protein Trimerization (GO:0070206)	0.0605485	0.244171	17.39	48.78	STEAP4
Regulation Of Vesicle Size (GO:0097494)	0.0605485	0.244171	17.39	48.78	RAB3B
DNA Alkylation (GO:0006305)	0.064732	0.244171	16.15	44.21	HELLS
L-glutamate Import (GO:0051938)	0.064732	0.244171	16.15	44.21	SLC7A11
N-acetylglucosamine Metabolic Process (GO:0006044)	0.064732	0.244171	16.15	44.21	CHST1
Positive Regulation Of Mitotic Sister Chromatid Separation (GO:1901970)	0.064732	0.244171	16.15	44.21	CDC20
Regulation Of Hormone Secretion (GO:0046883)	0.064732	0.244171	16.15	44.21	LIF
Activation Of NF-kappaB-inducing Kinase Activity (GO:0007250)	0.064732	0.244171	16.15	44.21	CHI3L1
Regulation Of Monocyte Differentiation (GO:0045655)	0.064732	0.244171	16.15	44.21	IL34
Regulation Of Multicellular Organism Growth (GO:0040014)	0.064732	0.244171	16.15	44.21	GDF15
Keratan Sulfate Biosynthetic Process (GO:0018146)	0.064732	0.244171	16.15	44.21	CHST1
Neurotrophin Signaling Pathway (GO:0038179)	0.064732	0.244171	16.15	44.21	DDIT4
Cardiac Myofibril Assembly (GO:0055003)	0.064732	0.244171	16.15	44.21	NEBL
Melanosome Transport (GO:0032402)	0.064732	0.244171	16.15	44.21	MYO5A
miRNA Metabolic Process (GO:0010586)	0.064732	0.244171	16.15	44.21	DICER1
Pigment Granule Transport (GO:0051904)	0.064732	0.244171	16.15	44.21	MYO5A
Cellular Response To Transforming Growth Factor Beta Stimulus (GO:0071560)	0.068245	0.244171	4.85	13.01	GDF15;SMAD9
B Cell Activation Involved In Immune Response (GO:0002312)	0.0688971	0.244171	15.07	40.32	RNF168
Establishment Of Melanosome Localization (GO:0032401)	0.0688971	0.244171	15.07	40.32	MYO5A
Sulfation (GO:0051923)	0.0688971	0.244171	15.07	40.32	SULT1C2
DNA Repair-Dependent Chromatin Remodeling (GO:0140861)	0.0688971	0.244171	15.07	40.32	RNF168
Glycoprotein Catabolic Process (GO:0006516)	0.0688971	0.244171	15.07	40.32	EDEM2
Activation Of Cysteine-Type Endopeptidase Activity (GO:0097202)	0.0688971	0.244171	15.07	40.32	BAK1
Negative Regulation Of Release Of Cytochrome C From Mitochondria (GO:0090201)	0.0688971	0.244171	15.07	40.32	BAK1
Apoptotic Nuclear Changes (GO:0030262)	0.0688971	0.244171	15.07	40.32	DICER1
Nuclear Chromosome Segregation (GO:0098813)	0.0688971	0.244171	15.07	40.32	SPICE1
Regulation Of Osteoblast Proliferation (GO:0033688)	0.0688971	0.244171	15.07	40.32	NPR3
Protein Alpha-1,2-Demannosylation (GO:0036508)	0.0688971	0.244171	15.07	40.32	EDEM2
Regulation Of Steroid Biosynthetic Process (GO:0050810)	0.0688971	0.244171	15.07	40.32	NR0B1
Cellular Response To Nitrogen Compound (GO:1901699)	0.0688971	0.244171	15.07	40.32	EPG5
Regulation Of Golgi Organization (GO:1903358)	0.0688971	0.244171	15.07	40.32	MYO5A
Facultative Heterochromatin Formation (GO:0140718)	0.0730438	0.244171	14.13	36.97	HELLS
Positive Regulation Of Leukocyte Proliferation (GO:0070665)	0.0730438	0.244171	14.13	36.97	IL34
Positive Regulation Of Nitric-Oxide Synthase Activity (GO:0051000)	0.0730438	0.244171	14.13	36.97	NPR3
Positive Regulation Of Peptidyl-Serine Phosphorylation Of STAT Protein (GO:0033141)	0.0730438	0.244171	14.13	36.97	LIF
Negative Regulation Of Ubiquitin-Protein Transferase Activity (GO:0051444)	0.0730438	0.244171	14.13	36.97	CDC20
Positive Regulation Of Transcription From RNA Polymerase II Promoter In Response To Stress (GO:0036003)	0.0730438	0.244171	14.13	36.97	DDIT3
Keratan Sulfate Metabolic Process (GO:0042339)	0.0730438	0.244171	14.13	36.97	CHST1
Leukocyte Tethering Or Rolling (GO:0050901)	0.0730438	0.244171	14.13	36.97	PODXL2
Prostaglandin Biosynthetic Process (GO:0001516)	0.0730438	0.244171	14.13	36.97	TBXAS1
Mesenchyme Development (GO:0060485)	0.0730438	0.244171	14.13	36.97	CRELD1
Regulation Of Ubiquitin Protein Ligase Activity (GO:1904666)	0.0730438	0.244171	14.13	36.97	CDC20
Cellular Response To Unfolded Protein (GO:0034620)	0.0730438	0.244171	14.13	36.97	BAK1
ncRNA Metabolic Process (GO:0034660)	0.0730438	0.244171	14.13	36.97	DICER1
Positive Regulation Of Cell Adhesion Mediated By Integrin (GO:0033630)	0.0730438	0.244171	14.13	36.97	LIF
Positive Regulation Of Glycolytic Process (GO:0045821)	0.0771722	0.244171	13.3	34.07	SLC4A4
Positive Regulation Of Macrophage Migration (GO:1905523)	0.0771722	0.244171	13.3	34.07	IL34
Positive Regulation Of Nervous System Process (GO:0031646)	0.0771722	0.244171	13.3	34.07	DICER1
Vesicle Transport Along Actin Filament (GO:0030050)	0.0771722	0.244171	13.3	34.07	MYO5A
Regulation Of Mitochondrial Membrane Permeability (GO:0046902)	0.0771722	0.244171	13.3	34.07	BAK1
Regulation Of Mitochondrial Outer Membrane Permeabilization Involved In Apoptotic Signaling Pathway (GO:1901028)	0.0771722	0.244171	13.3	34.07	BAK1
Regulation Of Oligodendrocyte Differentiation (GO:0048713)	0.0771722	0.244171	13.3	34.07	IL34
Regulation Of Peptidyl-Serine Phosphorylation Of STAT Protein (GO:0033139)	0.0771722	0.244171	13.3	34.07	LIF
Peptide Antigen Assembly With MHC Protein Complex (GO:0002501)	0.0771722	0.244171	13.3	34.07	TAPBPL
Melanosome Localization (GO:0032400)	0.0771722	0.244171	13.3	34.07	MYO5A
Regulation Of DNA Damage Checkpoint (GO:2000001)	0.0771722	0.244171	13.3	34.07	WDR76
Myoblast Fusion (GO:0007520)	0.0771722	0.244171	13.3	34.07	ADAMTS15
Negative Regulation Of DNA-templated Transcription, Elongation (GO:0032785)	0.0771722	0.244171	13.3	34.07	RNF168
Intrinsic Apoptotic Signaling Pathway (GO:0097193)	0.0796753	0.244171	4.42	11.18	DDIT3;BAK1
Regulation Of Centriole Replication (GO:0046599)	0.0812825	0.244171	12.56	31.52	SPICE1
DNA Catabolic Process (GO:0006308)	0.0812825	0.244171	12.56	31.52	DICER1
tRNA Metabolic Process (GO:0006399)	0.0812825	0.244171	12.56	31.52	DICER1
Regulation Of Granulocyte Chemotaxis (GO:0071622)	0.0812825	0.244171	12.56	31.52	IL34
Regulation Of Insulin-Like Growth Factor Receptor Signaling Pathway (GO:0043567)	0.0812825	0.244171	12.56	31.52	IGFBP1
Intrinsic Apoptotic Signaling Pathway In Response To DNA Damage By P53 Class Mediator (GO:0042771)	0.0812825	0.244171	12.56	31.52	DDIT4
Leukocyte Adhesion To Vascular Endothelial Cell (GO:0061756)	0.0812825	0.244171	12.56	31.52	PODXL2
Bicarbonate Transport (GO:0015701)	0.0812825	0.244171	12.56	31.52	SLC4A4
Mesoderm Development (GO:0007498)	0.0812825	0.244171	12.56	31.52	MEST
Release Of Cytochrome C From Mitochondria (GO:0001836)	0.0812825	0.244171	12.56	31.52	BAK1
Apoptotic Process (GO:0006915)	0.0815335	0.244171	3.05	7.65	HIP1;DDIT4;BAK1
Negative Regulation Of Multicellular Organismal Process (GO:0051241)	0.0840275	0.245344	3.01	7.46	GDF15;DDIT3;NPR3
Positive Regulation Of Intracellular Signal Transduction (GO:1902533)	0.0849289	0.245344	2.22	5.47	HIP1;GDF15;DDIT3;LIF;CHI3L1
DNA Methylation (GO:0006306)	0.0853747	0.245344	11.9	29.28	HELLS
Actin Filament-Based Transport (GO:0099515)	0.0853747	0.245344	11.9	29.28	MYO5A
Regulation Of Macrophage Chemotaxis (GO:0010758)	0.0853747	0.245344	11.9	29.28	IL34
Regulation Of Meiotic Cell Cycle (GO:0051445)	0.0853747	0.245344	11.9	29.28	CDC20
Anterior/Posterior Axis Specification (GO:0009948)	0.0853747	0.245344	11.9	29.28	DDIT3
Endoplasmic Reticulum Calcium Ion Homeostasis (GO:0032469)	0.0853747	0.245344	11.9	29.28	BAK1
Positive Regulation Of Protein Phosphorylation (GO:0001934)	0.0875782	0.249231	2.46	6	GDF15;IL34;LIF;CHI3L1
Mitotic Sister Chromatid Segregation (GO:0000070)	0.0876033	0.249231	4.18	10.17	SPICE1;CEP55
Anaphase-Promoting Complex-Dependent Catabolic Process (GO:0031145)	0.0894488	0.251962	11.3	27.28	CDC20
Macrophage Differentiation (GO:0030225)	0.0894488	0.251962	11.3	27.28	LIF
Positive Regulation Of Cellular Component Organization (GO:0051130)	0.0902969	0.253098	4.1	9.86	CDC20;BAK1
Response To Endoplasmic Reticulum Stress (GO:0034976)	0.0916528	0.25564	4.06	9.71	DDIT3;BAK1
Regulation Of Intracellular Steroid Hormone Receptor Signaling Pathway (GO:0033143)	0.093505	0.25579	10.76	25.51	NR0B1
Regulation Of Mononuclear Cell Migration (GO:0071675)	0.093505	0.25579	10.76	25.51	IL34
Cellular Response To Topologically Incorrect Protein (GO:0035967)	0.093505	0.25579	10.76	25.51	BAK1
Negative Regulation Of Cell Communication (GO:0010648)	0.093505	0.25579	10.76	25.51	LIF
Positive Regulation Of Morphogenesis Of An Epithelium (GO:1905332)	0.0975434	0.256955	10.27	23.91	LIF
Positive Regulation Of Neuron Apoptotic Process (GO:0043525)	0.0975434	0.256955	10.27	23.91	DDIT3
Regulation Of Interleukin-4 Production (GO:0032673)	0.0975434	0.256955	10.27	23.91	DDIT3
Potassium Ion Homeostasis (GO:0055075)	0.0975434	0.256955	10.27	23.91	SLC12A8
Microtubule Nucleation (GO:0007020)	0.0975434	0.256955	10.27	23.91	SLAIN2
Response To BMP (GO:0071772)	0.0975434	0.256955	10.27	23.91	SMAD9
Endocardial Cushion Development (GO:0003197)	0.0975434	0.256955	10.27	23.91	CRELD1
Endocrine System Development (GO:0035270)	0.0975434	0.256955	10.27	23.91	NR0B1
Regulation Of Endoplasmic Reticulum Stress-Induced Intrinsic Apoptotic Signaling Pathway (GO:1902235)	0.101564	0.263881	9.83	22.47	DDIT3
Positive Regulation Of Peptidyl-Threonine Phosphorylation (GO:0010800)	0.101564	0.263881	9.83	22.47	CHI3L1
Positive Regulation Of ERBB Signaling Pathway (GO:1901186)	0.101564	0.263881	9.83	22.47	HIP1
Potassium Ion Transport (GO:0006813)	0.102711	0.264445	3.79	8.63	KCNS3;CCDC51
Receptor-Mediated Endocytosis (GO:0006898)	0.102711	0.264445	3.79	8.63	LMBR1L;ACKR3
Negative Regulation Of Lipid Biosynthetic Process (GO:0051055)	0.105567	0.264614	9.42	21.17	NR0B1
Positive Regulation Of Release Of Cytochrome C From Mitochondria (GO:0090200)	0.105567	0.264614	9.42	21.17	BAK1
Regulation Of Myelination (GO:0031641)	0.105567	0.264614	9.42	21.17	DICER1
Organophosphate Ester Transport (GO:0015748)	0.105567	0.264614	9.42	21.17	EPG5
Mismatch Repair (GO:0006298)	0.105567	0.264614	9.42	21.17	EXO1
Myotube Differentiation (GO:0014902)	0.105567	0.264614	9.42	21.17	ADAMTS15
Spindle Assembly Checkpoint Signaling (GO:0071173)	0.109552	0.264729	9.04	19.99	CDC20
DNA-templated Transcription Elongation (GO:0006354)	0.109552	0.264729	9.04	19.99	TCEA2
L-amino Acid Transport (GO:0015807)	0.109552	0.264729	9.04	19.99	SLC7A11
Positive Regulation Of Microtubule Polymerization Or Depolymerization (GO:0031112)	0.109552	0.264729	9.04	19.99	SLAIN2
Positive Regulation Of Monooxygenase Activity (GO:0032770)	0.109552	0.264729	9.04	19.99	NPR3
Nucleic Acid Phosphodiester Bond Hydrolysis (GO:0090305)	0.109552	0.264729	9.04	19.99	DICER1
Mitotic Spindle Assembly Checkpoint Signaling (GO:0007094)	0.109552	0.264729	9.04	19.99	CDC20
Mitotic Spindle Checkpoint Signaling (GO:0071174)	0.109552	0.264729	9.04	19.99	CDC20
Regulation Of Tumor Necrosis Factor Production (GO:0032680)	0.1098	0.264729	3.64	8.04	FRMD8;DICER1
Regulation Of Insulin Secretion Involved In Cellular Response To Glucose Stimulus (GO:0061178)	0.11352	0.267361	8.69	18.91	ANO1
Positive Regulation Of Ubiquitin-Protein Transferase Activity (GO:0051443)	0.11352	0.267361	8.69	18.91	CDC20
Respiratory Tube Development (GO:0030323)	0.11352	0.267361	8.69	18.91	CHI3L1
Transmembrane Receptor Protein Serine/Threonine Kinase Signaling Pathway (GO:0007178)	0.114114	0.267361	3.55	7.71	GDF15;SMAD9
Positive Regulation Of Peptidyl-Tyrosine Phosphorylation (GO:0050731)	0.114114	0.267361	3.55	7.71	IL34;LIF
Positive Regulation Of Signal Transduction (GO:0009967)	0.11542	0.267361	2.61	5.63	ESM1;RSPO2;BAK1
Negative Regulation Of Mitotic Metaphase/Anaphase Transition (GO:0045841)	0.11747	0.267361	8.37	17.92	CDC20
Regulation Of Glucose Metabolic Process (GO:0010906)	0.11747	0.267361	8.37	17.92	ZNF692
RNA Phosphodiester Bond Hydrolysis (GO:0090501)	0.11747	0.267361	8.37	17.92	DICER1
Hematopoietic Progenitor Cell Differentiation (GO:0002244)	0.11747	0.267361	8.37	17.92	LMBR1L
Negative Regulation Of Signaling (GO:0023057)	0.11747	0.267361	8.37	17.92	LIF
Negative Regulation Of Type II Interferon Production (GO:0032689)	0.11747	0.267361	8.37	17.92	DDIT3
Regulation Of Nitric-Oxide Synthase Activity (GO:0050999)	0.11747	0.267361	8.37	17.92	NPR3
Limb Development (GO:0060173)	0.11747	0.267361	8.37	17.92	RSPO2
Positive Regulation Of Microtubule Polymerization (GO:0031116)	0.121403	0.270894	8.07	17.02	SLAIN2
RNA Biosynthetic Process (GO:0032774)	0.121403	0.270894	8.07	17.02	TCEA2
RNA-mediated Gene Silencing (GO:0031047)	0.121403	0.270894	8.07	17.02	DICER1
Integrated Stress Response Signaling (GO:0140467)	0.121403	0.270894	8.07	17.02	DDIT3
Modified Amino Acid Transport (GO:0072337)	0.121403	0.270894	8.07	17.02	SLC7A11
Prostaglandin Metabolic Process (GO:0006693)	0.125318	0.278539	7.79	16.18	TBXAS1
Negative Regulation Of Developmental Growth (GO:0048640)	0.129216	0.281701	7.53	15.41	GDF15
Regulation Of Centrosome Duplication (GO:0010824)	0.129216	0.281701	7.53	15.41	SPICE1
Negative Regulation Of Intracellular Steroid Hormone Receptor Signaling Pathway (GO:0033144)	0.129216	0.281701	7.53	15.41	NR0B1
Regulation Of Gluconeogenesis (GO:0006111)	0.129216	0.281701	7.53	15.41	ZNF692
Antigen Processing And Presentation Of Exogenous Peptide Antigen (GO:0002478)	0.129216	0.281701	7.53	15.41	MFSD6
Monoatomic Cation Transmembrane Transport (GO:0098655)	0.130054	0.282446	2.46	5.03	KCNS3;SLC4A4;CCDC51
Inorganic Cation Transmembrane Transport (GO:0098662)	0.133058	0.283641	2.44	4.92	KCNS3;SLC4A4;CCDC51
miRNA Processing (GO:0035196)	0.133097	0.283641	7.29	14.7	DICER1
Mitochondrial Membrane Organization (GO:0007006)	0.133097	0.283641	7.29	14.7	BAK1
Regulation Of Ubiquitin-Protein Transferase Activity (GO:0051438)	0.133097	0.283641	7.29	14.7	CDC20
Respiratory System Development (GO:0060541)	0.133097	0.283641	7.29	14.7	CHI3L1
Positive Regulation Of Small Molecule Metabolic Process (GO:0062013)	0.136961	0.284771	7.06	14.03	SLC4A4
Lung Development (GO:0030324)	0.136961	0.284771	7.06	14.03	CHI3L1
Carboxylic Acid Metabolic Process (GO:0019752)	0.136961	0.284771	7.06	14.03	TBXAS1
ncRNA Catabolic Process (GO:0034661)	0.136961	0.284771	7.06	14.03	DICER1
Regulation Of Cell Adhesion Mediated By Integrin (GO:0033628)	0.136961	0.284771	7.06	14.03	LIF
Positive Regulation Of Epidermal Growth Factor Receptor Signaling Pathway (GO:0045742)	0.136961	0.284771	7.06	14.03	HIP1
Regulation Of Cold-Induced Thermogenesis (GO:0120161)	0.137812	0.284771	3.16	6.25	DDIT3;NPR3
Superoxide Metabolic Process (GO:0006801)	0.140808	0.284771	6.85	13.42	SOD3
Positive Regulation Of Neuron Death (GO:1901216)	0.140808	0.284771	6.85	13.42	DDIT3
Regulation Of Interleukin-17 Production (GO:0032660)	0.140808	0.284771	6.85	13.42	DDIT3
Apoptotic Mitochondrial Changes (GO:0008637)	0.140808	0.284771	6.85	13.42	BAK1
Microtubule Polymerization (GO:0046785)	0.140808	0.284771	6.85	13.42	SLAIN2
Positive Regulation Of Carbohydrate Metabolic Process (GO:0045913)	0.140808	0.284771	6.85	13.42	SLC4A4
Negative Regulation Of DNA-binding Transcription Factor Activity (GO:0043433)	0.14237	0.284771	3.09	6.02	DDIT3;NR0B1
Skeletal System Development (GO:0001501)	0.14237	0.284771	3.09	6.02	NPR3;CHI3L1
Positive Regulation Of Mitotic Nuclear Division (GO:0045840)	0.144638	0.284771	6.64	12.85	CDC20
Intrinsic Apoptotic Signaling Pathway By P53 Class Mediator (GO:0072332)	0.144638	0.284771	6.64	12.85	DDIT4
Neutral Amino Acid Transport (GO:0015804)	0.144638	0.284771	6.64	12.85	SLC7A11
Liver Development (GO:0001889)	0.144638	0.284771	6.64	12.85	ARID5B
One-Carbon Compound Transport (GO:0019755)	0.144638	0.284771	6.64	12.85	SLC4A4
Regulatory ncRNA Processing (GO:0070918)	0.144638	0.284771	6.64	12.85	DICER1
Positive Regulation Of Cell Development (GO:0010720)	0.144638	0.284771	6.64	12.85	SERPINF1
Negative Regulation Of Protein Kinase B Signaling (GO:0051898)	0.148451	0.289276	6.45	12.31	DDIT3
Interstrand Cross-Link Repair (GO:0036297)	0.148451	0.289276	6.45	12.31	RNF168
Regulation Of Peptidyl-Threonine Phosphorylation (GO:0010799)	0.148451	0.289276	6.45	12.31	CHI3L1
Negative Regulation Of Transferase Activity (GO:0051348)	0.152247	0.295661	6.27	11.81	CDC20
Positive Regulation Of Protein Tyrosine Kinase Activity (GO:0061098)	0.156027	0.300946	6.1	11.34	IL34
Connective Tissue Development (GO:0061448)	0.156027	0.300946	6.1	11.34	CHI3L1
Positive Regulation Of Intrinsic Apoptotic Signaling Pathway (GO:2001244)	0.159789	0.30106	5.94	10.9	DDIT3
Negative Regulation Of Mitochondrion Organization (GO:0010823)	0.159789	0.30106	5.94	10.9	BAK1
Vesicle Cytoskeletal Trafficking (GO:0099518)	0.159789	0.30106	5.94	10.9	MYO5A
Regulation Of Mitochondrial Membrane Potential (GO:0051881)	0.159789	0.30106	5.94	10.9	BAK1
Carboxylic Acid Transmembrane Transport (GO:1905039)	0.159789	0.30106	5.94	10.9	SLC7A11
Regulation Of Protein Tyrosine Kinase Activity (GO:0061097)	0.159789	0.30106	5.94	10.9	IL34
Regulation Of Receptor-Mediated Endocytosis (GO:0048259)	0.159789	0.30106	5.94	10.9	HIP1
Positive Regulation Of Insulin Secretion (GO:0032024)	0.163536	0.302116	5.79	10.48	ANO1
L-alpha-amino Acid Transmembrane Transport (GO:1902475)	0.163536	0.302116	5.79	10.48	SLC7A11
Regulation Of Glycolytic Process (GO:0006110)	0.163536	0.302116	5.79	10.48	SLC4A4
Negative Regulation Of Secretion By Cell (GO:1903531)	0.163536	0.302116	5.79	10.48	LIF
Regulation Of Microtubule Polymerization (GO:0031113)	0.163536	0.302116	5.79	10.48	SLAIN2
Nucleic Acid-Templated Transcription (GO:0097659)	0.163536	0.302116	5.79	10.48	TCEA2
Supramolecular Fiber Organization (GO:0097435)	0.166514	0.305045	2.18	3.92	HIP1;MYO5A;SLAIN2
Stem Cell Differentiation (GO:0048863)	0.167265	0.305045	5.65	10.09	LMBR1L
Regulation Of Release Of Cytochrome C From Mitochondria (GO:0090199)	0.167265	0.305045	5.65	10.09	BAK1
Double-Strand Break Repair Via Nonhomologous End Joining (GO:0006303)	0.167265	0.305045	5.65	10.09	RNF168
DNA Recombination (GO:0006310)	0.170979	0.30787	5.51	9.73	EXO1
Amino Acid Transmembrane Transport (GO:0003333)	0.170979	0.30787	5.51	9.73	SLC7A11
Potassium Ion Import Across Plasma Membrane (GO:1990573)	0.170979	0.30787	5.51	9.73	SLC12A8
Monoatomic Cation Transport (GO:0006812)	0.170979	0.30787	5.51	9.73	ANO1
Brain Development (GO:0007420)	0.173504	0.311303	2.72	4.76	DDIT4;SPATA5
Positive Regulation Of Receptor-Mediated Endocytosis (GO:0048260)	0.174675	0.311303	5.38	9.38	HIP1
Regulation Of Cellular Component Size (GO:0032535)	0.174675	0.311303	5.38	9.38	RAB3B
Metal Ion Transport (GO:0030001)	0.176678	0.311303	2.69	4.66	KCNS3;SLC4A4
Extracellular Matrix Disassembly (GO:0022617)	0.178356	0.311303	5.25	9.05	ADAMTS15
Autophagosome Maturation (GO:0097352)	0.178356	0.311303	5.25	9.05	EPG5
Nucleus Organization (GO:0006997)	0.178356	0.311303	5.25	9.05	CEP55
Phosphatidylinositol Phosphate Biosynthetic Process (GO:0046854)	0.178356	0.311303	5.25	9.05	TMEM150A
Mitotic Spindle Assembly (GO:0090307)	0.178356	0.311303	5.25	9.05	SPICE1
Regulation Of DNA-templated Transcription Elongation (GO:0032784)	0.178356	0.311303	5.25	9.05	TCEA2
Establishment Of Protein Localization To Extracellular Region (GO:0035592)	0.18202	0.315761	5.13	8.74	RAB3B
Hexose Metabolic Process (GO:0019318)	0.18202	0.315761	5.13	8.74	CHST1
Regulation Of Epidermal Growth Factor Receptor Signaling Pathway (GO:0042058)	0.185669	0.316304	5.02	8.45	HIP1
T Cell Differentiation (GO:0030217)	0.185669	0.316304	5.02	8.45	LMBR1L
Amino Acid Transport (GO:0006865)	0.185669	0.316304	5.02	8.45	SLC7A11
Male Gonad Development (GO:0008584)	0.185669	0.316304	5.02	8.45	NR0B1
Cellular Component Disassembly (GO:0022411)	0.185669	0.316304	5.02	8.45	ADAMTS15
Development Of Primary Male Sexual Characteristics (GO:0046546)	0.185669	0.316304	5.02	8.45	NR0B1
Negative Regulation Of Tumor Necrosis Factor Production (GO:0032720)	0.189301	0.320848	4.91	8.17	DICER1
Positive Regulation Of ERK1 And ERK2 Cascade (GO:0070374)	0.189464	0.320848	2.56	4.26	CHI3L1;ACKR3
Regulation Of Intrinsic Apoptotic Signaling Pathway (GO:2001242)	0.192917	0.322852	4.8	7.9	DDIT3
Cellular Response To Mechanical Stimulus (GO:0071260)	0.192917	0.322852	4.8	7.9	BAK1
Chloride Transmembrane Transport (GO:1902476)	0.192917	0.322852	4.8	7.9	SLC12A8
Cytoplasmic Microtubule Organization (GO:0031122)	0.192917	0.322852	4.8	7.9	SLAIN2
Positive Regulation Of Nervous System Development (GO:0051962)	0.196517	0.325053	4.7	7.65	SERPINF1
Positive Regulation Of Pathway-Restricted SMAD Protein Phosphorylation (GO:0010862)	0.196517	0.325053	4.7	7.65	GDF15
Negative Regulation Of Tumor Necrosis Factor Superfamily Cytokine Production (GO:1903556)	0.196517	0.325053	4.7	7.65	DICER1
Regulation Of Mitotic Metaphase/Anaphase Transition (GO:0030071)	0.196517	0.325053	4.7	7.65	CDC20
Positive Regulation Of Transport (GO:0051050)	0.200101	0.32812	4.61	7.41	BAK1
Plasma Membrane Bounded Cell Projection Morphogenesis (GO:0120039)	0.200101	0.32812	4.61	7.41	DICER1
Mitotic Metaphase Plate Congression (GO:0007080)	0.200101	0.32812	4.61	7.41	CEP55
Negative Regulation Of Gene Expression, Epigenetic (GO:0045814)	0.20367	0.33214	4.51	7.18	HELLS
Endocytosis (GO:0006897)	0.205618	0.33214	2.42	3.84	LMBR1L;HIP1
Sprouting Angiogenesis (GO:0002040)	0.207223	0.33214	4.43	6.96	ESM1
Icosanoid Metabolic Process (GO:0006690)	0.207223	0.33214	4.43	6.96	TBXAS1
Arachidonic Acid Metabolic Process (GO:0019369)	0.207223	0.33214	4.43	6.96	TBXAS1
Regulation Of Protein Localization To Nucleus (GO:1900180)	0.207223	0.33214	4.43	6.96	LIF
Cartilage Development (GO:0051216)	0.207223	0.33214	4.43	6.96	CHI3L1
Regulation Of Proteolysis (GO:0030162)	0.207223	0.33214	4.43	6.96	BAK1
Gonad Development (GO:0008406)	0.21076	0.334961	4.34	6.76	NR0B1
Mitochondrial Transport (GO:0006839)	0.21076	0.334961	4.34	6.76	BAK1
Positive Regulation Of Leukocyte Chemotaxis (GO:0002690)	0.214281	0.334961	4.26	6.56	IL34
Regulation Of Exocytosis (GO:0017157)	0.214281	0.334961	4.26	6.56	RAB3B
Negative Regulation Of Protein Ubiquitination (GO:0031397)	0.214281	0.334961	4.26	6.56	CDC20
Protein K63-linked Ubiquitination (GO:0070534)	0.214281	0.334961	4.26	6.56	RNF168
Monoatomic Anion Transmembrane Transport (GO:0098656)	0.214281	0.334961	4.26	6.56	SLC12A8
Negative Regulation Of TOR Signaling (GO:0032007)	0.214281	0.334961	4.26	6.56	DDIT4
Ribosomal Large Subunit Biogenesis (GO:0042273)	0.214281	0.334961	4.26	6.56	SPATA5
Positive Regulation Of Protein Metabolic Process (GO:0051247)	0.217015	0.337659	2.34	3.57	ABCB10;BAK1
Neuron Migration (GO:0001764)	0.217787	0.337659	4.18	6.37	DDIT4
Positive Regulation Of Tyrosine Phosphorylation Of STAT Protein (GO:0042531)	0.217787	0.337659	4.18	6.37	LIF
post-Golgi Vesicle-Mediated Transport (GO:0006892)	0.221277	0.342138	4.1	6.19	MYO5A
Endosome To Lysosome Transport (GO:0008333)	0.224752	0.346569	4.03	6.01	EPG5
Positive Regulation Of Mitochondrion Organization (GO:0010822)	0.228212	0.349066	3.96	5.85	BAK1
Glycosaminoglycan Biosynthetic Process (GO:0006024)	0.228212	0.349066	3.96	5.85	CHST1
Renal System Development (GO:0072001)	0.228212	0.349066	3.96	5.85	HELLS
Regulation Of MAPK Cascade (GO:0043408)	0.230111	0.349779	2.24	3.3	GDF15;LIF
Positive Regulation Of Proteolysis (GO:0045862)	0.231657	0.349779	3.89	5.69	BAK1
Anterior/Posterior Pattern Specification (GO:0009952)	0.231657	0.349779	3.89	5.69	DDIT3
Mitotic Cytokinesis (GO:0000281)	0.231657	0.349779	3.89	5.69	CEP55
Regulation Of Angiogenesis (GO:0045765)	0.231752	0.349779	2.23	3.26	SERPINF1;CHI3L1
Negative Regulation Of Peptidase Activity (GO:0010466)	0.235086	0.353873	3.82	5.54	SERPINF1
BMP Signaling Pathway (GO:0030509)	0.2385	0.357122	3.76	5.39	SMAD9
Regulation Of Pathway-Restricted SMAD Protein Phosphorylation (GO:0060393)	0.2385	0.357122	3.76	5.39	GDF15
Fat Cell Differentiation (GO:0045444)	0.241899	0.359375	3.7	5.25	STEAP4
Protein-Containing Complex Disassembly (GO:0032984)	0.241899	0.359375	3.7	5.25	EPG5
Positive Regulation Of Apoptotic Signaling Pathway (GO:2001235)	0.241899	0.359375	3.7	5.25	DDIT3
Positive Regulation Of Mitotic Cell Cycle Phase Transition (GO:1901992)	0.245283	0.36157	3.64	5.11	CDC20
Inorganic Anion Transmembrane Transport (GO:0098661)	0.245283	0.36157	3.64	5.11	SLC12A8
Regulation Of Cellular Catabolic Process (GO:0031329)	0.245283	0.36157	3.64	5.11	DDIT3
Regulation Of Secretion By Cell (GO:1903530)	0.248652	0.36371	3.58	4.98	RAB3B
Cellular Response To Virus (GO:0098586)	0.248652	0.36371	3.58	4.98	VWCE
Positive Regulation Of Cysteine-Type Endopeptidase Activity (GO:2001056)	0.248652	0.36371	3.58	4.98	BAK1
Cellular Response To Light Stimulus (GO:0071482)	0.252006	0.366442	3.52	4.86	BAK1
Regulation Of Tyrosine Phosphorylation Of STAT Protein (GO:0042509)	0.252006	0.366442	3.52	4.86	LIF
Negative Regulation Of Transcription By RNA Polymerase II (GO:0000122)	0.252452	0.366442	1.5	2.07	ZNF692;DDIT3;ARID5B;NR0B1;DICER1
Negative Regulation Of Endopeptidase Activity (GO:0010951)	0.255346	0.367827	3.47	4.74	SERPINF1
Regulation Of Endocytosis (GO:0030100)	0.255346	0.367827	3.47	4.74	HIP1
Cellular Response To BMP Stimulus (GO:0071773)	0.255346	0.367827	3.47	4.74	SMAD9
Extrinsic Apoptotic Signaling Pathway (GO:0097191)	0.25867	0.368881	3.42	4.62	BAK1
Activation Of Cysteine-Type Endopeptidase Activity Involved In Apoptotic Process (GO:0006919)	0.25867	0.368881	3.42	4.62	HIP1
Regulation Of Neurogenesis (GO:0050767)	0.25867	0.368881	3.42	4.62	SERPINF1
Protein Secretion (GO:0009306)	0.25867	0.368881	3.42	4.62	RAB3B
Regulation Of Endopeptidase Activity (GO:0052548)	0.265276	0.377355	3.32	4.4	SERPINF1
Sulfur Compound Biosynthetic Process (GO:0044272)	0.268557	0.380121	3.27	4.3	CHST1
Positive Regulation Of Protein Polymerization (GO:0032273)	0.268557	0.380121	3.27	4.3	SLAIN2
Kidney Development (GO:0001822)	0.271823	0.382216	3.22	4.2	HELLS
Myeloid Leukocyte Differentiation (GO:0002573)	0.271823	0.382216	3.22	4.2	LIF
Positive Regulation Of Cellular Process (GO:0048522)	0.272052	0.382216	1.54	2.01	ESM1;IL34;LIF;DICER1
Negative Regulation Of Intracellular Signal Transduction (GO:1902532)	0.27459	0.382684	1.98	2.55	DDIT3;DDIT4
Regulation Of Cellular Localization (GO:0060341)	0.275075	0.382684	3.18	4.1	TRIM67
Positive Regulation Of Protein Localization To Nucleus (GO:1900182)	0.275075	0.382684	3.18	4.1	LIF
Response To Ionizing Radiation (GO:0010212)	0.275075	0.382684	3.18	4.1	RNF168
Vesicle-Mediated Transport (GO:0016192)	0.276536	0.383778	1.67	2.14	HIP1;EPG5;MYO5A
Ubiquitin-Dependent ERAD Pathway (GO:0030433)	0.278312	0.385304	3.13	4	EDEM2
Positive Regulation Of Neurogenesis (GO:0050769)	0.284745	0.393252	3.05	3.83	SERPINF1
Positive Regulation Of Response To Stimulus (GO:0048584)	0.29112	0.397236	2.97	3.66	RNF168
Regulation Of Transcription Elongation By RNA Polymerase II (GO:0034243)	0.29112	0.397236	2.97	3.66	RNF168
Monoatomic Cation Homeostasis (GO:0055080)	0.29112	0.397236	2.97	3.66	SLC12A8
Chloride Transport (GO:0006821)	0.29112	0.397236	2.97	3.66	SLC12A8
Negative Regulation Of Blood Vessel Morphogenesis (GO:2000181)	0.29112	0.397236	2.97	3.66	SERPINF1
Positive Regulation Of Tumor Necrosis Factor Production (GO:0032760)	0.294287	0.39964	2.93	3.58	FRMD8
Regulation Of TOR Signaling (GO:0032006)	0.294287	0.39964	2.93	3.58	DDIT4
Regulation Of ERK1 And ERK2 Cascade (GO:0070372)	0.296017	0.400102	1.87	2.27	CHI3L1;ACKR3
Cellular Response To UV (GO:0034644)	0.29744	0.400102	2.89	3.5	BAK1
Response To Insulin (GO:0032868)	0.29744	0.400102	2.89	3.5	MYO5A
Positive Regulation Of Endocytosis (GO:0045807)	0.29744	0.400102	2.89	3.5	HIP1
Positive Regulation Of DNA-binding Transcription Factor Activity (GO:0051091)	0.299307	0.401665	1.85	2.24	DDIT3;ARID5B
Regulation Of Organelle Assembly (GO:1902115)	0.300579	0.401877	2.85	3.43	SPICE1
Spindle Assembly (GO:0051225)	0.303704	0.401877	2.82	3.36	SPICE1
Activation Of Protein Kinase Activity (GO:0032147)	0.303704	0.401877	2.82	3.36	CHI3L1
Macromolecule Modification (GO:0043412)	0.303704	0.401877	2.82	3.36	UBA7
Cytoskeleton-Dependent Cytokinesis (GO:0061640)	0.303704	0.401877	2.82	3.36	CEP55
Negative Regulation Of NF-kappaB Transcription Factor Activity (GO:0032088)	0.303704	0.401877	2.82	3.36	DDIT3
Positive Regulation Of Tumor Necrosis Factor Superfamily Cytokine Production (GO:1903557)	0.306815	0.403181	2.78	3.29	FRMD8
Negative Regulation Of Apoptotic Signaling Pathway (GO:2001234)	0.306815	0.403181	2.78	3.29	BAK1
Sodium Ion Transmembrane Transport (GO:0035725)	0.306815	0.403181	2.78	3.29	SLC4A4
Epigenetic Regulation Of Gene Expression (GO:0040029)	0.309912	0.403524	2.75	3.22	RNF168
Vascular Transport (GO:0010232)	0.309912	0.403524	2.75	3.22	SLC4A4
Positive Regulation Of Proteasomal Ubiquitin-Dependent Protein Catabolic Process (GO:0032436)	0.309912	0.403524	2.75	3.22	CDC20
Phospholipase C-activating G Protein-Coupled Receptor Signaling Pathway (GO:0007200)	0.309912	0.403524	2.75	3.22	ANO1
Transport Across Blood-Brain Barrier (GO:0150104)	0.316066	0.407804	2.68	3.09	SLC4A4
Positive Regulation Of Protein Localization (GO:1903829)	0.316066	0.407804	2.68	3.09	LIF
Mitotic Spindle Organization (GO:0007052)	0.316066	0.407804	2.68	3.09	SPICE1
Response To Interleukin-1 (GO:0070555)	0.316066	0.407804	2.68	3.09	CHI3L1
Negative Regulation Of Angiogenesis (GO:0016525)	0.319122	0.410816	2.65	3.03	SERPINF1
Regulation Of Type II Interferon Production (GO:0032649)	0.322165	0.413797	2.62	2.97	DDIT3
Positive Regulation Of Cell Adhesion (GO:0045785)	0.325195	0.415929	2.59	2.91	LIF
Positive Regulation Of Peptidyl-Serine Phosphorylation (GO:0033138)	0.328211	0.415929	2.56	2.85	LIF
Organic Anion Transport (GO:0015711)	0.328211	0.415929	2.56	2.85	SLC4A4
Cellular Response To Peptide Hormone Stimulus (GO:0071375)	0.328211	0.415929	2.56	2.85	MYO5A
Positive Regulation Of DNA Repair (GO:0045739)	0.328211	0.415929	2.56	2.85	RNF168
Sodium Ion Transport (GO:0006814)	0.328211	0.415929	2.56	2.85	SLC4A4
Regulation Of Peptidyl-Tyrosine Phosphorylation (GO:0050730)	0.331214	0.417993	2.53	2.8	LIF
Negative Regulation Of Nucleic Acid-Templated Transcription (GO:1903507)	0.331309	0.417993	1.5	1.66	DDIT3;ARID5B;NR0B1
Negative Regulation Of Signal Transduction (GO:0009968)	0.333681	0.418858	1.7	1.87	GDF15;NR0B1
Lymphocyte Differentiation (GO:0030098)	0.334203	0.418858	2.5	2.74	LMBR1L
Positive Regulation Of MAP Kinase Activity (GO:0043406)	0.334203	0.418858	2.5	2.74	IL34
Positive Regulation Of Apoptotic Process (GO:0043065)	0.338558	0.423384	1.68	1.82	DDIT3;BAK1
Regulation Of Peptidyl-Serine Phosphorylation (GO:0033135)	0.340143	0.423504	2.45	2.64	LIF
Positive Regulation Of Cellular Component Biogenesis (GO:0044089)	0.340143	0.423504	2.45	2.64	BAK1
Positive Regulation Of Transmembrane Receptor Protein Serine/Threonine Kinase Signaling Pathway (GO:0090100)	0.34603	0.429893	2.4	2.54	GDF15
Positive Regulation Of Supramolecular Fiber Organization (GO:1902905)	0.348954	0.432581	2.37	2.5	SLAIN2
Regulation Of Protein Localization (GO:0032880)	0.351865	0.435242	2.35	2.45	TRIM67
Positive Regulation Of Protein-Containing Complex Assembly (GO:0031334)	0.354763	0.436927	2.32	2.41	BAK1
Phosphatidylinositol Biosynthetic Process (GO:0006661)	0.354763	0.436927	2.32	2.41	TMEM150A
Cellular Response To Insulin Stimulus (GO:0032869)	0.357649	0.439529	2.3	2.36	MYO5A
Central Nervous System Development (GO:0007417)	0.359563	0.440055	1.61	1.64	DDIT4;SPATA5
Regulation Of Organelle Organization (GO:0033043)	0.360521	0.440055	2.27	2.32	MYO5A
Response To UV (GO:0009411)	0.360521	0.440055	2.27	2.32	BAK1
Transmembrane Receptor Protein Tyrosine Kinase Signaling Pathway (GO:0007169)	0.36117	0.440055	1.6	1.63	GDF15;DDIT4
Hemopoiesis (GO:0030097)	0.363381	0.441803	2.25	2.28	MKNK2
Positive Regulation Of Cell Population Proliferation (GO:0008284)	0.364233	0.441894	1.41	1.43	ESM1;IL34;LIF
Inorganic Cation Import Across Plasma Membrane (GO:0098659)	0.369063	0.446802	2.21	2.2	SLC12A8
Positive Regulation Of Vasculature Development (GO:1904018)	0.371886	0.44795	2.19	2.16	CHI3L1
Macroautophagy (GO:0016236)	0.371886	0.44795	2.19	2.16	EPG5
DNA Repair (GO:0006281)	0.372374	0.44795	1.56	1.54	RNF168;EXO1
Regulation Of Neuron Apoptotic Process (GO:0043523)	0.374695	0.448846	2.16	2.12	DDIT3
Lysosomal Transport (GO:0007041)	0.374695	0.448846	2.16	2.12	EPG5
Regulation Of Cellular Response To Stress (GO:0080135)	0.380278	0.454576	2.12	2.05	WDR76
Positive Regulation Of DNA Metabolic Process (GO:0051054)	0.38305	0.455448	2.1	2.02	RNF168
Response To Tumor Necrosis Factor (GO:0034612)	0.38305	0.455448	2.1	2.02	CHI3L1
Extracellular Structure Organization (GO:0043062)	0.385811	0.455448	2.08	1.98	ADAMTS15
Positive Regulation Of Wnt Signaling Pathway (GO:0030177)	0.385811	0.455448	2.08	1.98	RSPO2
Regulation Of Wnt Signaling Pathway (GO:0030111)	0.385811	0.455448	2.08	1.98	RSPO2
Positive Regulation Of Cysteine-Type Endopeptidase Activity Involved In Apoptotic Process (GO:0043280)	0.385811	0.455448	2.08	1.98	HIP1
External Encapsulating Structure Organization (GO:0045229)	0.388559	0.457743	2.06	1.95	ADAMTS15
RNA Metabolic Process (GO:0016070)	0.391295	0.459065	2.05	1.92	DICER1
T Cell Activation (GO:0042110)	0.391295	0.459065	2.05	1.92	LMBR1L
Regulation Of MAP Kinase Activity (GO:0043405)	0.39943	0.467645	1.99	1.83	IL34
Positive Regulation Of Protein Serine/Threonine Kinase Activity (GO:0071902)	0.407458	0.475089	1.94	1.74	IL34
Protein Processing (GO:0016485)	0.407458	0.475089	1.94	1.74	C1R
Ribonucleoprotein Complex Biogenesis (GO:0022613)	0.41011	0.477204	1.92	1.71	SPATA5
Regulation Of Protein-Containing Complex Assembly (GO:0043254)	0.412751	0.477348	1.91	1.69	BAK1
Cellular Response To Tumor Necrosis Factor (GO:0071356)	0.412751	0.477348	1.91	1.69	CHI3L1
Positive Regulation Of Angiogenesis (GO:0045766)	0.412751	0.477348	1.91	1.69	CHI3L1
Proteasome-Mediated Ubiquitin-Dependent Protein Catabolic Process (GO:0043161)	0.416365	0.480551	1.42	1.25	CDC20;DDIT3
Positive Regulation Of Cytokine Production (GO:0001819)	0.417909	0.481357	1.42	1.24	DDIT3;CHI3L1
Enzyme-Linked Receptor Protein Signaling Pathway (GO:0007167)	0.425779	0.489431	1.83	1.56	LIF
Regulation Of Mitotic Cell Cycle (GO:0007346)	0.428351	0.490406	1.81	1.54	CDC20
Response To Cytokine (GO:0034097)	0.428351	0.490406	1.81	1.54	CHI3L1
Proteolysis (GO:0006508)	0.433237	0.495004	1.37	1.15	ADAMTS15;PCOLCE
Protein Homooligomerization (GO:0051260)	0.438522	0.499038	1.76	1.45	STEAP4
Regulation Of DNA Repair (GO:0006282)	0.438522	0.499038	1.76	1.45	RNF168
Regulation Of Cell Population Proliferation (GO:0042127)	0.445461	0.505923	1.18	0.96	ESM1;IL34;NPR3;LIF
Intracellular Calcium Ion Homeostasis (GO:0006874)	0.463175	0.524993	1.63	1.25	BAK1
Protein Localization (GO:0008104)	0.464721	0.525698	1.29	0.99	ANO1;NR0B1
Positive Regulation Of Protein Kinase Activity (GO:0045860)	0.477449	0.539025	1.56	1.15	IL34
Neuron Projection Morphogenesis (GO:0048812)	0.479792	0.539529	1.55	1.14	DICER1
Positive Regulation Of Cellular Catabolic Process (GO:0031331)	0.479792	0.539529	1.55	1.14	SLC4A4
Negative Regulation Of DNA-templated Transcription (GO:0045892)	0.482477	0.541478	1.1	0.8	ZNF692;DDIT3;ARID5B;NR0B1;DICER1
Protein Modification By Small Protein Conjugation (GO:0032446)	0.4837	0.541551	1.24	0.9	RNF168;UBA7
Defense Response To Symbiont (GO:0140546)	0.484445	0.541551	1.53	1.11	DDIT4
Ubiquitin-Dependent Protein Catabolic Process (GO:0006511)	0.488022	0.544479	1.23	0.88	RNF168;DDIT3
protein-RNA Complex Assembly (GO:0022618)	0.489058	0.544567	1.51	1.08	DICER1
Cellular Response To Organic Cyclic Compound (GO:0071407)	0.493629	0.548584	1.49	1.05	EPG5
Regulation Of Cellular Component Organization (GO:0051128)	0.4959	0.550033	1.48	1.04	HIP1
Cellular Response To Growth Factor Stimulus (GO:0071363)	0.500411	0.552881	1.46	1.01	SMAD9
Ribosome Biogenesis (GO:0042254)	0.500411	0.552881	1.46	1.01	SPATA5
Peptidyl-Serine Phosphorylation (GO:0018105)	0.507103	0.559189	1.43	0.97	MKNK2
Protein Autophosphorylation (GO:0046777)	0.515887	0.566679	1.39	0.92	MKNK2
Mitochondrion Organization (GO:0007005)	0.515887	0.566679	1.39	0.92	PYROXD2
Peptidyl-Serine Modification (GO:0018209)	0.524517	0.575049	1.36	0.88	MKNK2
Membrane Organization (GO:0061024)	0.526651	0.576278	1.35	0.87	CEP55
Double-Strand Break Repair (GO:0006302)	0.528775	0.577491	1.34	0.86	RNF168
Heart Development (GO:0007507)	0.535091	0.58327	1.32	0.83	CRELD1
Generation Of Neurons (GO:0048699)	0.537178	0.584425	1.31	0.82	DDIT4
Neuron Differentiation (GO:0030182)	0.539255	0.585565	1.3	0.81	DDIT4
Extracellular Matrix Organization (GO:0030198)	0.545432	0.591145	1.28	0.78	ADAMTS15
Negative Regulation Of Cytokine Production (GO:0001818)	0.549505	0.594426	1.27	0.76	DDIT3
Organelle Organization (GO:0006996)	0.557983	0.602452	1.08	0.63	PYROXD2;CEP55
Negative Regulation Of Macromolecule Metabolic Process (GO:0010605)	0.565437	0.609344	1.21	0.69	DICER1
Defense Response To Virus (GO:0051607)	0.571267	0.614463	1.19	0.67	DDIT4
Neuron Projection Development (GO:0031175)	0.57702	0.618022	1.17	0.65	DICER1
Modification-Dependent Protein Catabolic Process (GO:0019941)	0.57702	0.618022	1.17	0.65	RNF168
Regulation Of Signal Transduction (GO:0009966)	0.57892	0.618022	1.17	0.64	IGFBP1
Regulation Of Cell Differentiation (GO:0045595)	0.57892	0.618022	1.17	0.64	LIF
Regulation Of Programmed Cell Death (GO:0043067)	0.582696	0.620887	1.15	0.62	HIP1
Golgi Vesicle Transport (GO:0048193)	0.586438	0.623707	1.14	0.61	MYO5A
DNA-templated Transcription (GO:0006351)	0.590147	0.626481	1.13	0.6	TCEA2
Protein Stabilization (GO:0050821)	0.606435	0.642572	1.08	0.54	HIP1
Proteasomal Protein Catabolic Process (GO:0010498)	0.62716	0.663298	1.02	0.48	DDIT3
Positive Regulation Of Protein Modification Process (GO:0031401)	0.635474	0.670843	1	0.45	IL34
Protein Polyubiquitination (GO:0000209)	0.637114	0.67133	0.99	0.45	RNF168
Chromatin Remodeling (GO:0006338)	0.640374	0.673517	0.99	0.44	RNF168
Positive Regulation Of Phosphorylation (GO:0042327)	0.645208	0.67735	0.97	0.43	IL34
Positive Regulation Of Developmental Process (GO:0051094)	0.648396	0.679442	0.96	0.42	CDC20
Inflammatory Response (GO:0006954)	0.653124	0.683139	0.95	0.41	CHI3L1
Regulation Of Autophagy (GO:0010506)	0.660865	0.689967	0.93	0.39	DDIT3
Positive Regulation Of Programmed Cell Death (GO:0043068)	0.666934	0.695029	0.92	0.37	BAK1
Cytokine-Mediated Signaling Pathway (GO:0019221)	0.684506	0.712036	0.87	0.33	IL34
Regulation Of Transcription By RNA Polymerase II (GO:0006357)	0.692172	0.718696	0.87	0.32	ZNF692;DDIT3;LIF;ARID5B;SMAD9;NR0B1;DICER1;ZNF367
Regulation Of Protein Phosphorylation (GO:0001932)	0.695708	0.721052	0.85	0.31	IL34
DNA Metabolic Process (GO:0006259)	0.725769	0.750841	0.78	0.25	EXO1
Regulation Of Cell Cycle (GO:0051726)	0.737904	0.76201	0.75	0.23	CDC20
Regulation Of Gene Expression (GO:0010468)	0.745848	0.768818	0.79	0.23	ACTA2;RNF168;DDIT3;DICER1
Cellular Response To Cytokine Stimulus (GO:0071345)	0.749509	0.771194	0.73	0.21	CHI3L1
Protein Transport (GO:0015031)	0.755119	0.775564	0.71	0.2	RAB3B
Regulation Of DNA-templated Transcription (GO:0006355)	0.763515	0.782775	0.8	0.22	ZNF692;DDIT3;TCEA2;ARID5B;SMAD9;NR0B1;ZNF367
Protein-Containing Complex Assembly (GO:0065003)	0.771215	0.789247	0.68	0.18	HIP1
Negative Regulation Of Gene Expression (GO:0010629)	0.779367	0.796157	0.66	0.17	DICER1
Positive Regulation Of Transcription By RNA Polymerase II (GO:0045944)	0.793914	0.809565	0.71	0.16	DDIT3;LIF;SMAD9
Positive Regulation Of Macromolecule Metabolic Process (GO:0010604)	0.805701	0.820114	0.61	0.13	ACTA2
Negative Regulation Of Programmed Cell Death (GO:0043069)	0.820147	0.833328	0.58	0.12	SLC7A11
Regulation Of Apoptotic Process (GO:0042981)	0.826258	0.838041	0.63	0.12	HIP1;BAK1
Protein Modification Process (GO:0036211)	0.82987	0.840207	0.62	0.12	UBA7;MKNK2
Phosphorylation (GO:0016310)	0.855448	0.864565	0.52	0.08	MKNK2
Protein Ubiquitination (GO:0016567)	0.858706	0.866318	0.51	0.08	RNF168
Regulation Of Nucleic Acid-Templated Transcription (GO:1903506)	0.869842	0.876	0.49	0.07	DDIT3
Positive Regulation Of Gene Expression (GO:0010628)	0.885464	0.890157	0.46	0.06	ACTA2
Protein Phosphorylation (GO:0006468)	0.895473	0.898631	0.44	0.05	MKNK2
Positive Regulation Of Nucleic Acid-Templated Transcription (GO:1903508)	0.919494	0.921113	0.4	0.03	DDIT3
Positive Regulation Of DNA-templated Transcription (GO:0045893)	0.977368	0.977368	0.35	0.01	DDIT3;LIF
* None remained signficant after the adjustment of the p-values.
